# Supplementary material for: NASH limits anti-tumour surveillance in immunotherapy-treated HCC
Source: Nature. 2021 Mar 24;592(7854):450–6. doi: 10.1038/s41586-021-03362-0 (PMC8046670; doi:10.1038/s41586-021-03362-0)
Supplement: Supplementary file 5 — Source Data Fig. 1 [file 41586_2021_3362_MOESM5_ESM.xlsx]

## Sheet: Figure 1
Figure 1a	raw data	CD8						PD-1
		ND	CDHFD	WD-HTF				ND	CD-HFD	WD-HTF
		7.4	39.94	96.16				0.35	40.93	41.42
		9.37	46.35	58.19				2.11	48.9	44.38
		15.29	58.19	87.78				0	15.78	62.63
		3.94	76.43	98.13				0.35	26.63	32.05
		15	58.19	70.02				0.41	28.77	63.61
		6.14	59.67
	Boxplots; whiskers display min. to max.		ND	CDHFD	WD-HTF				ND	CD-HFD	WD-HTF
		Number of values	6	6	5			Number of values	5	5	5
		Minimum	3.94	39.94	58.19			Minimum	0	15.78	32.05
		25% Percentile	5.59	44.75	64.11			25% Percentile	0.175	21.21	36.74
		Median	8.385	58.19	87.78			Median	0.35	28.77	44.38
		75% Percentile	15.07	63.86	97.15			75% Percentile	1.26	44.92	63.12
		Maximum	15.29	76.43	98.13			Maximum	2.11	48.9	63.61
		Mean	9.523	56.46	82.06			Mean	0.644	32.2	48.82
		Std. Deviation	4.699	12.57	17.35			Std. Deviation	0.8354	12.92	13.83
		Std. Error of Mean	1.918	5.132	7.761			Std. Error of Mean	0.3736	5.777	6.185
Figure 1e			FC	p-value(-log10)
		Cxcl16	-0.0342	0.5527
		Cxcr3	0.2896	0.0995
		Cxcr4	0.1672	0.8992
		IP10	0.1701	1.9629
		Cxcr5	0.1636	0.2973
		Cxcr6	-0.1254	0.3364
		Havcr2	0.103	0.3276
		Pdcd1	0.8894	6.2989
		Il2	-0.2811	1.6467
		Entpd1	0.2981	0.7916
		Gzma	-1.0627	5.5291
		Gzmb	-0.5158	2.1078
		Gzmc	0.0094	0.0194
		Gzmk	0.772	6.8342
		Gzmm	0.8466	7.296
		Tnf	-0.2016	1.9067
		Ctla4	0.1894	1.1926
		Ifng	-0.0127	0.525
		Ing1	0.2225	0.2318
		Il1b	0.1079	1.2403
		Il21	0.0436	0.7588
		Lamp1	-0.0531	0.3168
		Fas	-0.0661	0.0605
		Fasl	-0.0535	0.3818
		Lag3	0.0836	0.4101
		Eomes	0.2392	0.8822
		Tcf7	-0.208	0.1412
		Mki67	-0.0551	0.4913
		Nt5e	0.091	0.9903
		Tbx21	-0.1303	0.286
		Il21r	0.0581	0.7274
		Il2ra	-0.2729	2.4953
		Cd244	-0.1422	0.1711
		Prdm1	-0.0301	0.0673
		Sell	0.4919	5.3479
		Il7r	-0.2456	0.8962
		Prf1	0.4082	4.0565
		Tigit	0.4697	4.0146
		Tox	0.5907	3.9316
		Ccl3	1.0174	3.8454
		Klrg1	-0.8049	3.7988
		Cd40lg	-0.4938	5.3783
		P2rx7	-0.3317	3.0628
		Ido1	0.0234	0.4723
		Icos	-0.2934	2.3945
		Malat1	-0.343	11.0347
		Trdc	0.7438	10.5771
		Rpl4	0.3425	10.2275
		Mir682	0.2532	10.0554
		Rps25-ps1	0.3781	9.2155
		Dapl1	0.9833	8.8927
		Rpl23	0.308	7.466
		Rps25	0.336	7.2471
		Id2	-0.6173	7.2148
		AL591207.1	0.3616	7.2077
		Itga1	-0.7994	6.6923
		Ifitm2	-0.6198	6.1437
		Eef1a1	0.1907	6.0682
		Rpl37a	0.2491	5.9191
		Mmp9	-0.4895	5.8588
		Zeb2	-0.6927	5.7724
		Rcbtb2	-0.785	5.7558
		Zfp683	-0.5738	5.6754
		Fos	-0.7855	5.613
		Rps10-ps1	0.3285	5.5618
		Ighg2b	-0.4211	5.5344
		Arl6ip1	0.4795	5.5076
		Serpina3g	0.667	5.4912
		Hbb-bs	0.4109	5.4614
		Snord32a	0.2389	5.2845
		Eif5a	0.1774	5.2127
		Batf	0.6893	5.1684
		Limd2	0.4177	5.1339
		Mir703	0.288	5.0343
		Cx3cr1	-0.4043	5.0338
		AC153498.1	-0.5862	5.0058
		Fosb	-0.6941	4.9491
		Cd2	0.355	4.9423
		Rps15a-ps3	0.293	4.7762
		Tcrg-C4	0.3708	4.7744
		Lsm4	0.616	4.7415
		Itgb7	-0.5509	4.7365
		Hspa1a	0.4996	4.6473
		Cd226	-0.8833	4.5981
		Bin2	0.374	4.5958
		Klrb1c	-0.5997	4.5921
		Smdt1	0.3949	4.3979
		Atp8a2	-0.4075	4.2803
		Rpl28-ps3	0.2842	4.2416
		Gm22426	0.5005	11.2751
		Gm22758	0.3706	10.6509
		Gm22759	0.4195	9.5999
		Gm9794	0.3231	9.2936
		Gm11263	0.3989	9.0529
		Gm22761	0.3741	8.3671
		Gm25594	0.4067	8.3563
		Gm2225	0.3642	8.0842
		Gm16288	0.415	6.9009
		Gm5835	0.2992	6.5461
		Gm27390	0.4305	6.3247
		Gm4963	0.4248	5.9841
		Gm6863	0.3901	5.7107
		Gm24865	0.2167	5.5143
		Gm8464	0.3287	4.8686
		Gm13456	0.1601	4.7651
		Gm19585	-0.8412	4.6382
		Gm42418	-0.2746	4.5539
		Gm43712	0.3129	4.5066
		Gm13408	0.2743	4.4131
		Gm13077	0.2719	4.23
		Gm22757	0.3284	4.1819
		Pcbp2	0.3806	4.1616
		Gm5453	0.2784	4.1547
		Rgs1	0.6204	4.1437
		Ifi27l2a	0.8908	4.1301
		Naca	0.2841	4.1088
		Shisa5	0.2186	4.0782
		Gpihbp1	-0.5383	4.012
		Use1	0.1633	3.9812
		Rpl10a-ps1	0.3174	3.9603
		Gm4754	0.2952	3.9571
		Ahnak	-0.5649	3.9515
		Gimap4	-0.3949	3.9414
		mt-Rnr2	-0.4729	3.9386
		Sec23b	0.4661	3.9364
		Rps3a2	0.3461	3.9333
		Arntl	-0.4418	3.8799
		Gm10169	0.3353	3.8745
		Rnu73b	0.3291	3.8408
		Gm12481	-0.3942	3.8327
		Il18rap	-0.7093	3.8267
		Snord73a	0.3343	3.8263
		Rpl18-ps1	0.2612	3.8154
		Eno1b	0.2639	3.7841
		Snora75	0.395	3.7778
		Unc119b	0.5798	3.7734
		Gm12732	0.2903	3.7675
		Ik	0.3243	3.7653
		Klrb1f	-0.3307	3.7637
		Clec4g	-0.2955	3.7576
		Mfng	0.4345	3.7405
		Zfp386	-0.4379	3.7381
		Qdpr	0.409	3.7286
		Rpl7	0.1695	3.7212
		Gm12355	0.4568	3.714
		Gm5528	0.2889	3.6487
		Gar1	0.2787	3.6277
		Ostc	0.4356	3.6251
		Gm7536	0.2627	3.6225
		Abcf3	0.2379	3.6199
		AI314180	-0.4285	3.6179
		Gm7600	0.3646	3.6102
		Rexo2	0.4551	3.5955
		Sh2d2a	0.6062	3.5677
		2310001H17Rik	0.393	3.5604
		Ckb	-0.3777	3.5567
		Hba-a2	0.2975	3.5547
		Gm12174	0.2646	3.5543
		Gm20390	0.2589	3.5454
		Tonsl	0.5013	3.5399
		Gm12090	0.2332	3.5357
		F2rl2	-0.5201	3.531
		Cpt1a	0.22	3.5267
		Gm26300	0.2488	3.51
		Gm6425	0.3727	3.5025
		Hba-a1	0.3588	3.4902
		Gm4707	0.2986	3.4775
		Rps5	0.2044	3.4664
		Gm15772	0.3132	3.4655
		Xpnpep1	0.2478	3.4146
		Bcl2	0.226	3.4111
		Cct5	0.4089	3.4099
		Trgv2	0.3284	3.4034
		Gm8925	0.3585	3.37
		Dbnl	0.3527	3.3537
		Gm19620	0.301	3.3416
		Puf60	0.3723	3.3395
		Rps3a3	0.2477	3.329
		Atg16l1	-0.3498	3.2968
		Ms4a4a	0.214	3.2924
		Rps15a	0.2049	3.2906
		Dock2	-0.5073	3.2825
		Pcbd2	0.4035	3.2664
		Zmiz1	-0.4628	3.2616
		Gm5879	0.3153	3.2546
		Mir883a	0.1233	3.2537
		Gm10051	0.3284	3.2362
		Park7	0.3743	3.2338
		Cct2	0.2849	3.2321
		Glud1	0.228	3.2194
		Mir8113	0.3944	3.2135
		Gm6382	0.3052	3.1973
		Gm15500	0.1712	3.1813
		Nkg7	0.1924	3.1772
		H3f3a	0.2351	3.1706
		AC126687.1	0.0831	3.1423
		Lgals3	0.2552	3.1416
		Rps15a-ps5	0.1935	3.1347
		Vim	0.2659	3.1262
		Krr1	0.4549	3.111
		Snapc5	0.2821	3.0965
		Ankrd13a	-0.42	3.095
		Rps6-ps3	0.2385	3.0781
		Gadd45g	-0.2455	3.0744
		Hbb-bt	0.1337	3.0741
		Polr3h	0.1988	3.0741
		E430014B02Rik	-0.3966	3.073
		AU020206	-0.6628	3.0729
		Rpl10-ps3	0.227	3.071
		AL589661.1	0.1996	3.0699
		Higd1a	-0.4853	3.045
		S1pr1	0.1426	3.0235
		Pou2f1	-0.2347	3.0114
		Gm10136	0.3127	3.0088
		Gm13268	0.2659	2.9988
		Smg1	-0.347	2.9972
		Rpsa	0.1305	2.9966
		Gm7799	0.1771	2.9909
		Gm7083	0.202	2.9808
		Itpkb	-0.3005	2.9775
		Gm11478	0.1325	2.948
		Gm2796	0.4105	2.9431
		Eif3m	0.2403	2.9427
		Srgap2	0.3024	2.9259
		Mrpl36	0.2161	2.8984
		Cldnd1	0.4686	2.8829
		Ttc9c	-0.2585	2.8809
		Gm11560	0.3212	2.8778
		Hdgfl3	0.4012	2.8732
		Gm6177	0.232	2.8724
		Kmt2e	-0.4896	2.8697
		Gm11945	0.3123	2.8649
		Gm26917	-0.1605	2.8583
		Cfap43	0.2528	2.8548
		Coch	0.2363	2.8548
		Epcam	0.2503	2.8548
		Rpap2	0.2498	2.8548
		Ist1	0.4232	2.8525
		Gm17541	0.2707	2.8427
		Gm15159	-0.2758	2.8359
		Pglyrp1	0.3645	2.8177
		Exosc1	0.09	2.8175
		Ndufa6	0.2552	2.817
		Ifi27	0.2281	2.812
		Ehd3	-0.3577	2.8073
		Mrpl30	0.4451	2.8046
		Cst7	0.3196	2.802
		Gm6175	-0.4007	2.7953
		Snord15b	0.1953	2.795
		Ndufa9	0.4441	2.78
		Baz2a	-0.4963	2.7791
		Mif	0.2765	2.7754
		Pfn1	0.1784	2.7722
		Setd5	-0.3089	2.7716
		Gm7290	0.2772	2.7698
		Gcnt2	-0.1725	2.7542
		Snord118	-0.6393	2.7521
		Gm4294	0.1939	2.7324
		Mfsd14b	-0.2158	2.7322
		Cacybp	0.1958	2.7156
		Cope	0.3292	2.7151
		P4hb	0.2579	2.7146
		Ran	0.1659	2.7086
		Ly6a	-0.64	2.6978
		Rpl32	0.1442	2.6965
		Gm5559	0.2145	2.6947
		Itch	-0.3636	2.6934
		Gpx1	0.1348	2.6921
		Taf4	0.2509	2.6906
		Mboat1	0.3186	2.6881
		Mak16	0.3959	2.6848
		Gm8692	0.2005	2.6825
		D1Ertd622e	0.1765	2.6687
		Gm15896	0.2928	2.6625
		Gm26387	0.2755	2.6621
		Vps29	0.3245	2.6621
		Gm22760	0.2303	2.6509
		AC129019.2	0.2302	2.642
		Psmd14	0.5534	2.638
		Gm43755	0.1309	2.6343
		Gm8109	0.1112	2.6343
		Tdrd7	0.176	2.6343
		Zfp125	0.134	2.6343
		Fdx1l	0.354	2.6337
		Clk1	-0.4726	2.6268
		Eno1	0.2043	2.6265
		Dbndd2	-0.3933	2.6238
		Ctla2a	0.2752	2.6231
		Ighg1	-0.3474	2.6229
		Ticam1	-0.1878	2.6221
		Rpl10-ps5	0.2455	2.6018
		Gm5561	0.2345	2.591
		Utrn	-0.5464	2.5883
		Mtmr3	0.3217	2.585
		Gpc1	-0.1621	2.5826
		Ptpn11	0.253	2.5821
		Usp38	-0.3315	2.5821
		Gm9432	0.174	2.5767
		Dbp	0.1415	2.5738
		Gm4956	-0.282	2.5733
		Gm4342	0.1715	2.5662
		Rpl39-ps	0.3093	2.5622
		Gm10263	0.2724	2.5547
		Zcchc9	0.3035	2.5538
		Ncl	0.3305	2.5522
		Cdc42	0.2844	2.5518
		Tmx1	0.2648	2.5515
		Gm7665	0.2763	2.548
		Gm10443	0.312	2.5399
		Gm10254	-0.2339	2.5376
		Gm8451	0.1478	2.5357
		Rcn3	0.2855	2.534
		Romo1	0.389	2.534
		Pdrg1	0.3204	2.5331
		Prkcd	0.4044	2.5323
		Gnas	0.1689	2.531
		Gm4468	0.204	2.5279
		Slc12a4	0.3433	2.5262
		Kctd12	-0.274	2.5232
		Rps26	0.1705	2.5219
		Gm6285	0.2492	2.5187
		Dnm1l	-0.5568	2.515
		Mrpl10	0.1548	2.5105
		Picalm	-0.4514	2.509
		Arf3	0.372	2.5034
		Son	-0.4854	2.4974
		Gm15764	-0.1879	2.4953
		Oit3	-0.2725	2.4953
		Slc43a3	-0.2023	2.4953
		Tmco6	-0.2103	2.4953
		Crbn	0.398	2.4913
		Lsm5	0.3419	2.4896
		Cct4	0.2963	2.4885
		Gm45660	0.1577	2.4885
		Gm14165	0.2606	2.4881
		Nrp1	-0.3833	2.4879
		H2-D1	0.1104	2.4868
		Fam189b	0.3501	2.4865
		Gm12482	0.3142	2.4856
		Rpl19-ps11	0.2148	2.4843
		H1f0	-0.5057	2.4842
		Rpl3-ps1	0.1648	2.471
		Hnrnpa1	0.4738	2.4669
		Atp5b	0.2068	2.4661
		Sike1	0.2924	2.4657
		2310035C23Rik	-0.4103	2.4613
		Rpl28-ps1	0.2078	2.4585
		Lax1	0.4759	2.4568
		Sh3bgrl3	-0.388	2.4564
		Adgrg1	0.2431	2.4547
		Zfp654	-0.2359	2.4492
		Slc28a2	-0.3383	2.4466
		Eif3i	0.2648	2.4446
		Gm7380	0.3646	2.4435
		Gm11285	0.2406	2.4431
		Lime1	0.249	2.4403
		Ghitm	0.121	2.4385
		Gm7424	0.2339	2.4376
		CT573034.2	0.227	2.4323
		Gm3511	0.2436	2.4317
		Gnl2	0.3321	2.4282
		Itga4	-0.407	2.4187
		Gm13192	0.1505	2.4182
		Gpn2	0.4299	2.4139
		Rc3h1	-0.3322	2.4059
		Rpl15-ps1	0.2198	2.4032
		Mtap	0.1947	2.4025
		Srsf3	0.2787	2.4004
		Eif5al3-ps	0.2706	2.3895
		Fxyd5	0.184	2.3833
		Gm12254	0.1903	2.3827
		Mdh2	0.1473	2.3802
		Trpc4ap	-0.3223	2.3765
		AC153495.1	0.3327	2.3755
		Gm6085	0.2287	2.375
		Slc25a4	0.3387	2.3742
		Fcgrt	0.4181	2.3731
		Fgl2	-0.4882	2.3723
		Rpsa-ps9	0.1535	2.3707
		Traj18	-0.2089	2.3668
		Immp1l	0.1824	2.3666
		4931406P16Rik	-0.1935	2.3658
		Ms4a4b	0.1665	2.3651
		Rfx1	-0.2132	2.3587
		Gpr68	-0.4736	2.356
		Gm18867	0.2374	2.3502
		Hsbp1	-0.3033	2.3499
		Coq2	0.2971	2.3478
		Rbbp7	0.3741	2.3476
		Tet3	-0.2887	2.3442
		Dcps	0.0734	2.3406
		Dazap2	0.2843	2.3386
		Gm27046	0.2246	2.337
		Dhcr7	-0.1804	2.3352
		Gltp	0.1195	2.3296
		Gm13226	0.2544	2.3286
		Macf1	-0.3627	2.3274
		Lsm12	0.2634	2.3273
		Gm12460	0.2154	2.3254
		Atxn10	0.4484	2.3249
		Gucd1	0.1084	2.3185
		Ddx39b	0.3038	2.318
		Gm15725	0.1924	2.3176
		Ppic	0.185	2.3172
		Gm13712	0.2249	2.3161
		Rack1	0.0553	2.3103
		Rps15-ps2	0.1868	2.3032
		Ormdl3	0.1685	2.303
		Slc2a3	-0.4261	2.302
		Atp5a1	0.227	2.3001
		Rps19-ps3	0.1075	2.298
		Snord72	0.1474	2.2933
		Mapk9	0.1518	2.2878
		Tmem176b	-0.232	2.2844
		Sf3b2	0.3958	2.259
		Gramd1a	-0.4617	2.2585
		Tnfsf14	-0.6075	2.2542
		Wdr24	0.4051	2.2541
		Gm11954	0.2803	2.254
		Rpsa-ps10	0.1413	2.2463
		Uap1	-0.2832	2.2437
		1700095K22Rik	0.1437	2.2408
		Fam58b	0.2949	2.2385
		Dph5	0.361	2.2384
		Lgals1	-0.3636	2.2379
		Nabp1	-0.5137	2.2355
		Dido1	-0.3247	2.2347
		Aldh2	-0.1421	2.2341
		Chaf1a	-0.1547	2.2341
		Cyp4b1	-0.1207	2.2341
		Gpr55	-0.1305	2.2341
		Oaz2-ps	-0.1155	2.2341
		Rnf141	-0.1432	2.2341
		Zp3	-0.1516	2.2341
		Dhrs1	0.1016	2.2336
		Sf3b5	0.3628	2.2328
		Rbm28	0.2681	2.2324
		Gm6170	0.1226	2.2274
		Rpl26	0.2489	2.2269
		Atp5g1	0.2877	2.2238
		Srgn	-0.3839	2.2225
		Eif3c	0.2053	2.2216
		Gsto1	0.1109	2.2212
		Bmyc	0.1097	2.2193
		Mybbp1a	0.2035	2.2154
		Psma2	0.3965	2.2134
		Ten1	0.3696	2.2074
		Gm14303	0.1096	2.2054
		Cd164	0.1202	2.204
		Mrpl45	0.3114	2.2026
		Ctss	0.3072	2.1998
		Ppp1r12a	-0.65	2.1982
		Rps10	0.1737	2.1967
		Ostf1	0.2682	2.1946
		Gm10093	0.3051	2.1917
		AC158600.1	0.1367	2.1887
		AC241621.2	0.1043	2.1887
		Blcap	0.0988	2.1887
		Clspn	0.119	2.1887
		Focad	0.1989	2.1887
		Gm44938	0.1256	2.1887
		Plek	0.3692	2.1874
		Gm16490	0.256	2.1825
		Eef2	0.1581	2.1814
		Copb2	0.2554	2.1777
		Sod1	0.2325	2.1755
		Dnajc11	0.321	2.1754
		Gmpr2	0.3798	2.175
		Ubc	-0.4237	2.172
		Gm5687	0.1073	2.1625
		Gm12630	0.1803	2.1613
		Supt5	0.177	2.1601
		Gm17825	0.1888	2.1594
		Rpl23a-ps3	0.3063	2.1592
		Gm10171	0.1949	2.1551
		Gm12311	0.2189	2.1543
		Tmem175	0.237	2.1534
		Tmem8	0.1542	2.1534
		AC159818.1	0.3679	2.1533
		Smyd2	0.2156	2.152
		Rps15	0.1106	2.1506
		Ubxn4	0.4016	2.1483
		Snord13	-0.4119	2.1455
		Gm10146	0.1618	2.1401
		Hnrnpd	0.3972	2.1394
		Rrp7a	0.2238	2.1391
		Gm13604	0.2014	2.1365
		Gm12855	0.1586	2.1321
		Gm9347	0.1532	2.1321
		Anxa7	0.3775	2.1296
		Gm7336	0.1796	2.1293
		Gm4735	0.2195	2.1282
		Gm12013	0.1493	2.1277
		Gm44866	0.207	2.1277
		Lncpint	-0.2503	2.1273
		Gm34091	0.1641	2.1272
		Gm10819	0.1908	2.1252
		Mtpap	0.2066	2.1215
		Arhgap10	-0.1847	2.1199
		Fech	-0.4886	2.117
		Gm14044	0.1456	2.1156
		Fam126b	-0.2266	2.1154
		Dnase1l3	-0.1687	2.1146
		Gm37589	-0.311	2.1137
		Zfp81	-0.2223	2.1137
		Gm12577	-0.2799	2.1134
		Tcf4	-0.1785	2.1129
		5330406M23Rik	-0.252	2.112
		Aqp1	-0.1272	2.1112
		Oaz2	-0.1795	2.1112
		Sh3bp1	-0.212	2.1088
		Fam129a	-0.2542	2.1079
		Asb2	-0.3842	2.1052
		Ric1	-0.2216	2.101
		Mon1b	-0.2207	2.0973
		Noc4l	0.2893	2.0948
		Hmgn2	-0.2444	2.0943
		Mfhas1	-0.2979	2.0943
		Emd	0.3629	2.0869
		Pde4b	-0.1998	2.0842
		Rps24-ps2	0.156	2.0829
		Gm9385	0.1525	2.0799
		Gm8652	0.1538	2.0783
		Gm4613	0.1965	2.0779
		Gm5963	0.2261	2.0756
		Atp6ap2	0.2667	2.0753
		Emc4	0.1689	2.0741
		Supt20	-0.3303	2.0741
		Gm16550	0.2468	2.0722
		Hnrnpk	0.1292	2.0674
		Rpl3-ps2	0.2346	2.0626
		Smpd5	0.2874	2.0584
		Gnl1	-0.2318	2.0582
		Rassf5	0.4542	2.0568
		Kbtbd11	0.2787	2.0567
		mt-Atp8	0.2143	2.0528
		Pole4	0.2585	2.0523
		Rplp0	0.1068	2.0513
		Mrpl12	0.3178	2.0433
		Mtpn	-0.2945	2.0407
		Med10	0.1038	2.0397
		Trappc3	0.1937	2.0384
		Itgb1	-0.4611	2.0371
		Gm3362	0.3246	2.0346
		Eef1d	0.2884	2.0307
		Arhgap12	-0.3057	2.0305
		Grhpr	-0.3065	2.0305
		Znhit2	0.4277	2.0294
		Slc35a3	-0.2405	2.0282
		Nob1	0.2448	2.0263
		Snd1	0.3436	2.0229
		Dnaja4	0.3064	2.0227
		Dcaf7	0.3125	2.0207
		Gm12902	0.143	2.0204
		Fcgr2b	-0.3735	2.0197
		Cct8	0.0608	2.0187
		Tor1a	0.3754	2.0146
		Cd200	0.1073	2.0141
		Ntmt1	0.1963	2.0134
		Rplp1	0.0505	2.0109
		Il10ra	0.1731	2.0105
		Pdpk1	-0.5179	2.0103
		Trim59	0.3602	2.0095
		Gm2000	0.1466	2.0082
		Rpl21-ps11	0.1451	2.0077
		Runx1	-0.4435	2.0046
		Gm15427	0.1383	2.0034
		Laptm4a	0.4327	2.0014
		Thumpd1	0.2647	2.0012
		Gm26384	0.216	1.9996
		Clp1	0.2276	1.9938
		Rpl29	0.1461	1.9913
		Rpl13a-ps1	0.189	1.9899
		Selenow	0.1975	1.9894
		Slc43a2	-0.2161	1.9884
		Rpl38-ps2	0.1783	1.9807
		Brd2	-0.4104	1.9805
		Katna1	0.2655	1.9788
		Cutc	0.2472	1.9746
		Atp2b4	-0.2499	1.9705
		Gm20430	0.1971	1.9701
		5830444F18Rik	-0.1075	1.9699
		B330016D10Rik	-0.1881	1.9699
		Csnk1e	-0.2867	1.9699
		Enox2	-0.104	1.9699
		Gm12892	-0.1442	1.9699
		Gm42659	-0.1374	1.9699
		Gm5944	-0.0883	1.9699
		Mbd4	-0.1837	1.9699
		Pyurf	-0.1033	1.9699
		Tinagl1	-0.158	1.9699
		Xk	-0.112	1.9699
		Zfp326	-0.2659	1.9699
		Zfp607b	-0.1344	1.9699
		Psma7	0.163	1.9672
		Gm16379	0.2721	1.965
		AC154506.1	0.0811	1.9629
		Aldh5a1	0.1836	1.9629
		CT010486.1	0.0895	1.9629
		Drc1	0.0478	1.9629
		Gm4908	0.1026	1.9629
		Gm8132	0.0713	1.9629
		Kif23	0.126	1.9629
		Kyat1	0.3201	1.9629
		Lypd6b	0.1279	1.9629
		Trdv2-2	0.1287	1.9629
		Gm24208	-0.3026	1.9618
		Gm9143	0.2049	1.96
		Gm14718	-0.3302	1.9596
		Gt(ROSA)26Sor	-0.2253	1.9577
		Gng12	-0.1986	1.9559
		Rps10-ps3	0.148	1.9525
		Gm18959	0.0684	1.9513
		AC167244.2	0.1723	1.9511
		Rpl18a	0.1909	1.9491
		Dgcr14	0.1453	1.9486
		Psip1	0.3415	1.9477
		Ccr7	0.2317	1.9476
		Ndufb5	0.1015	1.9467
		Klf3	-0.3248	1.9462
		Snx11	0.1531	1.9452
		AC122832.2	0.1793	1.9441
		Dynlt1f	0.2818	1.942
		Tspan13	0.1954	1.9396
		Phf11c	0.2297	1.9388
		Penk	0.4503	1.9375
		Pa2g4	0.2054	1.9373
		Tmsb4x	-0.045	1.9362
		Rsrp1	-0.4274	1.9355
		Spty2d1	-0.3717	1.9337
		Plscr1	0.2044	1.9336
		Trip11	-0.3859	1.9324
		Pigv	0.2199	1.9312
		Trmt11	0.3057	1.9306
		Ssrp1	0.3827	1.9304
		Tbca	0.2381	1.9303
		Glrx	0.3752	1.9296
		mt-Rnr1	-0.2944	1.9292
		Nmi	0.2497	1.9289
		H2-DMa	-0.4179	1.9264
		Gm8526	0.1633	1.9263
		Rpl37rt	0.0805	1.9258
		Gm6317	0.1187	1.9243
		Zdhhc2	0.1277	1.9243
		Gm13320	0.1723	1.9238
		Gm7418	0.1195	1.9214
		Gm6612	0.2399	1.9207
		Zfp36	-0.5208	1.9199
		Dnajc30	0.1393	1.9195
		Ms4a4c	0.3075	1.9178
		Rnf8	0.1815	1.9164
		Ccl4	0.6242	1.9157
		Mphosph6	0.3303	1.9156
		Ftsj3	0.3197	1.9154
		AC129016.2	0.1302	1.9137
		Bcl2a1b	-0.3638	1.9135
		Glipr2	0.1384	1.9093
		Psme1	0.4431	1.9042
		Gigyf1	-0.2646	1.9009
		Dda1	0.2589	1.9
		Psmb8	0.2218	1.8984
		Nop53	0.1634	1.8974
		Mkrn1-ps1	-0.2077	1.897
		Snord14d	0.162	1.8962
		Acadvl	0.2124	1.8957
		Gm14747	0.1871	1.8951
		Fndc3a	-0.2573	1.8944
		Tbcb	0.3006	1.8935
		Mif-ps3	0.2026	1.8894
		Tmem160	0.3493	1.8873
		Vps37c	-0.2095	1.8865
		Dnajc19-ps	0.3592	1.8854
		Dynlt3	0.1934	1.8833
		Rpl38-ps1	0.208	1.8823
		Chchd2	0.154	1.8816
		Podnl1	-0.1991	1.8808
		Ccl6	0.0907	1.8782
		Gm7964	0.134	1.8773
		Manf	-0.3573	1.8767
		Rpl10a	0.1732	1.8765
		Pet100	0.2533	1.8764
		Gm12704	0.2022	1.8739
		Ppm1b	0.095	1.8735
		Yipf4	-0.3857	1.8722
		Rrp36	-0.4513	1.872
		Rpl5-ps1	0.2022	1.8684
		Slc25a5	0.1534	1.862
		Dvl2	-0.1769	1.8588
		Katnb1	-0.3925	1.8583
		Gm15344	-0.2936	1.8581
		Klra10	-0.1201	1.858
		Gm13363	-0.1217	1.8571
		Ccdc136	-0.2515	1.8563
		Enpp4	-0.1822	1.8563
		Gm37376	-0.2272	1.8556
		Gm30708	-0.1469	1.8555
		Endod1	-0.1741	1.8549
		Usp33	-0.0987	1.8546
		Jun	-0.3564	1.8544
		Srp14	0.2595	1.8539
		Gm8812	-0.1246	1.8538
		Fbxl20	-0.0708	1.853
		Slc35g1	-0.1027	1.853
		Mvk	-0.1557	1.8527
		Luzp1	-0.2701	1.852
		Dynlt1c	0.2111	1.8508
		Vps13a	-0.2595	1.8501
		Gm45308	-0.1193	1.8498
		Gm10039	0.223	1.8471
		Scfd2	0.3618	1.8471
		Rsf1	-0.336	1.8464
		Srp19	0.1525	1.8459
		Frg1	0.1876	1.8449
		Klrk1	-0.6184	1.843
		Rpl30-ps11	0.151	1.8419
		Prps1	0.2644	1.8411
		Cops2	0.2251	1.8408
		Dnajc19	0.2145	1.8314
		Psmg2	0.2018	1.8305
		Mat2b	0.2495	1.8295
		Tmem234	0.1702	1.8245
		Pik3cg	-0.3295	1.824
		Tcn2	-0.2185	1.8205
		Gprin3	-0.4041	1.8191
		Rps10-ps2	0.1689	1.8191
		Gm9396	0.104	1.818
		Gm10689	0.1826	1.8175
		Leprotl1	0.1512	1.8157
		Pcnx4	0.282	1.815
		Tcrg-C2	0.374	1.8144
		Gm8430	0.2373	1.814
		Clcn4	-0.4366	1.8126
		G0s2	0.1711	1.812
		Gm7539	0.1497	1.8091
		Rpl35	0.0832	1.8079
		Cct6a	0.0699	1.8049
		Acbd6	0.1598	1.8026
		Fam216a	0.1159	1.8007
		Retsat	0.1141	1.8007
		Cnp	0.1518	1.8001
		Snx9	0.1486	1.7983
		Zbtb8os	0.1586	1.7978
		Utp11	0.3915	1.7972
		Cd200r1	0.1315	1.7968
		Rhebl1	0.1781	1.7968
		Usp47	0.1587	1.7968
		Dcaf15	0.2629	1.7896
		Guk1	0.3051	1.7864
		Samsn1	-0.1997	1.7862
		Hnrnpu	0.2514	1.7824
		Cmtm6	0.2146	1.7791
		Elovl5	0.1232	1.7779
		AC135377.1	0.1659	1.7743
		Izumo4	-0.3647	1.7732
		Gm27533	-0.3226	1.7718
		Gm14586	0.1526	1.771
		Gm24265	0.2775	1.7664
		Cr1l	0.0817	1.7657
		Gm10080	-0.2458	1.7644
		Rpl8	0.1058	1.7643
		Gm25360	0.1461	1.7639
		Lcmt2	0.0755	1.7633
		Pcbp1	0.2074	1.7615
		Pkm	0.2548	1.7579
		CT009718.7	0.2395	1.7554
		Lsm7	0.0932	1.7551
		M6pr-ps	0.1052	1.755
		N4bp2l1	0.2529	1.754
		Casc3	0.2826	1.7527
		Rpl10-ps1	0.2006	1.7524
		Hmgb1	0.237	1.7501
		Txndc12	0.2418	1.7474
		Rpl24	0.1256	1.7454
		Trps1	0.1861	1.7449
		Selenoi	0.277	1.7442
		Jchain	-0.2994	1.7433
		AC154231.3	0.1473	1.7422
		Rpl21-ps14	0.1038	1.7395
		AC115290.2	0.2433	1.7394
		Rpl26-ps5	0.0955	1.7381
		Rpl34	0.1906	1.7377
		Gm4865	0.1055	1.7375
		Tefm	0.3078	1.7371
		Med20	0.2491	1.7354
		Wwp2	0.3321	1.7351
		Snord69	0.13	1.7348
		Gm10327	0.0854	1.7342
		Gm27624	0.0801	1.7342
		Gm33460	0.1151	1.7342
		Gm4751	0.095	1.7342
		Gm7241	0.0867	1.7342
		Hlcs	0.0613	1.7342
		Rpgr	0.0861	1.7342
		Stc2	0.1317	1.7342
		Tmem120a	0.091	1.7342
		Tmem163	0.0686	1.7342
		Tmem254b	0.0929	1.7342
		Trpm1	0.1306	1.7342
		Zfp953	0.1061	1.7342
		Anp32b-ps1	0.1199	1.7339
		Deaf1	0.247	1.733
		Nolc1	0.2585	1.7322
		Fbxl6	0.2627	1.7313
		Ifih1	0.2078	1.7305
		Adal	0.2494	1.7299
		Gm10800	0.1796	1.7299
		Zfp362	0.1981	1.7299
		Gm37361	0.1593	1.7295
		Sirt4	0.1634	1.7275
		Gm7482	0.1735	1.7254
		Gm31597	0.3268	1.7251
		Rab2a	0.1605	1.7251
		Agpat2	0.1533	1.7245
		Ikzf2	0.2431	1.7243
		Gm9431	0.1149	1.7239
		Herpud1	0.122	1.7207
		Ppp1cb	-0.3832	1.7201
		Hnrnpab	0.0464	1.7196
		Sec24c	0.1051	1.7196
		Tnfrsf18	0.2226	1.7191
		Zmat5	0.295	1.7184
		Mctp2	-0.4164	1.7177
		Gm4950	0.2226	1.7171
		Ints13	0.1571	1.7163
		Cyb5b	0.3161	1.7158
		Rps8-ps4	0.2448	1.7142
		Cbr1	0.1147	1.7114
		Gm23971	0.1031	1.7112
		Rnf126	-0.246	1.7089
		Dusp7	-0.1882	1.7088
		Gm8566	0.2505	1.7078
		Stk17b	0.2255	1.7069
		Cd2bp2	0.3219	1.7022
		1700037C18Rik	-0.1076	1.7017
		4921522P10Rik	-0.0971	1.7017
		A630023P12Rik	-0.0825	1.7017
		AC153889.1	-0.0864	1.7017
		Adrb1	-0.1196	1.7017
		Cdkl3	-0.1356	1.7017
		Cela1	-0.142	1.7017
		Ctrb1	-0.3649	1.7017
		Dusp3	-0.0767	1.7017
		Egfl7	-0.132	1.7017
		Fndc3b	-0.0524	1.7017
		Frmd6	-0.1531	1.7017
		Gatm	-0.3394	1.7017
		Gm22240	-0.0833	1.7017
		Gm2522	-0.088	1.7017
		Gm38120	-0.1342	1.7017
		Gm39288	-0.0863	1.7017
		Gm42449	-0.1066	1.7017
		Hemk1	-0.1025	1.7017
		Lrrc20	-0.0817	1.7017
		Lrrc27	-0.0858	1.7017
		Mfsd3	-0.1964	1.7017
		Pkd1l3	-0.1805	1.7017
		Ppip5k1	-0.0968	1.7017
		Rasgrp3	-0.1156	1.7017
		Rpl9-ps8	-0.1005	1.7017
		Rps13	-0.1349	1.7017
		Slc2a9	-0.0729	1.7017
		Snord17	-0.1085	1.7017
		Sox18	-0.1318	1.7017
		Tarbp1	-0.1198	1.7017
		Tm4sf1	-0.2647	1.7017
		Traf3ip1	-0.1953	1.7017
		Zfp113	-0.089	1.7017
		AI504432	-0.3572	1.7001
		Mad2l1	0.2798	1.6995
		Man1a	0.1564	1.6984
		Sh2d1a	0.0319	1.6981
		Dgkd	-0.4276	1.6964
		Gm10335	0.1143	1.6945
		Ptpn7	-0.3897	1.694
		Rps6-ps1	0.1724	1.6932
		Bcl2a1d	-0.2768	1.6927
		Gpbp1	0.2504	1.691
		Ccnt1	-0.3208	1.6898
		Camta1	0.2907	1.6889
		Snhg15	-0.2432	1.6881
		Rora	-0.2444	1.6875
		Racgap1	0.2653	1.6867
		Gm12337	0.1904	1.6808
		Unc13d	-0.4157	1.6797
		A430093F15Rik	0.1633	1.6764
		Vps53	0.053	1.6752
		Gm5617	0.3198	1.6723
		Gm16165	-0.1484	1.6714
		Gm14438	0.102	1.6707
		Bnip3l	-0.4136	1.6666
		Tpm3-rs7	0.0615	1.6662
		2610507B11Rik	0.3839	1.6649
		Plcb2	-0.1704	1.6644
		Pnkd	-0.3997	1.6635
		Traj4	-0.2089	1.6631
		Isg20	0.3066	1.6624
		Cd8a	-0.0323	1.6613
		Rpl22	0.1405	1.661
		Rpl37	0.1763	1.6594
		Rrs1	0.2832	1.6592
		Prdx2	-0.3984	1.6579
		Nutf2-ps2	0.1505	1.6575
		Gm6451	0.1323	1.6553
		Gm9790	-0.4817	1.6548
		Ssr2	-0.1931	1.6539
		Ccr2	-0.5252	1.6534
		Nploc4	-0.3107	1.6521
		Gm15745	0.2043	1.6509
		Atpif1	0.0824	1.6497
		Gm11989	0.1813	1.649
		Ap3b1	0.1458	1.6489
		Klk8	0.1372	1.6463
		Rcor1	-0.323	1.6445
		Ywhaz	0.1174	1.6431
		Card9	0.3241	1.6427
		Llph	0.1603	1.6415
		B4galt1	-0.3681	1.6407
		A130071D04Rik	-0.1975	1.6405
		Ppp2cb	-0.273	1.6405
		Exosc6	0.2115	1.6402
		Sh3glb2	0.2707	1.6385
		Gm6123	0.2337	1.638
		Gm16020	0.0687	1.6373
		Oard1	0.3336	1.6373
		H2-Q5	0.0472	1.6367
		Gm6644	0.1261	1.6339
		Stk16	-0.434	1.6331
		Anapc16	0.1148	1.6326
		Nfyc	0.1395	1.6317
		Rpl10a-ps2	0.1379	1.6308
		Zwint	0.3941	1.6302
		Ptpn2	0.0847	1.63
		Gm11927	0.1701	1.6293
		Slc38a2	-0.377	1.6283
		Unc5cl	0.236	1.6283
		Saraf	0.086	1.6278
		Rps6-ps2	0.1534	1.6265
		Mkln1	-0.4606	1.6257
		AC116589.2	0.1321	1.6245
		Arl14ep	0.211	1.624
		Rpl10-ps2	0.0658	1.6235
		Cbx3-ps7	-0.1941	1.6221
		Atp1a1	0.2016	1.6209
		Erh	0.1824	1.6209
		Gm15204	-0.1961	1.6207
		Gm5586	0.2276	1.6204
		Gm7504	0.1167	1.6203
		Tanc1	-0.1877	1.6203
		Gm37144	0.3378	1.6201
		Slc35c1	-0.2047	1.6178
		Gm12034	0.2666	1.6169
		Gm37108	0.0956	1.6159
		Gm12727	-0.1584	1.6154
		Zfp740	-0.2025	1.6144
		Fkbp15	-0.1988	1.6139
		Gapdh-ps14	-0.14	1.6121
		Rps11-ps1	0.123	1.6117
		Gm9844	0.1241	1.6108
		Noc2l	0.0737	1.6097
		Cog3	-0.1722	1.6079
		Gm27694	-0.0742	1.6072
		AC122428.3	-0.0608	1.6065
		Gm12251	0.1928	1.6044
		Sft2d1	-0.3842	1.6041
		AC121872.2	0.1333	1.6036
		Gm10224	0.0928	1.6029
		AC168881.1	0.2103	1.6028
		Fam78b	-0.1641	1.6025
		AC114645.1	-0.0922	1.6021
		Gm8523	-0.1348	1.6016
		Mt1	-0.256	1.6016
		Ankrd28	-0.1794	1.6008
		Gm8041	-0.0864	1.6008
		AC153663.1	-0.2808	1.6004
		Ankrd13c	0.2979	1.6
		Phf7	-0.096	1.5984
		Ddx20	0.2616	1.5978
		Angptl4	-0.0905	1.5967
		Mri1	0.3173	1.5967
		Gm14733	0.1704	1.5937
		Smarca5	0.1161	1.5935
		N4bp2	0.1608	1.5917
		Pced1b	0.1889	1.5907
		Akr1c13	0.1421	1.5898
		Dnttip2	0.0883	1.5879
		Oaz1	0.2725	1.587
		Inpp1	0.2274	1.5863
		Relt	0.1888	1.5846
		AC113441.1	0.0934	1.5841
		BC002163	0.1347	1.5837
		Wbp1l	-0.3107	1.5833
		Cpq	0.1432	1.5812
		Oxsm	0.1183	1.5812
		Zbtb49	0.2233	1.5805
		Smap2	0.1877	1.58
		Sirt5	0.1243	1.5797
		Pacs2	0.4512	1.5788
		Rab8a	0.0687	1.5784
		Ccdc77	0.2133	1.5782
		Gsk3a	0.1544	1.5782
		Ppp6r3	-0.2675	1.5777
		Gm8423	0.0806	1.5774
		Hist2h4	0.3866	1.5771
		Gm12700	0.0978	1.5766
		Gm15466	0.0716	1.5766
		Gm4217	0.1204	1.5766
		Sgk3	0.1216	1.5766
		Uqcrq	0.1342	1.5762
		Gm9103	0.0536	1.5759
		Rny1	0.0757	1.5759
		Tmem156	0.0919	1.5759
		Mef2d	-0.1803	1.5754
		AC163032.1	0.0758	1.5751
		Gm8444	0.1654	1.575
		Sec61a1	0.2676	1.5748
		Map2k2	0.3759	1.5727
		Ankrd11	-0.245	1.571
		Rassf2	0.3824	1.571
		Runx3	0.3083	1.5699
		Exoc5	0.4036	1.5662
		Prkx	-0.0981	1.5658
		Gm26931	0.1126	1.5638
		Gm16238	0.1337	1.5631
		Gimap1os	-0.5194	1.5628
		Gm5451	0.2093	1.5622
		AC124346.1	0.1001	1.5609
		Auh	0.3159	1.5599
		Prelid2	0.1832	1.5596
		Gm1866	0.186	1.5591
		Tram1	-0.378	1.5577
		Rpl5	0.1028	1.5549
		Rpl5-ps2	0.043	1.553
		Pias2	0.1104	1.5526
		Pex13	0.3019	1.5516
		Rpsa-ps12	0.2252	1.5501
		Thoc5	0.131	1.5499
		Nsa2	0.1807	1.5486
		Fam13b	-0.3848	1.5473
		Mrps18c	0.265	1.5463
		Nars	0.1226	1.5463
		Rps26-ps1	0.0046	1.5451
		Tbc1d10c	0.1812	1.5429
		1190002N15Rik	-0.3176	1.5417
		Gm16409	0.1988	1.5401
		AC105950.1	0.1893	1.5399
		Gpank1	0.2264	1.5387
		Cad	0.2548	1.5378
		E130309D02Rik	0.1359	1.5376
		Ildr1	0.2859	1.537
		Gm8034	0.1506	1.5367
		Herc3	-0.391	1.5353
		Copz1	0.0651	1.5351
		Dnajc27	0.0923	1.533
		Zfp944	0.1721	1.5328
		Gm12933	0.1253	1.5322
		Pqlc3	0.1453	1.5322
		Gm8099	0.109	1.5317
		Gtf3c4	0.1402	1.5317
		Zbtb22	0.218	1.5317
		Gm7701	0.0861	1.5297
		Gm13624	0.0801	1.5293
		Gm5045	0.1217	1.5293
		Ebp	0.3552	1.529
		Ust	0.119	1.529
		Fdxr	0.1058	1.5287
		Kcnip3	0.0911	1.5277
		Chmp4b	0.2171	1.5268
		Dnase1l1	0.0707	1.5264
		Zrsr1	-0.2267	1.5264
		Tmem50b	-0.1713	1.5238
		Bcl2a1a	-0.2325	1.523
		Nup153	-0.235	1.5229
		Gm26712	-0.4976	1.5226
		Mcmbp	-0.3652	1.5224
		Ndufv1	0.2632	1.5219
		Clock	-0.1804	1.5204
		Lpin2	-0.1956	1.5204
		Stoml2	0.1466	1.5204
		Tmem176a	-0.1443	1.5204
		Sri	0.263	1.5203
		Agfg1	0.2374	1.5194
		Gm11930	0.1911	1.5191
		Gm9320	0.074	1.5185
		Mapk3	0.1661	1.5175
		Gm14516	0.275	1.5174
		Cep63	-0.3096	1.5164
		Hmgb1-ps8	-0.2628	1.5164
		Oxr1	0.0267	1.5155
		Mzt1	0.2246	1.5148
		Vta1	0.5403	1.5142
		Mir5125	-0.1568	1.5103
		Gm5560	0.1728	1.5095
		Psmd13	-0.3117	1.5094
		Mir21a	-0.2268	1.5085
		Ptp4a2	0.1077	1.5074
		Mrpl39	0.1465	1.5069
		Gm42573	0.1831	1.5061
		Capza2	0.2161	1.5056
		Gm10237	0.1177	1.5047
		Zfp830	0.2168	1.5045
		CT030241.1	0.1035	1.5036
		Nop58	0.2161	1.5034
		Tpm3	0.0689	1.5019
		AC122313.1	0.0892	1.5016
		AC122539.1	0.0522	1.5016
		Apol9b	0.2394	1.5016
		Atp6v1g3	0.1362	1.5016
		B3galt6	0.104	1.5016
		Cage1	0.0523	1.5016
		Cdan1	0.0815	1.5016
		Gm14388	0.1139	1.5016
		Gm14928	0.0784	1.5016
		Gm15682	0.0634	1.5016
		Gm15950	0.1056	1.5016
		Gm25379	0.0737	1.5016
		Gm37074	0.0482	1.5016
		Gm42430	0.0473	1.5016
		Gm4602	0.0777	1.5016
		Gm5291	0.0815	1.5016
		Gm7783	0.0586	1.5016
		Gm7893	0.0937	1.5016
		Gm8825	0.0703	1.5016
		Gorab	0.1216	1.5016
		Gpx7	0.1005	1.5016
		Otud3	0.0849	1.5016
		Popdc2	0.0837	1.5016
		Tmem237	0.1467	1.5016
		Tox2	0.1182	1.5016
		Wdr90	0.0692	1.5016
		Zfp395	0.0687	1.5016
		Uqcrfs1	0.2437	1.4976
		Nop56	0.0601	1.4971
		Gm17828	0.149	1.4946
		Usp18	-0.0377	1.4943
		Taf9	0.2566	1.4936
		Pum3	0.1206	1.4879
		Rpa2	0.2639	1.4875
		Tmbim6	0.1303	1.4822
		Gm6807	0.2075	1.4814
		Bbs9	0.1735	1.4809
		Mrpl49	-0.0933	1.4782
		Gm11688	0.1456	1.478
		Frrs1	0.211	1.4776
		Gm7846	0.3284	1.4772
		Gm5457	0.1794	1.4764
		Lims1	-0.4848	1.4756
		Fkbp3	0.0801	1.4748
		Rab19	0.2994	1.4731
		Cd5	-0.5055	1.4722
		Gm6543	0.1684	1.4712
		Ramp1	-0.2246	1.4694
		Midn	-0.2308	1.4664
		Heatr6	0.1838	1.4651
		Adam10	0.2761	1.4643
		Ppp1r14b	0.1369	1.4642
		Pi4ka	0.0762	1.4639
		Psen2	-0.3985	1.4627
		Hmg20b	-0.1597	1.4626
		Atp13a1	0.1827	1.4618
		Gm35037	-0.211	1.4618
		Cd160	-0.388	1.4613
		Pim2	0.1981	1.4605
		Crip1	0.2101	1.4595
		Rps13-ps2	0.1323	1.4595
		Myadm	0.1336	1.4591
		Pld3	0.2043	1.4583
		Gm12430	0.2063	1.4577
		Il15ra	0.0273	1.4577
		Gm8121	0.1444	1.4576
		Slc14a1	0.2908	1.4574
		Zfp646	0.1465	1.4572
		Cfap97	0.1749	1.4567
		Tars2	0.1578	1.4553
		Ppib	0.1715	1.4547
		Gm6887	0.0778	1.4539
		Cenpb	-0.1941	1.4524
		Tmem43	0.0597	1.4521
		CT025555.1	0.1167	1.4519
		Rpl27a-ps2	0.121	1.4513
		Igflr1	-0.287	1.451
		Gm12186	0.1902	1.4484
		Rps19-ps6	0.119	1.4482
		Eif4a1	0.0562	1.4481
		Gm29216	-0.0471	1.4457
		Rbx1	0.066	1.4454
		Gmeb1	0.192	1.4441
		Zfp182	-0.1436	1.4434
		Akr7a5	-0.1928	1.4416
		Tvp23b	-0.014	1.4416
		Prkag1	0.3044	1.4411
		Nudcd2	0.0169	1.441
		Gss	-0.234	1.4409
		Numb	-0.1638	1.4409
		Psmc5	0.1345	1.4409
		Nsf	-0.4037	1.4408
		Idh3a	0.1633	1.4399
		Gm8172	0.1674	1.4392
		Snord55	0.1197	1.4386
		Nfrkb	-0.2029	1.4379
		Usp28	-0.1853	1.4379
		Gng5-ps	-0.1441	1.4375
		Prkar1a	0.1609	1.4374
		Hjurp	-0.3857	1.4368
		Gm25593	0.1859	1.4367
		Sp1	-0.3388	1.4364
		Pmm2	-0.4614	1.4346
		Traj19	-0.0487	1.4342
		Stx5a	-0.3429	1.4298
		Hmgn5	0.2871	1.4297
		Dnajb11	0.3194	1.4295
		Eif6	0.2362	1.4294
		Ppie	0.3648	1.4292
		Mapre2	-0.2583	1.4291
		Sel1l	-0.1923	1.429
		Gm14173	0.0536	1.4285
		1700028N14Rik	-0.1234	1.4281
		1810011H11Rik	-0.1855	1.4281
		2610024D14Rik	-0.1314	1.4281
		5730455P16Rik	-0.045	1.4281
		6720464F23Rik	-0.1138	1.4281
		9430060I03Rik	-0.1528	1.4281
		A130014A01Rik	-0.0665	1.4281
		AC211878.6	-0.0595	1.4281
		Akr1b8	-0.2637	1.4281
		Atpaf1	-0.0935	1.4281
		B3galt5	-0.1719	1.4281
		Bbs12	-0.0719	1.4281
		Car3	-0.2634	1.4281
		Ccdc14	-0.0767	1.4281
		Cd200r3	-0.0744	1.4281
		Cdr2	-0.0738	1.4281
		Cmklr1	-0.1575	1.4281
		Csf1r	-0.1291	1.4281
		CT573034.1	-0.0618	1.4281
		D530018E20Rik	-0.1318	1.4281
		D930048G16Rik	-0.0737	1.4281
		Fam20a	-0.0847	1.4281
		Ghdc	-0.0728	1.4281
		Gm10044	-0.085	1.4281
		Gm10060	-0.1113	1.4281
		Gm10505	-0.0851	1.4281
		Gm10522	-0.0939	1.4281
		Gm11363	-0.0871	1.4281
		Gm12163	-0.0749	1.4281
		Gm12240	-0.1182	1.4281
		Gm16038	-0.0688	1.4281
		Gm16166	-0.0955	1.4281
		Gm17066	-0.1022	1.4281
		Gm17377	-0.087	1.4281
		Gm22398	-0.0475	1.4281
		Gm27920	-0.1379	1.4281
		Gm336	-0.0717	1.4281
		Gm37678	-0.0681	1.4281
		Gm38162	-0.0721	1.4281
		Gm38243	-0.0588	1.4281
		Gm42867	-0.0604	1.4281
		Gm43597	-0.0878	1.4281
		Gm44645	-0.0877	1.4281
		Gm44960	-0.0558	1.4281
		Gm45223	-0.0832	1.4281
		Gm45606	-0.1356	1.4281
		Gm4825	-0.0721	1.4281
		Gm5435	-0.0626	1.4281
		Gm5997	-0.066	1.4281
		Hist1h2bj	-0.0593	1.4281
		Hist1h2bn	-0.0448	1.4281
		Hs2st1	-0.0655	1.4281
		Hspa2	-0.0695	1.4281
		Ldhc	-0.0523	1.4281
		Ms4a4d	-0.0845	1.4281
		Nckap5l	-0.0966	1.4281
		Nhsl2	-0.0878	1.4281
		Nphs1	-0.0728	1.4281
		Ppp1r2-ps6	-0.0851	1.4281
		Psrc1	-0.0598	1.4281
		Pxmp2	-0.1049	1.4281
		Rapsn	-0.0743	1.4281
		Rasgrf1	-0.079	1.4281
		Rsc1a1	-0.0522	1.4281
		Slc12a2	-0.0981	1.4281
		Slc26a6	-0.0897	1.4281
		Slc27a6	-0.1417	1.4281
		Snx33	-0.1182	1.4281
		Trav11d	-0.0703	1.4281
		Zfp28	-0.0729	1.4281
		Zfp367	-0.0756	1.4281
		Zfp623	-0.0593	1.4281
		Eif3l	0.1028	1.4275
		Prdx5	-0.3184	1.4272
		Gm8534	-0.2119	1.4237
		Sh3bp5	0.1407	1.4234
		Gm12350	0.1038	1.4217
		Rhoh	0.2738	1.4212
		Dedd2	0.2713	1.4208
		Hp1bp3	0.1477	1.4208
		CT009708.2	0.1734	1.4206
		Trbc1	0.2154	1.4206
		Gm10275	0.1003	1.42
		Serf2	-0.3127	1.4193
		Ndufab1-ps	0.272	1.4178
		B4galt6	0.0174	1.4174
		Eif1ad	0.2892	1.4162
		Dynlt1-ps1	0.2695	1.4161
		Emc7	-0.0802	1.4161
		Gm29487	0.1414	1.4161
		Zfp266	-0.211	1.4159
		Bap1	0.098	1.414
		Clta	0.1412	1.4137
		AC120406.1	-0.1338	1.4134
		Gsdmd	0.3294	1.4132
		Gmds	0.1854	1.4128
		Calr-ps	0.1573	1.4119
		Stx6	0.2067	1.4111
		Rrp15	0.1576	1.4108
		Ylpm1	-0.151	1.4108
		Gm7429	0.1719	1.4103
		Serp1	0.1705	1.4094
		Sgpl1	0.3435	1.4094
		Npm1	0.1083	1.4092
		Pxk	-0.1795	1.4081
		Lamtor1	0.2503	1.4059
		Fam45a	0.1001	1.4058
		Gm13815	0.2183	1.4055
		Gm16089	0.1627	1.4049
		Crnkl1	0.4611	1.4026
		Rps11-ps2	0.174	1.4019
		Comtd1	0.2606	1.4015
		Gm10288	0.1124	1.4013
		Gm5523	0.1643	1.3995
		Gm15536	0.1698	1.3985
		Gm9825	0.2782	1.3975
		Tshz1	-0.2424	1.3974
		Ncbp3	-0.0042	1.3952
		Gm14719	0.0873	1.3945
		Gm4997	0.237	1.3945
		Cct7	0.1186	1.3925
		Mcts1	-0.4941	1.3904
		CU074400.1	0.1931	1.3902
		CT943659.1	0.238	1.3889
		Rab1b	0.1748	1.3888
		Pdhb	0.3074	1.3884
		Smim15	0.0217	1.3868
		Gm7299	-0.2136	1.3863
		Ddx47	0.2282	1.3852
		Rps13-ps1	0.1072	1.3837
		Cmc2	-0.1238	1.3821
		Gm20568	0.2272	1.3813
		Ccser2	0.09	1.3797
		Pspc1	0.0878	1.3797
		Nudc	0.1309	1.3795
		Phip	-0.4118	1.3793
		Oxct1	0.131	1.3789
		Uqcrh-ps1	-0.1927	1.3786
		St8sia4	-0.287	1.3782
		Bub3	0.2213	1.3774
		Lcor	-0.2098	1.3769
		3110040N11Rik	0.151	1.3763
		Ms4a6b	0.1541	1.3761
		Mapre1	0.2753	1.3759
		Mir692-3	0.1553	1.3758
		Ubald2	0.191	1.3755
		Polr3f	-0.2636	1.3748
		Gm13573	0.2034	1.3746
		Hnrnph3	0.1	1.3741
		Hras	0.2449	1.3738
		Zfp61	-0.186	1.3735
		Rpl7a-ps11	0.1649	1.3734
		Rhof	0.235	1.373
		Eif2b1	0.0506	1.3728
		Brwd3	-0.1128	1.3714
		C230085N15Rik	-0.2006	1.3714
		Gm45733	-0.121	1.3714
		Gm28437	-0.1799	1.3708
		Klhl7	-0.118	1.3707
		Pacsin1	-0.1114	1.3707
		Hist1h4d	0.1968	1.3706
		BE692007	0.1532	1.3698
		1810034E14Rik	-0.0996	1.3694
		Rhot1	-0.0929	1.3694
		Decr2	0.2152	1.369
		Ndufaf8	0.072	1.369
		Vps9d1	-0.0947	1.3687
		Gm10247	0.0985	1.3675
		Gprasp1	0.0691	1.3675
		Pdlim1	0.136	1.3673
		Gm6467	0.0163	1.3664
		Gm3436	0.2114	1.3654
		Atox1	-0.321	1.3651
		Tmed2	0.0619	1.3642
		Rpl17-ps5	0.1691	1.3639
		Trim28	0.0269	1.3636
		Zkscan14	0.0876	1.3633
		Gm10180	0.143	1.3631
		Aven	0.2398	1.3628
		Gm22480	0.0904	1.3628
		Gm5445	0.1497	1.3628
		Phtf1	0.2557	1.3628
		Rpl6	0.1326	1.3619
		Pcgf5	0.4518	1.3615
		Ube2w	-0.2817	1.3612
		Ndufs5	0.1359	1.3599
		Gm13050	0.0513	1.3595
		Ifit3b	0.1381	1.3588
		Gm8302	0.0876	1.3581
		Gm8817	0.1018	1.3581
		Gm8524	0.1543	1.358
		Kmt5c	0.0912	1.3573
		Gm10074	0.3174	1.357
		Fam206a	0.16	1.3566
		Gm11975	0.1334	1.3566
		Gtpbp6	0.145	1.3566
		Pmm1	0.1332	1.3566
		Zfp869	0.194	1.3559
		Rpl17-ps9	0.0907	1.3558
		Tbc1d13	0.1046	1.3558
		Tcaim	0.1203	1.3558
		1700021A07Rik	0.2281	1.3551
		Clasrp	0.084	1.3551
		Gm40466	0.134	1.3551
		Gm5400	0.0581	1.3551
		Morn2	0.149	1.3551
		Rpl32-ps	0.139	1.3551
		Usp21	-0.1392	1.3546
		C2cd2l	0.0723	1.3543
		Gm8596	0.0757	1.3543
		Klhl22	0.0678	1.3543
		Golga4	-0.5367	1.3542
		Gm16218	0.0911	1.3535
		Gm26699	0.0157	1.3535
		Gm6904	0.0489	1.3535
		Klhl21	0.0925	1.3535
		Neb	0.0722	1.3535
		Rpl30-ps6	0.0685	1.3535
		Pak1ip1	0.2088	1.3528
		Chst12	-0.2139	1.352
		Tcrg-C1	0.2151	1.3517
		Pigq	0.1789	1.3507
		Gm5566	0.2014	1.3487
		Dcun1d5	0.3343	1.3485
		Tnrc6c	-0.3833	1.348
		Gm5530	0.0694	1.3477
		Mettl14	0.451	1.3465
		Gm8730	0.0749	1.3456
		Gm6136	0.0915	1.3455
		Tipin	0.3503	1.3449
		Scml4	0.296	1.3442
		Abcc4	-0.1876	1.3437
		Cnot11	-0.0897	1.3437
		Pbrm1	-0.4589	1.3437
		Prss2	-0.326	1.3437
		Rfx5	-0.2071	1.3437
		Sfn	-0.1041	1.3437
		Vamp1	-0.1736	1.3437
		Fastkd1	-0.1175	1.3429
		Gm14126	-0.1262	1.3429
		Gm23731	-0.079	1.3429
		Gm37248	-0.089	1.3429
		Gm4017	-0.0834	1.3429
		Gpr182	-0.1283	1.3429
		Gm15417	-0.1179	1.3421
		Gm22574	-0.1217	1.3421
		Gm2840	-0.11	1.3421
		Gm3150	-0.3972	1.3421
		Klra14-ps	-0.1038	1.3421
		Sepsecs	-0.1058	1.3421
		St3gal3	-0.0908	1.3421
		Ntrk3	0.1708	1.3418
		Thtpa	0.2567	1.3418
		4632415L05Rik	0.1804	1.3413
		Cavin2	-0.0855	1.3412
		Inpp4a	-0.1435	1.3412
		Rap2a	-0.1188	1.3412
		Wrb	-0.0723	1.3412
		4930503L19Rik	-0.1477	1.3404
		Aif1	-0.1595	1.3404
		Mir6969	-0.1904	1.3404
		AC156031.4	-0.0794	1.3396
		Gm5319	-0.0742	1.3396
		Heatr3	0.1589	1.3395
		Camsap1	-0.0962	1.3388
		Hist2h2bb	-0.1029	1.3388
		Dkc1	0.1261	1.338
		Ndufc1	0.2335	1.338
		Pms1	0.0517	1.3373
		Zfhx2	0.1554	1.3373
		CT030166.4	-0.2186	1.3371
		Bicd2	0.0719	1.3367
		Ctnnbl1	-0.0507	1.3367
		Gm5124	0.1103	1.3367
		AC175538.2	-0.3462	1.3362
		Rps19-ps7	0.0573	1.3355
		Slc25a38	0.1633	1.3355
		Tstd2	0.1211	1.335
		Acsl4	-0.2836	1.3348
		Gm11281	0.1021	1.3344
		4930570N18Rik	0.1621	1.3333
		Nacc2	0.0754	1.3333
		Emb	0.1346	1.3328
		Fkbp4	0.0664	1.3324
		Pfkl	0.1604	1.331
		Set	0.2018	1.3308
		Tesc	-0.2629	1.3305
		AC162893.1	0.1314	1.3298
		Gm12599	0.069	1.3289
		Mrto4	0.1552	1.3286
		Ppat	0.1299	1.3286
		Rhbdd2	0.1929	1.3286
		Mtmr14	0.2862	1.328
		Gm11956	0.0297	1.3275
		Gm20392	0.1001	1.3273
		Tmem238	0.1319	1.326
		AC131677.2	0.0592	1.3248
		Fbxw7	0.111	1.3248
		Ino80b	0.1273	1.3248
		Wdr37	0.2705	1.3247
		Gm8152	0.0832	1.3241
		Gm36551	0.0775	1.3235
		Oxa1l	0.1365	1.3235
		Slc2a4rg-ps	0.1425	1.3235
		Golga7	0.4057	1.3233
		Gm14966	0.1184	1.3222
		R3hcc1	0.1429	1.3222
		B3gnt3	0.0468	1.3216
		Gm7678	0.0407	1.3216
		Gm4208	-0.4756	1.3208
		Nudc-ps1	0.2001	1.3204
		Gm7693	0.1087	1.32
		Cnn2	0.1012	1.3195
		Mpc1-ps	0.2367	1.3195
		Pebp1	0.1534	1.3191
		Klre1	-0.2435	1.3187
		Msto1	-0.2308	1.3186
		Trerf1	-0.271	1.3181
		Xylt2	-0.1016	1.3181
		H2-T23	0.0175	1.3174
		Mrpl50	0.1815	1.3174
		Tsc22d2	-0.1898	1.317
		Zdhhc6	-0.1936	1.3143
		Mllt6	-0.1821	1.314
		Rsrc2	-0.4128	1.3138
		Zbtb6	-0.1587	1.3137
		Sec61g	-0.3505	1.3131
		Bop1	0.2052	1.3124
		Lamtor3	0.2289	1.312
		Api5	0.1043	1.3111
		Gm6977	-0.3054	1.3108
		Tnfrsf4	0.3453	1.3102
		5430403G16Rik	-0.1198	1.3099
		Gm13981	0.1082	1.3095
		Psmb10	0.1465	1.3094
		Gorasp2	0.0857	1.3087
		Rbm12b2	-0.1178	1.3083
		Stau1	-0.0407	1.3082
		Vps45	0.2272	1.3075
		Zfp36l1	-0.1511	1.3075
		Prelid1	0.1867	1.3074
		Nktr	-0.2276	1.3071
		Gm19254	-0.1247	1.3066
		Bnip3l-ps	-0.332	1.3065
		Ndel1	0.1527	1.3063
		Gm19587	0.172	1.3055
		Hist1h1c	0.1868	1.3052
		Ddx19a	0.292	1.3048
		Ngrn	-0.3086	1.3046
		Gm12804	0.1855	1.3039
		Haus1	0.1773	1.3039
		Cox19	0.1141	1.3035
		Gm15793	0.1703	1.3031
		Cspp1	-0.219	1.3029
		Gm15504	0.107	1.3024
		Hdgfl2	-0.2217	1.3019
		Tmem5	0.0382	1.3014
		Pradc1	0.204	1.3012
		Runx2	-0.2642	1.2997
		Gm8539	0.3375	1.2981
		Ap1m1	0.1867	1.2977
		Gm10273	0.0712	1.2964
		Nras	0.1693	1.2962
		Gm15198	0.1788	1.2959
		Actr1a	0.1722	1.2956
		Snord23	0.1146	1.2954
		Idh2	0.1101	1.2949
		Gm12312	0.165	1.2947
		Adcy7	-0.3206	1.2942
		Arpc2	-0.3675	1.2942
		Rpl36a-ps1	0.0539	1.2927
		Washc2	-0.2792	1.2909
		Dph7	0.12	1.29
		Gm6023	0.1165	1.2893
		Luc7l3	-0.2377	1.2885
		Slc25a24	0.1092	1.2882
		Gm11604	0.0861	1.288
		Ncoa3	-0.1587	1.2873
		Tpra1	0.0243	1.2868
		Rpl18a-ps1	0.0942	1.2853
		Prdx1	0.0476	1.2844
		Ankfy1	-0.3138	1.2823
		Ddx3x	-0.317	1.2813
		Zbp1	0.166	1.2809
		Rer1	-0.2799	1.2796
		Borcs7	-0.3098	1.2795
		C1qbp	0.1983	1.2794
		Eif3f	0.0793	1.2786
		Lrmp	-0.3764	1.2786
		Rpn1	0.2773	1.2786
		Dctn3	0.2267	1.2768
		Sar1b	0.2574	1.2749
		Gm12096	0.2066	1.2741
		Gm7027	0.1646	1.2741
		Slc38a1	0.2106	1.2736
		Cdk11b	0.1981	1.2729
		Rpl18	0.1592	1.2717
		mt-Tw	0.1356	1.2698
		Atp6v1c1	0.1121	1.2687
		Ddc	0.2195	1.2678
		Il4ra	0.2092	1.2664
		Pold4	0.2309	1.2662
		L3mbtl2	0.2588	1.2641
		Tyms	0.2306	1.2641
		R3hdm4	0.2353	1.2639
		1110019D14Rik	0.0485	1.2637
		1500009L16Rik	0.1012	1.2637
		1810044D09Rik	0.0409	1.2637
		5730416F02Rik	0.0317	1.2637
		AC125399.1	0.0727	1.2637
		AC171183.3	0.0906	1.2637
		Anxa4	0.1617	1.2637
		Apol9a	0.1106	1.2637
		Atg5	0.238	1.2637
		Bbs2	0.0734	1.2637
		Bloc1s6os	0.1015	1.2637
		Cables1	0.0669	1.2637
		Cd200r2	0.108	1.2637
		Cdnf	0.067	1.2637
		Ermard	0.0917	1.2637
		Fahd1	0.0695	1.2637
		Fam186b	0.0466	1.2637
		Fer1l4	0.051	1.2637
		Gm11583	0.0578	1.2637
		Gm12042	0.0485	1.2637
		Gm12089	0.0512	1.2637
		Gm13194	0.0756	1.2637
		Gm13312	0.0548	1.2637
		Gm14115	0.0619	1.2637
		Gm15515	0.04	1.2637
		Gm15692	0.0494	1.2637
		Gm23011	0.0404	1.2637
		Gm2800	0.0769	1.2637
		Gm28529	0.115	1.2637
		Gm29793	0.0533	1.2637
		Gm3148	0.063	1.2637
		Gm37770	0.0549	1.2637
		Gm4587	0.0422	1.2637
		Gm5711	0.0593	1.2637
		Gm6187	0.044	1.2637
		Gm6335	0.0593	1.2637
		Gm7389	0.0455	1.2637
		Gm7731	0.0564	1.2637
		Gm8840	0.0289	1.2637
		Gm9109	0.0528	1.2637
		Gm9729	0.055	1.2637
		Gnb5	0.0958	1.2637
		Gpld1	0.0444	1.2637
		Hist1h4k	0.0574	1.2637
		Hydin	0.0735	1.2637
		Itsn1	0.0858	1.2637
		Ly96	0.1171	1.2637
		Man1c1	0.0535	1.2637
		Map2	0.1044	1.2637
		Nat2	0.0868	1.2637
		Ntsr1	0.0521	1.2637
		Pard3	0.0594	1.2637
		Phlda1	0.0399	1.2637
		Ptprs	0.117	1.2637
		Pus10	0.0872	1.2637
		Rph3al	0.0629	1.2637
		Rpl7a-ps2	0.0457	1.2637
		Sco1	0.1331	1.2637
		Sgo2a	0.0284	1.2637
		Slc22a5	0.0687	1.2637
		Slc9a7	0.0403	1.2637
		Spp1	0.1816	1.2637
		Thbs3	0.0943	1.2637
		Ttbk2	0.0704	1.2637
		Yars2	0.2175	1.2637
		Zbtb21	0.0802	1.2637
		Zc2hc1a	0.0745	1.2637
		Zfp239	0.0522	1.2637
		Zfp846	0.082	1.2637
		Zfp960	0.067	1.2637
		Zfp992	0.0547	1.2637
		Zscan22	0.061	1.2637
		Dctn4	-0.297	1.2628
		Ddx3y	0.1614	1.2624
		Zfp672	0.1267	1.2622
		Acd	0.1647	1.2616
		Gm14237	0.144	1.261
		Rab24	0.1037	1.2606
		Zc3h4	0.324	1.2606
		Crim1	0.2443	1.2602
		Psmb1	0.0966	1.2602
		Gm13182	0.0839	1.2592
		Cuedc2	0.2948	1.259
		Rngtt	0.2252	1.2583
		Clcc1	0.2596	1.2579
		Rbpj	-0.3234	1.2573
		Gm3745	0.1204	1.257
		Chd2	-0.1978	1.2562
		Exosc4	0.2158	1.2559
		Ccndbp1	0.2	1.2558
		Rpl36-ps3	0.1103	1.2557
		Csnk2a1	0.2313	1.2556
		Atraid	0.0872	1.2555
		Gm11836	-0.1618	1.2553
		Rap1b	-0.3684	1.255
		Rnf5	0.2404	1.255
		Psmd12	0.0553	1.2549
		Lrch1	-0.3003	1.2548
		Etfbkmt	0.1312	1.2538
		Gm17450	0.11	1.2534
		Gm4750	0.1535	1.2525
		Gm10177	-0.3078	1.2524
		Kcnj8	-0.4719	1.2524
		Gm10233	0.1184	1.2522
		Gm13252	0.1846	1.2514
		Zc3h18	-0.1689	1.2513
		Vmp1	0.3063	1.2503
		Ash1l	-0.1899	1.25
		Adh5	0.0861	1.2481
		Wdr18	0.2956	1.2479
		Mlycd	0.1528	1.2472
		Pde7a	-0.4505	1.2469
		Dusp6	-0.2516	1.2463
		Alyref	0.0958	1.246
		Lcmt1	-0.1941	1.246
		Tpp2	-0.203	1.246
		Rrp8	0.1868	1.2457
		Usp39	0.195	1.2457
		Gm31274	0.1759	1.2452
		Acp5	0.1143	1.2448
		Gm6195	0.1297	1.2438
		Gm8069	0.1991	1.2433
		Nup43	0.2647	1.2433
		Myo6	-0.28	1.2427
		AC153947.1	0.1309	1.2424
		Ccm2	0.1141	1.2423
		Bcl2l12	-0.1348	1.2416
		Gm5511	0.1828	1.2414
		Gm5805	0.1064	1.2413
		Rit1	0.0853	1.2413
		Gbf1	-0.2854	1.2412
		Gm44519	0.1085	1.241
		Gins4	0.1716	1.2399
		Bsdc1	-0.1154	1.2394
		Polr3c	0.2122	1.2394
		Rbm17	-0.0226	1.2375
		Gm13685	0.146	1.2373
		Gm7658	0.1149	1.2373
		Gm4332	0.0424	1.2372
		Mad2l2	0.1193	1.2372
		Pxylp1	-0.422	1.2372
		Acadm	0.2421	1.2363
		C1d	-0.3803	1.2357
		Acta1	0.0188	1.2355
		Gm7327	0.091	1.2344
		Mir7067	0.1141	1.234
		BC003331	0.0472	1.2334
		Fopnl	0.4205	1.2331
		Ssbp4	-0.1125	1.2331
		Chm	0.026	1.2329
		Atxn3	-0.1767	1.232
		Prr14	0.2543	1.232
		Mbnl2	-0.236	1.2307
		Ets1	-0.4086	1.2292
		Tm9sf2	0.1105	1.2286
		Lman1	-0.25	1.2279
		Lpar6	-0.3664	1.2277
		Rps12-ps19	-0.3374	1.2274
		Dock8	0.0217	1.2271
		Eef1b2	0.2048	1.2267
		Stk39	-0.3306	1.2248
		AC122235.1	0.2228	1.2234
		Rubcn	-0.2022	1.2224
		Lpcat1	-0.2789	1.2218
		Gm44978	-0.0999	1.2212
		0610012G03Rik	0.1243	1.2211
		Bphl	-0.1887	1.2206
		Cdipt	0.3066	1.2195
		Marf1	-0.1705	1.2195
		Mir7060	-0.0817	1.2192
		Tmem177	-0.1689	1.2189
		Cog1	-0.1489	1.2187
		Rab11fip4	-0.0548	1.2183
		Slc39a13	-0.0757	1.2183
		Sumf1	-0.137	1.2183
		E030024N20Rik	0.1427	1.218
		Gm13436	0.0871	1.2176
		Inpp5b	0.1233	1.2175
		Coro1a	0.0499	1.2172
		Gm4852	-0.0937	1.2171
		Mapkbp1	-0.1222	1.2171
		Slc4a7	-0.3011	1.2163
		Rps8-ps2	0.1334	1.2162
		Cyb561d1	-0.1033	1.2159
		Gm6594	-0.0822	1.2159
		Gm15148	0.2936	1.2156
		Slc9a9	-0.254	1.2143
		Gm10357	-0.0816	1.2142
		Ltb	0.1488	1.2133
		Mpst	-0.1048	1.2133
		Zbtb7b	-0.1653	1.2133
		Gm45113	0.1285	1.2124
		Gm10075	0.1201	1.212
		Grcc10	-0.2884	1.2109
		Dpagt1	-0.1127	1.2108
		Gm29243	0.3641	1.2108
		Rpl38	0.1025	1.2108
		Rps19-ps4	0.2186	1.2102
		Mettl9	-0.1677	1.2099
		Spn	-0.5108	1.2094
		Gpr15	-0.168	1.2092
		Gtf2e1	0.3601	1.2092
		Zfp330	0.1867	1.2088
		1110008F13Rik	0.1456	1.2078
		Gas5	0.1179	1.2076
		CT025751.2	0.1385	1.2075
		Rpl7l1	0.315	1.207
		Rsl1d1	0.1504	1.2055
		Rpl18a-ps3	0.1138	1.2035
		AC132954.4	0.2194	1.2033
		Lsm14a	0.2241	1.2032
		Gm8213	0.1066	1.2028
		Copa	0.2092	1.2024
		Nop10	0.0559	1.2001
		Rps15a-ps7	0.0121	1.2001
		A930005H10Rik	0.0383	1.1995
		Eif4b	-0.0125	1.1994
		Gm9354	0.1916	1.1984
		Rpl31-ps1	0.114	1.198
		Usp4	-0.2836	1.1973
		Phgdh	0.0976	1.1972
		Igfbp4	0.2284	1.197
		Atad3a	0.0776	1.1967
		Gm9009	0.0948	1.1967
		Lrrc8c	-0.3688	1.1962
		Bckdk	-0.1819	1.1961
		Zfp950	-0.2141	1.1961
		Smc2	0.0843	1.1952
		Mgst2	-0.3724	1.1942
		Gm7493	0.0978	1.1934
		Rps29	0.054	1.1933
		Gm10231	0.1974	1.1929
		AC117232.3	0.1429	1.1926
		Fam173b	0.126	1.1918
		Xpot	0.15	1.1916
		Cysltr2	-0.3598	1.1905
		Fam92a	0.0572	1.1897
		Mre11a	0.0681	1.1897
		Endov	0.0975	1.1895
		Gm7669	0.0729	1.1895
		Myc	0.1713	1.1894
		Sugp1	0.0464	1.1894
		Gtf2ird2	0.1474	1.1885
		Hectd4	0.1436	1.1885
		Arf1	0.1875	1.1884
		Acox3	0.1374	1.188
		Gm5619	0.1244	1.188
		Mtfmt	0.1883	1.188
		Rbm8a2	0.058	1.1877
		Cdc34b	0.0513	1.1876
		Orc3	-0.2392	1.1876
		CT025561.1	0.0919	1.1875
		Polr3a	0.1453	1.1875
		Gm6365	0.1516	1.1863
		Gm16053	0.068	1.1851
		Snrnp48	0.2391	1.1849
		Sfr1	0.023	1.1836
		Gm15472	-0.1944	1.1835
		Mettl3	0.0586	1.1835
		Pex19	-0.2035	1.1827
		Ttc7	-0.2069	1.1811
		Pgm2	0.2879	1.1805
		Ugcg	-0.3957	1.1802
		Atp6v1e1	0.2399	1.1799
		Raly	0.1228	1.1795
		Itk	-0.4214	1.1792
		Trim26	0.0885	1.1789
		Chn2	-0.1919	1.1774
		Actn1	0.1048	1.1772
		Pus1	0.1758	1.1768
		Pik3ip1	0.1175	1.1766
		Ddx28	0.1602	1.1764
		C1galt1c1	0.2625	1.176
		Cep85	-0.2716	1.1759
		Nifk	0.1607	1.1758
		Ctsw	0.1885	1.1757
		Rps19-ps9	0.2325	1.1747
		Cd84	-0.2793	1.1743
		Ppp1r35	0.0124	1.1738
		Ptger4	-0.3537	1.1734
		Chsy1	0.0137	1.1728
		Ube2l3	0.148	1.1712
		Actn2	-0.2924	1.1709
		Alg1	0.0529	1.1708
		Gm4374	0.1651	1.1693
		Tmem30a	0.0625	1.1686
		Gse1	0.1001	1.1676
		Bfar	-0.3676	1.1674
		Gm11826	0.2275	1.1672
		Rps27a	0.1536	1.1672
		Odf2	-0.2197	1.1669
		Taldo1	0.1502	1.1665
		Rpl36-ps2	0.0877	1.165
		Khdrbs1	0.0869	1.1643
		Eif3d	0.1099	1.1636
		Gm16209	0.2124	1.1635
		Fbxl14	0.1312	1.1634
		Gm12582	0.1311	1.1631
		Snx10	-0.0309	1.16
		Gm5392	0.1082	1.1596
		Cd38	-0.285	1.1591
		Ptpn6	0.0928	1.1588
		Gm11942	0.0737	1.1587
		Dpf2	-0.0143	1.1583
		Gm7730	0.0966	1.157
		Pik3r1	-0.4081	1.1566
		Tspan32	-0.1764	1.156
		Slc9a3r1	-0.3457	1.1556
		AC152949.2	0.094	1.155
		Edem2	0.1376	1.1548
		Drap1	-0.4469	1.1542
		Gm13472	0.1423	1.1526
		Gm8369	0.1622	1.1526
		Gm7863	0.0856	1.1525
		Rps6	0.1119	1.1524
		Mir3076	-0.0102	1.1522
		Rabac1	0.0396	1.1518
		Prkcq	0.1084	1.1507
		Gm11354	0.0918	1.1503
		Gm19777	0.084	1.1503
		Gm12151	0.0148	1.1502
		Gm12166	-0.3135	1.1499
		Cradd	0.1306	1.1492
		Ruvbl1	0.1816	1.1487
		Fkbp1a	-0.0609	1.1486
		Sf3b3	-0.2174	1.1483
		Gm36985	0.0784	1.1481
		Slc35d2	0.1521	1.1481
		Dhx34	0.1348	1.1476
		Nfic	-0.2839	1.1474
		AC154231.2	0.0912	1.147
		Adpgk	0.1146	1.147
		Smyd5	0.1141	1.147
		Adora2a	-0.2054	1.1467
		Gm27597	0.1744	1.1466
		1600002H07Rik	-0.0433	1.1461
		1700008J07Rik	-0.0437	1.1461
		1700120C14Rik	-0.0716	1.1461
		2310043P16Rik	-0.0873	1.1461
		4930518I15Rik	-0.0435	1.1461
		4932414J04Rik	-0.0439	1.1461
		5830416I19Rik	-0.0385	1.1461
		6230400D17Rik	-0.1736	1.1461
		9230116N13Rik	-0.0324	1.1461
		9430087J23Rik	-0.055	1.1461
		A330009N23Rik	-0.0411	1.1461
		A430035B10Rik	-0.0946	1.1461
		A430078I02Rik	-0.05	1.1461
		A930004J17Rik	-0.0966	1.1461
		AC125206.1	-0.1242	1.1461
		AC153912.4	-0.1013	1.1461
		AC154417.1	-0.0555	1.1461
		AC155286.1	-0.0529	1.1461
		AC158802.1	-0.0498	1.1461
		AC159251.1	-0.0483	1.1461
		AC173482.2	-0.0647	1.1461
		Acyp2	-0.1545	1.1461
		Alg12	-0.0503	1.1461
		Apoc1	-0.0677	1.1461
		Asap2	-0.0685	1.1461
		Avpr2	-0.043	1.1461
[truncated: 17,400 more rows]
