# Supplementary material for: NASH limits anti-tumour surveillance in immunotherapy-treated HCC
Source: Nature. 2021 Mar 24;592(7854):450–6. doi: 10.1038/s41586-021-03362-0 (PMC8046670; doi:10.1038/s41586-021-03362-0)
Supplement: Supplementary file 6 — Source Data Fig. 2 [file 41586_2021_3362_MOESM6_ESM.xlsx]

## Sheet: Figure 2
Figure 2a	CD-HFD
		0	1	2	3	4	5	6	7	8	9	10	11	12	13	14	15	16	17	18	19	20	21	22	23	24	25	26	27	28	29	30	31	32	33	34	35	36	37	38	39	40	41	42	43	44	45	46	47
	Mki67	0.0638761955499649	0.071550812125206	0.0803488838672638	0.08348445415496826	0.08794264554977417	0.08794264554977417	0.08794264554977417	0.10449983119964601	0.10917771935462953	0.1152739679813385	0.1152739679813385	0.1152739679813385	0.1152739679813385	0.1282687032222748	0.12247993290424347	0.1313546412438154	0.1267539220303297	0.12528701417148114	0.12154133908450604	0.12154133908450604	0.1140391831845045	0.10299894623458385	0.10384444035589693	0.1094173713028431	0.1109479521214962	0.10769109383225442	0.10001647725701332	0.09121840551495553	0.09217645987868309	0.08771826848387718	0.08771826848387718	0.08771826848387718	0.07298971027135849	0.06831182211637496	0.06221557348966599	0.06221557348966599	0.06600357383489609	0.06877211600542069	0.05577738076448441	0.05577738076448441	0.05419707089662552	0.06257206350564957	0.060377976000309	0.060377976000309	0.06261087462306024	0.053644600324332714	0.056713907532393935	0.06174211617559194
	Havcr2	0.008240055441856384	0.008240055441856384	0.008240055441856384	0.008240055441856384	0.008240055441856384	0.008240055441856384	0.008240055441856384	0.008240055441856384	0.010639501363039016	0.010639501363039016	0.010639501363039016	0.010639501363039016	0.010639501363039016	0.010639501363039016	0.016135006099939345	0.01811594396829605	0.01811594396829605	0.02298339158296585	0.02298339158296585	0.019111558198928832	0.019111558198928832	0.019111558198928832	0.019111558198928832	0.019111558198928832	0.014743336141109467	0.014743336141109467	0.014743336141109467	0.014743336141109467	0.014743336141109467	0.014743336141109467	0.014743336141109467	0.014743336141109467	0.014743336141109467	0.012343890219926833	0.012343890219926833	0.012343890219926833	0.012343890219926833	0.012343890219926833	0.016215723603963852	0.010720218867063522	0.008739280998706817	0.008739280998706817	0.0038718333840370178	0.0038718333840370178	0.006143308877944946	0.006143308877944946	0.006143308877944946	0.006143308877944946
	Lamp1	0.09017713814973832	0.09182493403553962	0.09807063296437264	0.10611894205212594	0.1139685083925724	0.12412342444062233	0.1288331262767315	0.13112130016088486	0.13428096145391463	0.1448817405104637	0.15045620888471606	0.1666414162516594	0.1702402141690254	0.1703754523396492	0.16734328642487528	0.16843841686844824	0.17349924340844153	0.16799574285745622	0.17557939380407334	0.18046150267124178	0.18079116880893709	0.18245389819145202	0.17793120086193087	0.18275618195533752	0.17569504618644713	0.17298398077487945	0.18160675421357153	0.17706816896796226	0.17775070890784264	0.17187445029616355	0.173240777105093	0.1729428531229496	0.1782439985871315	0.1826209565997124	0.1749565187096596	0.18167031198740005	0.17279918223619462	0.17505194634199142	0.1823241624236107	0.18377965852618217	0.18716927751898765	0.1771948093175888	0.1754071931540966	0.17400093361735344	0.16876253023743631	0.16788358464837075	0.16570307567715648	0.16926340833306314
	Tcf7	0.14029845833778382	0.1471237999200821	0.16017733871936798	0.17086067974567415	0.19214927971363066	0.20278039753437044	0.21651104629039764	0.2265550071001053	0.24160993635654449	0.2501660281419754	0.2576228594779968	0.2794665002822876	0.2925363147258758	0.2859311258792877	0.28518148720264436	0.286486331820488	0.30063768208026886	0.295200791656971	0.2992467388510704	0.3097284063696861	0.30971653848886493	0.30080869287252426	0.3075103709101677	0.30446708530187605	0.2918102440237999	0.2947268882393837	0.3000488087534905	0.298094992339611	0.2962902894616127	0.28005697041749955	0.28176521807909016	0.2779540392756462	0.27966840714216235	0.27345618575811387	0.28407315105199815	0.2827182790637016	0.2734469935297966	0.2707064709067345	0.2754862198233604	0.3049052736163139	0.305738373696804	0.30169433206319807	0.30573220789432526	0.30381134212017064	0.2940095543861389	0.30201122283935544	0.2990134084224701	0.29338458597660066
	Sell	0.48493799448013303	0.5226575899124145	0.5547999382019042	0.5792212581634522	0.6182739925384522	0.666810908317566	0.7043350052833557	0.726755154132843	0.7619510865211487	0.817943069934845	0.850841314792633	0.8905291724205018	0.934478976726532	0.9025303006172181	0.9164092302322389	0.9005047750473023	0.9157469630241395	0.8989497804641724	0.8933458352088929	0.8862094044685365	0.8708870875835419	0.8604391229152679	0.8394656741619111	0.8221050834655762	0.8198091173171997	0.8155290126800537	0.823020007610321	0.8347336220741272	0.8402857732772827	0.8428701543807984	0.8371292352676392	0.836417088508606	0.8521294260025024	0.8569009160995482	0.8447565793991089	0.8453316116333007	0.8374886083602906	0.8363062810897828	0.8467370200157165	0.8587169051170349	0.8774876236915589	0.863206582069397	0.882876353263855	0.8976879835128784	0.8921041321754455	0.8980885493755341	0.9003053271770478	0.8831758677959443
	Klf2	0.12740709632635117	0.13937654584646225	0.15187747567892074	0.16190887063741682	0.1852122029662132	0.19302946478128433	0.21363024622201918	0.22441921025514602	0.23336890906095506	0.23978085011243822	0.24413662344217302	0.24818843632936477	0.2608816292881966	0.2647329327464104	0.2781682786345482	0.2788994672894478	0.28715168029069904	0.2880108746886253	0.27927170097827914	0.2794455772638321	0.28086204379796986	0.28177378028631217	0.2991177096962929	0.2862377706170082	0.2843357387185097	0.29093440502882006	0.3026796409487724	0.3017843553423882	0.30723920911550523	0.2894001176953316	0.30351382702589036	0.296108349263668	0.30004390686750415	0.30118221074342727	0.3155837467312813	0.3207879623770714	0.3250133940577507	0.3168947112560272	0.32554873049259186	0.3126837188005448	0.32289713382720947	0.31178934186697005	0.31571205109357836	0.32622796297073364	0.3307601177692413	0.3312194329500198	0.32812195837497715	0.31318913698196416
	Il7r	0.1879714995622635	0.19426291525363923	0.21003988325595857	0.22402713835239413	0.2398235410451889	0.2604282921552658	0.2700235766172409	0.2826871794462204	0.29507449924945833	0.30745591938495637	0.32511816203594207	0.35239008367061614	0.3662281686067581	0.3616395407915115	0.35922817409038543	0.3518178981542587	0.3524412900209427	0.34933164834976194	0.3609650027751923	0.371619775891304	0.3839307445287704	0.3797187489271164	0.3766159075498581	0.36954563796520234	0.36708488285541535	0.36396201789379123	0.36794425785541535	0.375164492726326	0.37868480026721957	0.3741428488492966	0.37381866872310643	0.3958793109655381	0.40503801286220553	0.40931071102619176	0.4202263408899307	0.4170763570070267	0.4085743695497513	0.40983541548252106	0.40174211442470553	0.39768831312656405	0.40682905256748203	0.4012796372175217	0.40016169130802154	0.40610189974308014	0.40466855466365814	0.41646463572978976	0.41393378913402556	0.40585687339305876
	Cxcr3	0.20626385271549225	0.22303313672542574	0.23369643032550813	0.2578164368867874	0.26923735201358795	0.28323788940906525	0.2976436251401901	0.31017142355442046	0.3237411910295486	0.3394041973352432	0.3561910992860794	0.35666700191795825	0.3683419615775347	0.35039527364075185	0.33337009377777577	0.33635651059448723	0.3338895160704851	0.33929704613983636	0.33610418148338794	0.3358983571082354	0.34284785695374015	0.3448257679492235	0.35034434802830217	0.35715103514492513	0.35432012684643266	0.3503141892701387	0.3415785229951143	0.3503608001023531	0.3429657996445894	0.3512972868233919	0.3458359927684069	0.34563406892120835	0.35218445606529714	0.35036206550896165	0.3368802867084742	0.3423139081150293	0.3505645546317101	0.35534700006246567	0.36220183342695234	0.36545721858739855	0.36725467413663865	0.36962039560079574	0.36113321751356126	0.35451830953359603	0.3550457271933556	0.34700386971235275	0.3509244725108147	0.36477606147527697
	Gzmk	0.018228748291730882	0.018861040472984314	0.02237017035484314	0.027448812127113344	0.027946742214262486	0.027946742214262486	0.028654865957796576	0.03293471161276103	0.03616797212511301	0.04381440941244364	0.04381440941244364	0.04562253121286631	0.04562253121286631	0.060607933886349205	0.06025709930807352	0.07174683872610331	0.07103024203330278	0.0849097130075097	0.09591118190437556	0.09431607726961375	0.09908410552889109	0.10043380949646234	0.10012749362736942	0.105406018383801	0.11977650035172702	0.11531143207103015	0.11467913988977671	0.11588182631880045	0.11119369681924582	0.11484044514596463	0.11561810322105885	0.11490997947752477	0.11277264021337033	0.10953937970101833	0.10262467034161091	0.10842049963772296	0.11208982475101947	0.11681762166321277	0.10116330422461033	0.10222954407334328	0.09488011434674262	0.09587453693151474	0.08564108937978744	0.0746396204829216	0.0835080572962761	0.08564900547266005	0.08773065149784087	0.09389656737446786
	Prf1	0.08116038858890534	0.08767196953296662	0.09065728932619095	0.09433554470539093	0.0979025599360466	0.10305535107851028	0.11016458541154861	0.11158931642770767	0.11359836369752883	0.11950877696275711	0.13590364843606947	0.14318366438150404	0.1461002805829048	0.1461870887875557	0.14428473830223082	0.1465185832977295	0.14844241380691528	0.1471086236834526	0.14404361799359322	0.1446185018122196	0.13929345116019248	0.13522999808192254	0.13512742921710014	0.12468330040574073	0.12469359561800958	0.13164538219571115	0.1284627090394497	0.13118034735321998	0.1318475054204464	0.14137156561017036	0.14387223973870278	0.14470815792679786	0.15059324875473976	0.15975852504372598	0.17503244176506996	0.15931273497641085	0.1534505897015333	0.1569166897982359	0.1525773435086012	0.16352858148515226	0.15991046123206615	0.15791096977889535	0.16104098461568356	0.16285441495478153	0.16074570812284947	0.1740636546164751	0.17818682499229907	0.17770754076540468
	Fasl	0.0313503846898675	0.031932227313518524	0.033527584075927735	0.03674890905618668	0.041605572700500484	0.04343724459409713	0.04461969889700412	0.046164610162377356	0.048612748160958286	0.05106915630400181	0.05106915630400181	0.05225161060690879	0.053796521872282024	0.06692677078768611	0.06918832318857313	0.07066098043695093	0.06898780338466168	0.07083484897390008	0.08187261233106255	0.09232555696740746	0.09127801842987537	0.0849599651992321	0.0840739944577217	0.08062147945165635	0.08652428418397903	0.08274018585681915	0.08334079753607512	0.08317945282906294	0.0808163782581687	0.07993342783302068	0.07924725856631995	0.0789588550850749	0.08472620587795973	0.0822780678793788	0.07982165973633527	0.08255910139530898	0.0833451322093606	0.08813083682209254	0.08252868387848139	0.07981271717697382	0.07847642928361892	0.07845279809087516	0.07969917189329863	0.06872013088315726	0.0636240577325225	0.064681666623801	0.06677559440955519	0.07140647625550628
	Stat1	0.07549747705459595	0.08608830213546753	0.09453111708164216	0.10330327332019806	0.11011321067810059	0.11643003046512605	0.12040567964315416	0.12336373269557954	0.1289865106344223	0.13312436789274215	0.13660266041755675	0.14682859659194947	0.15448098719120024	0.1555383116006851	0.1687167674303055	0.17143293976783752	0.17807726472616198	0.19640796035528185	0.19630918562412264	0.19236807346343993	0.18889622315764426	0.18623937353491782	0.1983871950209141	0.1915064762532711	0.2003094966709614	0.20170099392533303	0.20859878435730933	0.20771439209580422	0.2045596565306187	0.2101791687309742	0.214132224470377	0.21400157794356348	0.21603056058287623	0.22160584315657617	0.2210827745497227	0.22550181910395622	0.21958627536892894	0.21293661363422872	0.22369773037731647	0.19903038628399372	0.20346867032349109	0.20271165437996388	0.18547427244484427	0.19544609554111958	0.20772951133549214	0.21566376708447932	0.22047563694417477	0.219180970415473
	Cd8a	0.8913350677490235	0.9395897102355958	1.011347646713257	1.0540551567077636	1.13013165473938	1.1858897399902344	1.2354061269760135	1.2620639777183533	1.3038631796836855	1.4190601801872254	1.4543087005615236	1.4988140487670898	1.5566711950302126	1.5171364068984987	1.4806618332862853	1.4742316460609437	1.4990453171730043	1.4711762368679047	1.4340168750286102	1.4656605231761932	1.443882735967636	1.4246214091777802	1.4588906133174895	1.4383525025844572	1.4868067061901094	1.4658223855495454	1.4852062785625457	1.4493264186382293	1.4690325105190278	1.426565443277359	1.4688192903995514	1.484610925912857	1.5275335013866425	1.5270373904705048	1.4899755418300629	1.5000215446949006	1.4969585239887238	1.4847549068927766	1.532471524477005	1.6225848853588105	1.5623313677310944	1.580773845911026	1.6128353118896483	1.621079797744751	1.5895839214324952	1.6138760614395142	1.6329115915298462	1.5953310346603393
	Pdcd1	0.009294174686074257	0.010093362554907798	0.010093362554907798	0.011212225556373596	0.011212225556373596	0.011212225556373596	0.011212225556373596	0.012573004961013795	0.013282143473625184	0.014145209044218062	0.014145209044218062	0.014145209044218062	0.014145209044218062	0.015436204820871352	0.015436204820871352	0.017045380324125288	0.015654885768890382	0.015654885768890382	0.015654885768890382	0.01451720841228962	0.01904531307518482	0.01904531307518482	0.02119197688996792	0.02119197688996792	0.02119197688996792	0.014425974115729332	0.01362678624689579	0.016474840715527534	0.015355977714061737	0.015355977714061737	0.015355977714061737	0.015355977714061737	0.013995198309421539	0.01328605979681015	0.023454842418432237	0.023454842418432237	0.023454842418432237	0.02418453566730023	0.022893539890646936	0.024517695829272275	0.02506476067006588	0.02506476067006588	0.03333033822476864	0.03333033822476864	0.03383621629327536	0.029308111630380152	0.029924985878169538	0.02777832206338644
	Stat3	0.026190909892320632	0.02979624018073082	0.030766034424304964	0.031173324249684813	0.03577140714973212	0.038418520055711274	0.03986469697207213	0.04194132264703512	0.04368619929999113	0.04532172273844481	0.046331440247595314	0.06261536721140146	0.06567789498716592	0.06478041503578424	0.06542345728725196	0.0665779871866107	0.06617039930075408	0.06625777650624515	0.06657742444425821	0.06755837265402079	0.06746696952730417	0.06630467679351568	0.0652775115892291	0.06076383899897337	0.06101131629198789	0.060949238501489165	0.059185045175254344	0.058806478083133704	0.06644533429294826	0.06388575602322817	0.06442999560385942	0.06403779674321414	0.06490890953689814	0.06717328984290362	0.06553776640444994	0.06566013779491187	0.050901413969695566	0.0502744347974658	0.051002335362136365	0.05100932087749242	0.051673181168735025	0.05073735985904933	0.05070554260164499	0.055635177828371525	0.0542921682074666	0.05273740220814943	0.056267184279859064	0.055930295437574384
	Gzma	0.07770136412233114	0.0786597642675042	0.0831342402473092	0.08355078667402269	0.08378509404137731	0.08426572455093265	0.08487038871273399	0.08591995848342776	0.09350790990516543	0.10075964642688631	0.10075964642688631	0.10075964642688631	0.1018092161975801	0.1375245792232454	0.11165960980579256	0.12735037738457322	0.1276991723291576	0.15236137917265297	0.15506046583876015	0.15543058535084128	0.15605540500953793	0.1556293916143477	0.15554758215323092	0.1540213849581778	0.13963655197992922	0.14235432708635926	0.14200059110298754	0.13752611512318255	0.13790927244350315	0.13813215017318725	0.1376515196636319	0.13879590298980474	0.14508992467075588	0.13806902408599853	0.13081728756427766	0.1334163272380829	0.13559412181377412	0.1477394015341997	0.11304287776350976	0.11243821360170841	0.09645921079441905	0.09558973280712962	0.07338757334277035	0.06992703406140209	0.06921880742534994	0.06859398776665329	0.07517443651333451	0.08248437536880374
	Cxcr6	0.2856031620502472	0.3121460449695588	0.33004794478416444	0.34594962716102606	0.36234189629554747	0.3795529854297638	0.3998359835147858	0.40546435773372647	0.4203686076402664	0.4428279906511307	0.4587747067213059	0.4706891316175461	0.4869571024179459	0.4753402751684189	0.4731598562002182	0.4748519939184189	0.4728717666864395	0.467616885304451	0.4533493202924729	0.45455598771572114	0.45688112676143644	0.4585294371843338	0.4459434503316879	0.4399181908369064	0.43699250638484954	0.42720228135585786	0.4087909024953843	0.40485230147838597	0.4140003341436387	0.41606008112430576	0.4122712475061417	0.40581930696964263	0.42421656370162963	0.4323086488246918	0.4257829141616821	0.4306423270702362	0.4287087565660477	0.4263482278585434	0.4250945895910263	0.41935636699199674	0.4042628878355027	0.40834695637226104	0.4108212459087372	0.4148120141029358	0.4205800557136536	0.42344243645668034	0.42089438557624814	0.42965978860855103
	Ccl5	8.616160583496093	9.201542129516602	9.792265853881837	10.345137405395509	11.025476455688477	11.790360412597657	12.527476806640625	13.41648551940918	14.290319976806641	15.148947830200196	16.235681152343748	16.946714782714842	17.9408967590332	17.96061454772949	17.731265830993653	17.719726066589356	17.626031341552736	17.784885063171387	18.03616107940674	18.229701576232912	18.389386100769045	18.32357151031494	18.19217830657959	18.349650154113768	18.866878051757816	19.078845138549802	19.2373331451416	19.508033676147463	19.461182899475098	19.47664218902588	19.71971981048584	19.69365749359131	19.71771945953369	19.796236839294437	19.84428882598877	19.76739673614502	19.983480873107908	19.77027332305908	19.758613700866697	20.11098861694336	20.190794677734374	20.199861373901367	20.763264999389648	20.81778564453125	20.80535972595215	21.04259834289551	21.161563568115234	21.078203086853026
	Ccl3	0.003308392055332661	0.0037643135339021686	0.004029429107904435	0.004029429107904435	0.0049076519161462785	0.006283136978745461	0.006283136978745461	0.006283136978745461	0.007038685083389283	0.007963580191135407	0.007963580191135407	0.008617041781544686	0.008617041781544686	0.020152553394436834	0.020152553394436834	0.02136985532939434	0.022914577051997183	0.03628168910741806	0.04237084422260523	0.0433082764968276	0.0433082764968276	0.04264781277626753	0.04297005396336317	0.04359307557344436	0.04569334700703621	0.04618017837405205	0.04572425689548254	0.04668303985148668	0.04668303985148668	0.045804817043244836	0.044429331980645664	0.044429331980645664	0.0448584833368659	0.045211744047701355	0.044286848939955235	0.044286848939955235	0.04363338734954596	0.04363338734954596	0.03176415156573057	0.03176415156573057	0.03173381056636572	0.030189088843762875	0.028755458854138854	0.022103106640279292	0.028749323524534704	0.029231640473008157	0.033236743882298476	0.03272258929908276
	Lag3	0.0	0.0	0.0	0.0	0.0	0.0	0.0	0.0	0.0	0.0	0.0	0.0	0.0	0.0011329147219657897	0.0011329147219657897	0.0011329147219657897	0.0011329147219657897	0.0023953054845333097	0.0023953054845333097	0.0023953054845333097	0.004659357815980911	0.004659357815980911	0.004659357815980911	0.004659357815980911	0.005192198902368546	0.005192198902368546	0.005192198902368546	0.005192198902368546	0.005192198902368546	0.005192198902368546	0.005192198902368546	0.005192198902368546	0.005192198902368546	0.005192198902368546	0.005192198902368546	0.005192198902368546	0.005192198902368546	0.005192198902368546	0.004059284180402756	0.004059284180402756	0.005137404352426529	0.005137404352426529	0.00470519132912159	0.00470519132912159	0.00589180588722229	0.004325521737337113	0.004636674355715514	0.004636674355715514
	Rgs1	0.06650996178388596	0.06755381666123868	0.07196245662868023	0.08371482245624065	0.09177692703902722	0.0971286129206419	0.0971286129206419	0.11128697149455548	0.1152333166450262	0.11643703274428845	0.1173455037176609	0.12460542693734168	0.13180830910801886	0.13564839676022528	0.14513207629323005	0.14038660064339636	0.13288969025015832	0.14707314178347589	0.14561124607920647	0.14063890293240547	0.13778561994433403	0.1418568466603756	0.14498006775975228	0.1432933796942234	0.1499084873497486	0.14704040184617043	0.15183016799390317	0.15740875475108623	0.14727463088929654	0.14566355250775814	0.14605691455304623	0.15322925768792628	0.14980622254312037	0.1503036015480757	0.15444298408925533	0.15677885085344315	0.16148224502801894	0.16370588630437852	0.16481781870126724	0.1553341391682625	0.15450240403413773	0.15448801293969155	0.1420069392025471	0.14171199694275854	0.1497337393462658	0.15180229887366295	0.15393691763281825	0.1547505806386471
	PD-1
		0	1	2	3	4	5	6	7	8	9	10	11	12	13	14	15	16	17	18	19	20	21	22	23	24	25	26	27	28	29	30	31	32	33	34	35	36	37	38	39	40	41	42	43	44	45	46	47
	Sell	0.28163252234458924	0.31213544726371767	0.34063174128532414	0.37837275862693787	0.4266250789165497	0.4558171832561493	0.49133190989494324	0.5412322366237641	0.5878731858730316	0.6323961913585663	0.6639913713932037	0.6958992350101472	0.7294176495075226	0.775699325799942	0.800059106349945	0.8251362323760987	0.852755491733551	0.8890923047065735	0.8947928214073181	0.9342451393604279	0.9663393819332122	0.9677452409267425	0.9754179418087006	0.9799357604980469	0.9690905547142029	0.9531138467788696	0.9479991722106933	0.9538273763656617	0.9764277839660646	0.938633987903595	0.9469817662239075	0.9533580613136291	0.9737780594825745	0.9747441458702086	0.9583611607551574	0.9656506586074829	0.9557361483573913	0.9445325899124145	0.9020438802242279	0.8904419696331024	0.8837005937099457	0.8644054305553437	0.8435246169567108	0.8332675611972808	0.8009106957912445	0.7762682330608368	0.79589226603508	0.8220482242107392
	Tcf7	0.29712848067283637	0.3118010199069977	0.35521437287330626	0.39863142132759094	0.42356666207313537	0.4469667756557465	0.46060360312461857	0.46449889540672307	0.48631547808647163	0.49346523761749267	0.5173393630981445	0.5204302853345871	0.5345759242773056	0.544822627902031	0.5152772206068039	0.5110444110631943	0.5274465030431748	0.5201681989431381	0.5180649155378343	0.5336917811632157	0.5297295671701432	0.5699029499292374	0.5595879393815995	0.6034114068746568	0.6062370198965072	0.5921545642614364	0.6008458846807481	0.5824928039312363	0.5985509914159775	0.6200556272268296	0.6246052974462509	0.6258157449960708	0.6466087609529495	0.6357421177625655	0.6563503915071487	0.6690395766496657	0.6874138748645782	0.7007811534404755	0.7417346155643463	0.7436870348453521	0.7600098705291749	0.7555259704589843	0.7444690591096879	0.7443249517679215	0.7613121491670608	0.7704924064874649	0.744093137383461	0.7687332111597062
	Il7r	0.39029921770095827	0.4160071992874146	0.4389761805534363	0.4754825687408447	0.5035876989364624	0.5261256241798401	0.5562719273567199	0.5743761682510375	0.5964762210845947	0.605309162735939	0.643130334019661	0.6657357150316239	0.683651447892189	0.6813242727518082	0.6710170936584472	0.6800175929069519	0.6602729105949402	0.6708181619644165	0.6798861718177795	0.6672844231128692	0.6453828239440917	0.6461445188522339	0.6369514018297195	0.623989903330803	0.6084587782621383	0.5562342041730881	0.5722023719549179	0.562053433060646	0.5770226031541824	0.5967065125703812	0.5839355087280274	0.5755771422386169	0.579297935962677	0.57792307138443	0.597487923502922	0.5868302482366563	0.5787836140394211	0.5799424475431443	0.584175209403038	0.6314446938037872	0.6436186277866364	0.6358693897724151	0.6162785303592682	0.6461589348316192	0.6559837651252747	0.6680516493320465	0.6515203869342805	0.654142045378685
	Klf2	0.13979885816574097	0.14891486883163452	0.17024932384490968	0.17083236947655678	0.1806678719818592	0.19137669041752817	0.19643597915768624	0.2061072178184986	0.20897895529866217	0.20973233185708523	0.21734061263501642	0.2235976781696081	0.2420602371543646	0.2288846781104803	0.23534639678895475	0.22627159498631955	0.2246707960218191	0.21411696635186672	0.21679846428334715	0.2160722579807043	0.2180706127732992	0.20377103172242642	0.18795087806880473	0.18596186242997648	0.18856557093560694	0.1883058997243643	0.2026081343740225	0.19387235246598722	0.20520756669342516	0.202967881038785	0.19756073482334613	0.19708470083773139	0.20270788647234442	0.211415691152215	0.23309672325849531	0.24047511130571364	0.24838916093111038	0.2318408089876175	0.24589135587215422	0.24529281973838807	0.2526392608880997	0.25676795125007634	0.2601276594400406	0.259367453455925	0.2524015027284622	0.2523533058166504	0.25599878132343296	0.26508219391107557
	Lamp1	0.03979610677808523	0.0439228006824851	0.048618670664727685	0.06213445540517568	0.0756089698895812	0.09107426282018423	0.09408608969300986	0.10046964582055808	0.10046964582055808	0.10664728041738272	0.10981857415288687	0.11098865907639266	0.11150499265640976	0.11444650452584029	0.11464365910738707	0.11866245072335005	0.12057865958660842	0.11997487600892782	0.11951570142060519	0.12595775697380304	0.12659586183726787	0.14235168628394604	0.1416691965982318	0.14563475724309682	0.14386462863534688	0.144061026237905	0.14264420296996833	0.14884351726621392	0.14129246827214956	0.13280487563461066	0.1322719958052039	0.13704505290836094	0.13795733418315648	0.16435212578624486	0.18443955209106208	0.18397180374711752	0.18371550124138594	0.18711119990795852	0.19776616435497998	0.19491953264921905	0.19966570924967528	0.20110285472124817	0.20632054042071105	0.21645452309399843	0.210276563949883	0.2101098019257188	0.19797830644994974	0.20777091443538667
	Cxcr3	0.15441917657852172	0.17681594133377077	0.1903944718837738	0.20187974095344546	0.20340126246213913	0.21091485828161238	0.22437627166509627	0.23083564728498457	0.23823974698781966	0.2422716984152794	0.25696480721235276	0.25888784423470496	0.26868244126439095	0.2626992107927799	0.2724714644253254	0.28291577383875843	0.27227893099188805	0.24702203743159773	0.2495616950839758	0.2510485520213842	0.22955732367932796	0.23557856760919094	0.22490171276032928	0.22066324792802333	0.2210882403701544	0.22561182402074337	0.20808365903794762	0.20483476005494594	0.19920356713235376	0.21270983569324015	0.21173347525298597	0.19923652887344362	0.20606791853904727	0.21446790456771853	0.22145788073539735	0.21962947487831114	0.22869957640767097	0.2285922087728977	0.24036173537373542	0.2457033307850361	0.24102396205067633	0.24063820257782936	0.2452395559102297	0.2486652696877718	0.251804471090436	0.25141128428280357	0.2555199921876192	0.265744741037488
	Mki67	0.0031784385442733764	0.005134400725364685	0.005134400725364685	0.005134400725364685	0.005134400725364685	0.005134400725364685	0.005134400725364685	0.005134400725364685	0.005134400725364685	0.006817911714315414	0.006817911714315414	0.006817911714315414	0.007636950761079788	0.007636950761079788	0.009403981864452363	0.006225543320178986	0.006225543320178986	0.006225543320178986	0.006225543320178986	0.006225543320178986	0.006225543320178986	0.006225543320178986	0.006225543320178986	0.006225543320178986	0.006225543320178986	0.006225543320178986	0.004269581139087677	0.005716117769479751	0.005716117769479751	0.005716117769479751	0.005716117769479751	0.005716117769479751	0.005716117769479751	0.005716117769479751	0.004032606780529022	0.004032606780529022	0.004032606780529022	0.0032135677337646485	0.0032135677337646485	0.0014465366303920747	0.002624330818653107	0.002624330818653107	0.002624330818653107	0.002624330818653107	0.002624330818653107	0.002624330818653107	0.002624330818653107	0.002624330818653107
	Fasl	0.036308239810168744	0.03798656161874532	0.03833497237414121	0.03833497237414121	0.038644670825451616	0.04412386057898402	0.04442518880590796	0.044796826969832185	0.050016607176512476	0.05037625698372722	0.052239916007965806	0.052239916007965806	0.0525678320042789	0.05255727412179113	0.05506140353158117	0.04658384399488569	0.04816158371046186	0.04816158371046186	0.04973252000287175	0.0372984922491014	0.044392249006778	0.044720165003091096	0.042639195416122676	0.04348088154569268	0.04967502539977431	0.04969682233408093	0.04801850052550435	0.0529804296977818	0.0529804296977818	0.06074557155370712	0.05526638180017471	0.054965053573250766	0.05459341540932655	0.04965236380696297	0.04929271399974823	0.04992734238505363	0.04992734238505363	0.05095990151166915	0.05953047420829534	0.0573360432498157	0.058050110395997764	0.059287619944661855	0.05962547281756997	0.05743931794539094	0.05747310323640704	0.051603745650500056	0.051275829654186963	0.06204891657456756
	Ccl5	15.62961700439453	16.68473617553711	17.60289047241211	18.830716094970704	19.956308975219727	21.028201599121097	22.025741653442385	22.83772850036621	24.101723937988282	25.378974609375	26.295715103149416	27.25009765625	28.574118041992186	28.280822677612306	27.948646545410156	27.82254425048828	27.44735649108887	27.559194564819336	27.539969863891603	26.732432250976565	26.921910095214844	27.694028778076174	27.733553848266602	27.82826225280762	27.48496578216553	27.483736534118655	27.51743175506592	27.843946647644046	27.437509498596192	27.91257640838623	27.574808616638187	27.32774082183838	27.401096000671387	27.529390602111818	27.44480587005615	27.393269691467285	27.223046073913576	27.166504936218264	27.287437019348147	27.97186595916748	27.842703285217286	27.63770748138428	28.026745643615726	28.874193763732915	29.133335304260253	28.79808979034424	28.509575080871585	28.221847953796388
	Lag3	0.0	0.0	0.0	0.0	0.0	0.0	0.0	0.0	0.0	0.0	0.0	0.0	0.00339339941740036	0.00339339941740036	0.00339339941740036	0.00339339941740036	0.00339339941740036	0.00339339941740036	0.00339339941740036	0.00339339941740036	0.00339339941740036	0.00339339941740036	0.00339339941740036	0.00339339941740036	0.00339339941740036	0.00339339941740036	0.00339339941740036	0.00339339941740036	0.00339339941740036	0.00339339941740036	0.00339339941740036	0.00339339941740036	0.00339339941740036	0.00339339941740036	0.00339339941740036	0.00339339941740036	0.00339339941740036	0.0	0.0	0.0	0.00035019677132368086	0.0015928305312991142	0.0028156784549355504	0.006513546742498874	0.006513546742498874	0.006513546742498874	0.007133448868989944	0.007133448868989944
	Gzmk	0.08562036767601966	0.09786840215325357	0.10030727744102479	0.10313587963581086	0.12164785444736481	0.13515598118305208	0.15749865829944612	0.1629027146100998	0.1659183931350708	0.17454592108726502	0.17644807890057565	0.1827010114490986	0.19245906844735144	0.2108228911459446	0.20837421849370003	0.21280978962779046	0.21693252250552178	0.21693252250552178	0.21734870314598084	0.2033002820611	0.2224093219637871	0.22873738497495655	0.21278944402933123	0.2210653129220009	0.21907672733068467	0.2190805745124817	0.21457885921001435	0.21606414780020713	0.21503365293145182	0.1988170900940895	0.18765572980046272	0.18370014980435373	0.17829609349370001	0.1817674691975117	0.17438380375504492	0.1743398366868496	0.1714576594531536	0.16484087482094764	0.1414567130804062	0.15259151577949526	0.15322713315486908	0.14804239362478255	0.17108923763036726	0.18888268500566485	0.19113560318946837	0.17215717315673829	0.16940281808376312	0.1650683680176735
	Rgs1	0.07434946941211819	0.0801271371729672	0.086864262688905	0.09492578314617277	0.1054830233938992	0.11942396925762296	0.12050041222944856	0.13334040546789766	0.1402306743897498	0.14089221598580481	0.15123429419472814	0.16095831157639623	0.16315505670383573	0.17975473331287506	0.18153582142665983	0.18297309206798673	0.18637302339076997	0.17659156918525698	0.17202394485473632	0.16714399725198748	0.17268241494894027	0.18801713824272154	0.19799285173416137	0.21108064502477647	0.21172537833452226	0.2171604546904564	0.2295360490679741	0.23374325424432754	0.2273345732688904	0.21980660676956176	0.21397888064384463	0.218340812548995	0.20550081931054592	0.21747732304036618	0.22244215533137324	0.2266752319037914	0.22219323679804803	0.2293931597471237	0.221096585392952	0.222070369720459	0.21575504601001738	0.21360614299774172	0.22139379680156707	0.22603172779083253	0.23301781326532361	0.23206649273633956	0.22716844171285627	0.21993523329496384
	Cxcr6	0.12215140759944915	0.13249856889247894	0.1402705925703049	0.14613179206848145	0.14613179206848145	0.15740313053131105	0.1685619008541107	0.1793801510334015	0.1892163610458374	0.19454297840595247	0.1992225068807602	0.2076435035467148	0.23037466228008271	0.21458466351032257	0.22854256868362427	0.23333105564117435	0.23607093155384068	0.23272868365049365	0.23105602294206623	0.22295361906290057	0.23046419173479082	0.22935695558786393	0.22639213591814042	0.226134190261364	0.22050090491771698	0.22735721945762638	0.23831302762031556	0.2394893014431	0.2336281019449234	0.23621974736452103	0.23670184046030046	0.23075910598039628	0.23078273206949235	0.2399322572350502	0.24000005692243578	0.24099822074174884	0.23849098294973373	0.23008519500494	0.23333188384771347	0.2555128666758537	0.2474824604392052	0.2529871925711632	0.2715929764509201	0.2799865818023682	0.29009209513664247	0.28800343811511997	0.29108725130558016	0.3027206474542618
	Gzma	0.01672656089067459	0.01672656089067459	0.01672656089067459	0.01672656089067459	0.018034087717533114	0.018034087717533114	0.02049403265118599	0.025096997171640396	0.025096997171640396	0.025096997171640396	0.025096997171640396	0.02661541536450386	0.02661541536450386	0.025144447684288022	0.02565608862787485	0.027174506820738315	0.02767526175826788	0.02767526175826788	0.026950092874467372	0.018715468160808088	0.021743556521832942	0.032101556919515134	0.032101556919515134	0.03848915379494429	0.03907489560544491	0.03907489560544491	0.04038242243230343	0.04066694229841233	0.04066694229841233	0.039359415471553805	0.040877833664417274	0.03988885641098022	0.03528589189052582	0.03646266601979732	0.03646266601979732	0.03646266601979732	0.03494424782693386	0.03494424782693386	0.03494424782693386	0.04737213034182787	0.046849604509770874	0.04786726776510477	0.04786726776510477	0.04825018186122179	0.046823788918554786	0.04236930761486292	0.030492889024317266	0.03131658840924501
	Stat1	0.08188974499702455	0.08562174558639526	0.10013845205307007	0.10154390752315522	0.10834306418895721	0.11675412058830262	0.12231966137886048	0.13715053200721739	0.14373217046260833	0.15134399592876435	0.1614994102716446	0.16859610259532928	0.17086208179593088	0.17169847920536996	0.16836766973137857	0.16885324329137802	0.1694138965010643	0.17004254072904587	0.1725412419438362	0.1748987343907356	0.16359085828065872	0.15955159977078437	0.16599199339747428	0.16556115061044696	0.1529552111029625	0.16373622983694078	0.1622086074948311	0.1562390884757042	0.1682528153061867	0.1614536586403847	0.16040046781301498	0.1676798614859581	0.1584738537669182	0.15831844478845597	0.15070661932229995	0.15420945912599562	0.1587420156598091	0.16252090111374856	0.15436549454927445	0.15244626969099045	0.15952074259519577	0.16659775465726856	0.15977056846022608	0.153503784686327	0.1538637687265873	0.15875641867518425	0.16785083770751952	0.15937065929174424
	Cd8a	0.7634688329696655	0.8480943441390991	0.8895230722427367	0.976171793937683	1.0258794593811036	1.0719287872314454	1.1273112297058105	1.190952696800232	1.2423262691497803	1.3308032321929932	1.397639260292053	1.4465027236938477	1.5367107963562012	1.5389654016494752	1.555400037765503	1.5979603338241577	1.609524998664856	1.6277901124954224	1.666680464744568	1.67065260887146	1.640630259513855	1.6282694005966187	1.6344302082061768	1.6122114086151123	1.6312421178817749	1.5803933620452881	1.5269499683380126	1.5453661584854126	1.538533353805542	1.530192279815674	1.520489375591278	1.5518145728111268	1.5557380986213682	1.5507285475730896	1.4924534845352173	1.4775821590423583	1.4613684701919556	1.4152075338363648	1.4190285968780518	1.426063256263733	1.4109833478927614	1.393855905532837	1.388091917037964	1.339616916179657	1.334690320491791	1.3563834118843079	1.4309345841407777	1.4058602595329286
	Pdcd1	0.01696437031030655	0.018603478819131852	0.024897927194833757	0.02709966868162155	0.033921099603176116	0.034370626434683804	0.03539319172501564	0.03665435567498207	0.03887387380003929	0.043469424098730086	0.044913399666547775	0.044913399666547775	0.05837649628520012	0.05971844732761383	0.060129696428775796	0.06949812561273576	0.07016975447535516	0.07016975447535516	0.06989284180104732	0.08001731656491756	0.07842562250792981	0.07953841410577298	0.0777456682175398	0.07675078645348549	0.07817126497626305	0.07352242961525918	0.0764031633734703	0.07255407512187959	0.07203872412443162	0.06587312519550323	0.06893186874687672	0.06790930345654489	0.06664813950657844	0.06736576065421104	0.06603958144783972	0.066079371124506	0.066079371124506	0.056587628275156024	0.05443325579166413	0.05753333747386933	0.05114392459392548	0.05963810369372368	0.06370931431651115	0.06805788107216358	0.05863711304962635	0.058660377115011215	0.05919889166951179	0.0632990638911724
	Stat3	0.03335308022797107	0.038120817318558695	0.038120817318558695	0.038120817318558695	0.038120817318558695	0.03842595649883151	0.03842595649883151	0.047989179622381924	0.053892092239111664	0.053892092239111664	0.05874947620555759	0.05874947620555759	0.059323855843394994	0.05834232410416007	0.06103713205084205	0.0648053931258619	0.07053601017221808	0.06624985029920935	0.06944142023101449	0.07003320531919599	0.07003320531919599	0.0706566764600575	0.07867385691031814	0.06938621586188673	0.07040593339130283	0.07212548939511179	0.06735775230452418	0.07107482878491282	0.07107482878491282	0.0726931413821876	0.08038549654185771	0.0887433474510908	0.0791801243275404	0.08143344633281231	0.0883879791945219	0.08746277622878551	0.08746277622878551	0.08806943781673908	0.08586776740849018	0.08425558052957058	0.08090447660535574	0.07517385955899954	0.06835740644484758	0.06455555815249682	0.06396377306431532	0.06859765361994505	0.06734421771019697	0.06393634539097548
	Prf1	0.05905527215451002	0.06293824654072523	0.06424954365938902	0.08209364127367735	0.08993479561060667	0.09360855948179961	0.09949286472052336	0.100019271671772	0.10722754865884782	0.11135948032140733	0.11768974155187607	0.12009108737111092	0.12178732559084894	0.11221805915236474	0.11675595566630365	0.11025477584451437	0.10973369281738998	0.10185996871441604	0.10342162620276213	0.09964096594601869	0.08845583248883486	0.09217823281884194	0.09104311361908912	0.08942355796694756	0.09111358247697354	0.09427270762622356	0.09129069276154042	0.09643547035753727	0.08027237929403783	0.0724312249571085	0.07339881874620915	0.06800801999866964	0.06748161304742098	0.06027333606034518	0.06190501976758242	0.058282498903572566	0.060653523840010166	0.06450345907360315	0.0759792635217309	0.0718409464135766	0.07415470741689205	0.0739776437729597	0.07836346857249737	0.07750218622386455	0.07834825322031974	0.0812712661921978	0.0854105980694294	0.08505648329854013
	Havcr2	0.001932203471660614	0.001932203471660614	0.001932203471660614	0.001932203471660614	0.001932203471660614	0.001932203471660614	0.001932203471660614	0.001932203471660614	0.001932203471660614	0.001932203471660614	0.001932203471660614	0.001932203471660614	0.0026856734603643417	0.0026856734603643417	0.0026856734603643417	0.0032239964976906775	0.004187784008681774	0.004187784008681774	0.004187784008681774	0.0022555805370211603	0.0022555805370211603	0.0022555805370211603	0.0035060716792941096	0.0035060716792941096	0.0035060716792941096	0.010605765096843243	0.010605765096843243	0.010605765096843243	0.010605765096843243	0.017079015485942362	0.017079015485942362	0.017079015485942362	0.017079015485942362	0.02298233341425657	0.022982333414256574	0.022982333414256574	0.022982333414256574	0.02274017453193665	0.02274017453193665	0.02274017453193665	0.022201851494610313	0.021238063983619215	0.021238063983619215	0.021238063983619215	0.02388730149716139	0.02388730149716139	0.02388730149716139	0.022636810354888442
	Ccl3	0.018991665095090867	0.022362595051527025	0.023001608476042747	0.023623285405337813	0.02538958054035902	0.02905658047646284	0.029661455303430558	0.029661455303430558	0.030401294678449632	0.03812291011214256	0.04438604220747948	0.04438604220747948	0.05171782538294792	0.04919123813509941	0.05476198613643646	0.05348088994622231	0.061339457333087925	0.06060138709843159	0.061206261925399304	0.062191515527665615	0.06105096783488989	0.06733152355998755	0.07762618836015463	0.08198346626013517	0.08070335056632758	0.08534741904586554	0.08448473986238242	0.08586255181580782	0.08524087488651276	0.08852751344442368	0.08820704817771913	0.0876021733507514	0.0876021733507514	0.09695702191442251	0.09119268339127302	0.0849295512959361	0.08724485989660025	0.09247545178979635	0.09412187095731497	0.09080947753041982	0.09178556095808743	0.09040844511240721	0.089686497785151	0.09005266211926936	0.08966232046484947	0.08884046152234076	0.08396909162402154	0.07191162951290608
Figure 2b		ND	CDHFD_None	CDHFD_PD1
	Sell	0.226678	-0.27067	-0.273357
	Tcf7	0.161467	-0.191948	-0.220336
	Il7r	0.135527	-0.188046	-0.216088
	Klf2	0.110834	-0.143454	-0.115823
	Gzma	0.0948174	0.199239	0.162877
	Cd8a	0.0771141	0	0.0640316
	Ccl5	0.0455698	0.43478	0.35347
	Lamp1	0	-0.0501264	-0.0514332
	Prf1	0	0.0578047	0.0928965
	Stat3	0	0	0
	Lag3	0	0.0900346	0.134442
	Stat1	0	0.0608755	0
	Havcr2	0	0	0.0919179
	Pdcd1	0	0.174513	0.183175
	Fasl	0	0.0753773	0.0874891
	Ccl3	0	0.232526	0.358267
	Cxcr3	-0.0544202	0	0
	Mki67	-0.0545082	-0.0839233	0
	Gzmk	-0.103688	0.284782	0.196615
	Rgs1	-0.121573	0.220387	0.200003
	Cxcr6	-0.171329	0.0553693	0.154639
Figure 2d		GZMB	CD39	TIM3	CTLA4	KLRG1	IFNg	LAG3	KI67	CD44	CD73	CD25	TNF	PD1	EOMES	FOXP3	TBET
	CD8+ T cells	0.184847	0.0994864	0.297393	0.187847	0.182936	0.225048	0.17871	0.0922856	0.438057	0.248229	0.2604	0.297477	0.123715	0.407284	0.210761	0.312519
	CD8+ PD-1+	0.217848	0.427026	0.307654	0.142038	0.19233	0.336569	0.249578	0.100511	0.426641	0.12273	0.254259	0.497801	0.489223	0.476555	0.205789	0.315858
		Tbet	PD1	CXCR6	CD127	Tox	CD244
	CD8+ T cells	0.38935	0.128641	0.149414	0.607239	0.264999	0.147955
	CD8+ PD-1+	0.269431	0.590811	0.293702	0.246656	0.577484	0.186173
		CD44	Blimp1	PD1	CXCR6	TCF1	Tox	Eomes	CD62L
	CD8+ T cells	0.691692	0.0946076	0.143437	0.177576	0.711793	0.334143	0.424965	0.221663
	CD8+ PD-1+	0.613478	0.0950576	0.63364	0.429258	0.254366	0.552624	0.579896	0.180162
Figure 2e	ND	CD-HFD +IgG	CD-HFD +a-PD-1
	14.8554	52.7353	35.8362
	14.6462	33.7843	68.0147
	28.2646	72.1706	43.3516
	22.0726	42.6906	77.9148
		46.8097	89.1115
		14.7595	74.1719
		34.7722
		17.3186
Boxplots; whiskers display min. to max.		ND	CD-HFD +IgG	CD-HFD +a-PD-1
	Number of values	4	8	6
	Minimum	14.65	14.76	35.84
	25% Percentile	14.7	21.43	41.47
	Median	18.46	38.73	71.09
	75% Percentile	26.72	51.25	80.71
	Maximum	28.26	72.17	89.11
	Mean	19.96	39.38	64.73
	Std. Deviation	6.525	18.77	20.79
	Std. Error of Mean	3.262	6.635	8.486
Figure 2f	CD-HFD + IgG	CD-HFD + aPD1
	15.65	42.19
	14.14	42.021
	11.95	30.6
	8.66	25.19
	5.1
	1.32
		CD-HFD + IgG	CD-HFD + aPD1
	Number of values	6	4
	Minimum	1.32	25.19
	25% Percentile	4.155	26.54
	Median	10.31	36.31
	75% Percentile	14.52	42.15
	Maximum	15.65	42.19
	Mean	9.47	35
	Std. Deviation	5.52	8.497
	Std. Error of Mean	2.253	4.248
Figure 2g	ND	-	-PD-1	-PD-1/ -CD8	a-TNF	a-PD1/ a-TNF	-CD4	-PD-1/ -CD4
	0	5	6	4	3	4	5	5
	0	5	5	3	2	3	5	5
	0	5	5	4	3	2	5	5
	0	3	6	1	2	5	2	6
	0	5	6	3	2	2	4	6
	0	4	7	4	4	3	5	5
	0	1	7	3	3	3	6	4
	1	2	7	3	3	4	4	6
	2	5	5		4	2
	0	4	6		3	3
	0	5	5
	0	5	6
	1	5	4
	0	3	8
	0	4	6
	0	5	4
	0	7	6
	1	6	6
	0	5	4
	0	5	5
	0	7	5
	1	6	5
	0	4	6
	0	4	4
	0	6	5
	0	7	6
	0	5	5
	2	4	5
	0	4	8
	0	6	7
	1	4	7
		5	7
		2	5
		4	7
		7	8
		7	5
		6	6
		5	7
		4	7
		6	6
		6
		5
		5
		7
		7
		6
Boxplots; whiskers display min. to max.		ND	-	-PD-1	-PD-1/ -CD8	a-TNF	a-PD1/ a-TNF	-CD4	-PD-1/ -CD4
	Number of values	31	46	40	8	10	10	8	8
	Minimum	0	1	4	1	2	2	2	4
	25% Percentile	0	4	5	3	2	2	4	5
	Median	0	5	6	3	3	3	5	5
	75% Percentile	0	6	7	4	3.25	4	5	6
	Maximum	2	7	8	4	4	5	6	6
	Mean	0.2903	4.957	5.875	3.125	2.9	3.1	4.5	5.25
	Std. Deviation	0.5884	1.398	1.114	0.991	0.7379	0.9944	1.195	0.7071
	Std. Error of Mean	0.1057	0.2061	0.1761	0.3504	0.2333	0.3145	0.4226	0.25
Figure 2h	CD8+PD1+CXCR6+
	ND	ctrl	PD1	CD8/PD1	TNF	TNF/PD1	CD4	CD4/PD1
	0.20469	0.773639	0.415603	0.10032	0.531627	0.931314	0.877232	1.26345
	0.299413	0.818997	1.54336	0.152959	0.588236	0.848799	0.37389	2.67545
	0.364424	0.46099	2.97287	0.0631248	0.453103	0.420479	0.493259	2.9794
	0.142424	0.268699	3.66879	0.153048	0.525404	1.62688	0.96117	4.54075
	0.201823	1.6227		0.11779	0.410771	1.11325	0.43417	0.869789
	0.316299			0.157585	0.281331	0.360303	1.49528	2.04699
	0.497193			0.152524	0.496962	0.74356	3.48618	0.974823
	0.50738			0.159662	0.29038	0.784957	0.783635	5.80304
				0.223823	0.413875	1.62663
					0.511333	0.262484
						0.175046
Boxplots; whiskers display min. to max.		ND	ctrl	PD1	CD8/PD1	TNF	TNF/PD1	CD4	CD4/PD1
	Number of values	8	5	4	9	10	11	8	8
	Minimum	0.1424	0.2687	0.4156	0.06312	0.2813	0.175	0.3739	0.8698
	25% Percentile	0.2025	0.3648	0.6975	0.1091	0.3807	0.3603	0.4489	1.047
	Median	0.3079	0.7736	2.258	0.153	0.475	0.785	0.8304	2.361
	75% Percentile	0.464	1.221	3.495	0.1586	0.527	1.113	1.362	4.15
	Maximum	0.5074	1.623	3.669	0.2238	0.5882	1.627	3.486	5.803
	Mean	0.3167	0.789	2.15	0.1423	0.4503	0.8085	1.113	2.644
	Std. Deviation	0.135	0.5183	1.456	0.04493	0.1023	0.5004	1.025	1.768
	Std. Error of Mean	0.04774	0.2318	0.728	0.01498	0.03235	0.1509	0.3624	0.6252
Figure 2i		no tumor	tumor/lesion/nodule
	WT CD-HFD	63	36
	a-CD8	93	6
	a-CD8/NK1.1	100	0
	a-PD-1	25	75
	PD1/CD8	78	22
	TNF	70	30
	PD1/TNF	73	27
	CD4	66	33
	PD1/CD4	11	88
[truncated: 1,112 more columns]
