# Supplementary material for: NASH limits anti-tumour surveillance in immunotherapy-treated HCC
Source: Nature. 2021 Mar 24;592(7854):450–6. doi: 10.1038/s41586-021-03362-0 (PMC8046670; doi:10.1038/s41586-021-03362-0)
Supplement: Supplementary file 7 — Source Data Fig. 3 [file 41586_2021_3362_MOESM7_ESM.xlsx]

## Sheet: Figure 3
Figure 3b	Control	NAFLD/NASH
	0.940511	2.24971
	0.799392	2.88635
	1.00051	3.57321
	2.26409	2.28731
	0.958538	2.34602
	3.19178	3.44968
		2.80427
		2.53503
		0.640957
		4.43877
		4.91279
Boxplots; whiskers display min. to max.		Control	NAFLD/NASH
	Number of values	6	11
	Minimum	0.7994	0.641
	25% Percentile	0.9052	2.287
	Median	0.9795	2.804
	75% Percentile	2.496	3.573
	Maximum	3.192	4.913
	Mean	1.526	2.92
	Std. Deviation	0.9786	1.163
	Std. Error of Mean	0.3995	0.3506
Figure 3d		mouse	human
	Gzmb	4.1333	-1.21322
	Rgs1	3.711	3.10738
	Ccl3	7.78014	0.963016
	Pdcd1	2.88882	1.52906
	Cd3g	3.53863	-0.0339359
	Tigit	2.0725	1.89237
	Trbc1	2.85279	0.523407
	Gzma	3.26335	4.9428
	Adgrg1	4.18124	0.107334
	Lag3	3.26238	-0.461751
	Tox	1.50634	1.67891
	Il10	4.75889	0.144744
	Spp1	3.79656	0.653182
	Ahnak	-2.0425	-0.356747
	Klrc1	-1.02203	-2.035
	Gzmm	-3.10175	1.16783
	Asb2	1.66141	0.627644
	Cxcr6	1.76693	-0.104707
	Id2	3.22689	-1.27133
	Il2rb	0.0781197	-0.345691
	Xcl1	-1.69132	-2.22491
	Itgb7	-3.4625	-0.651691
	Lgals1	-1.62444	-1.03618
	S100a6	0.483734	-1.59255
	S100a10	-0.320312	-0.930979
	Lsp1	0.250518	-0.273246
	Ccr7	-4.85682	-4.13066
	Klf2	-2.08803	0.319633
	Prf1	1.12165	-0.396299
	Sell	-3.88877	-2.39482
	Tbx21	-1.4895	-0.567435
	Tcf7	-3.68296	-0.993956
Figure 3e	Velocity magnitude						gene expression
	mouse	mouse	human	human			mouse	mouse	human	human
	ND	CD-HFD	control	NASH			ND	CD-HFD	control	NASH
	504	522	1871	1026			8.12056	9.06327	4.18916	10.6844
	505	816	2353	1347			7.46583	8.53665	4.02703	10.2582
	995	957	1942	773			8.65535	7.95103	3.98629	12.1472
	294	349	2084	892			8.12416	7.89312	4.72828	13.5417
	222	516	1031	1334			7.68546	9.29745	4.48058	13.5273
	969	452	1538	1030			8.24427	8.09438	4.57167	12.9398
	790	476	2467	900			8.48985	9.53046	4.31245	11.8946
	425	330	3103	1542			8.47632	8.20797	4.58826	11.6451
	209	636	1845	1373			8.10254	9.22062	4.75395	12.0821
	254	730	1404	1069			7.66167	8.16158	4.75324	12.6346
	343	256	2660	1413			8.43175	7.8713	4.3697	13.8496
	262	600	1691	959			7.98331	8.58432	4.65243	11.2535
	671	332	1272	2031			7.79144	8.15896	4.23476	12.6777
	200	232	1212	1690			8.5229	9.29156	4.43543	13.512
	386	308	2059	1128			8.13402	8.00151	3.84975	10.5935
	266	331	3491	897			7.82908	9.11547	4.59038	11.092
	560	348	2076	827			8.4789	7.2824	4.41174	10.8175
	595	1021	1891	918			8.46373	9.87238	4.79028	11.4537
	518	543	2941	1287			8.34389	7.73314	4.06782	13.2959
	555	315	1520	1328			8.45028	8.25023	5.07136	13.1492
	362	356	2874	1129			7.80481	7.96486	3.85974	12.5294
	280	310	2151	1046			7.88699	8.87902	4.00432	10.5833
	208	310	3476	1333			7.63343	8.51549	3.98063	13.0727
	388	270	692	1163			8.22961	8.73319	5.01019	11.4361
	250	1552	2134	2383			8.16701	8.90408	4.36323	12.0095
	497	690	3877	1523			7.95229	9.6279	4.29531	11.0471
	341	393	1987	1264			8.19937	8.87186	4.50159	11.9244
	606	1110	1950	1265			8.28814	9.20457	4.83461	11.9509
	225	472	2616	1377			7.75956	7.8712	3.97748	13.1116
	332	826	2143	1491			7.29331	8.31715	4.25987	12.3692
	415	284	1989	1446			8.24257	8.14935	4.04962	12.7849
	331	453	1809	1523			8.26335	7.50011	4.91209	10.4734
	445	309	1969	1830			8.15734	8.74829	3.87158	12.0134
	158	402	3837	1430			7.50742	8.09991	4.20005	12.9498
	481	320	1841	869			8.45491	7.32429	4.67251	11.3686
	305	453	2147	1578			7.89539	9.69184	4.65911	12.4227
	225	224	948	1463			7.89231	7.53538	4.3877	12.8517
	247	392	2327	1258			8.02422	8.91259	4.8043	12.7678
	679	917	2517	1323			8.82835	9.75516	4.17475	13.0512
	481	405	1663	1632			7.9317	9.02632	4.78663	13.1942
	497	479	1473	1089			8.16297	8.46446	4.94139	13.4044
	668	222	2138	1244			8.12912	9.49996	4.35304	13.2794
	343	245	3081	1763			8.30117	8.48687	4.33348	10.3486
	421	333	1862	2181			8.51114	9.53916	4.3609	12.3936
	820	366	1324	1192			7.89603	8.19315	4.73537	11.3099
	312	821	1581	1267			8.62133	10.0551	5.14599	12.2877
	1221	793	1438	2315			8.51658	10.0675	4.50413	13.0298
	338	892	3653	1185			7.8192	9.91919	4.27738	13.7947
	849	860	1915	1524			7.20819	9.70236	4.80993	11.8622
	366	538	887	882			8.08652	10.4154	4.07093	12.8241
	243	309	2494	1900			8.16869	7.42709	4.15817	13.8776
	486	520	2596	1165			7.74691	8.72879	4.13585	11.7387
	166	325	2038	1071			8.05187	8.44931	4.06204	13.1625
	377	356	4534	1159			8.09608	9.59387	4.1963	13.4041
	250	629	2068	1385			7.5387	8.2359	4.11438	12.6545
	402	398	1710	1094			8.45201	7.92652	4.95148	12.3153
	1334	417	2187	1244			8.75119	9.17662	4.79941	12.3348
	313	913	2117	1446			7.42329	8.91914	4.59531	12.8573
	236	141	1100	968			7.85353	8.87232	4.23946	12.537
	336	496	3298	1501			7.03536	8.50493	4.2634	13.0342
	288	312	2881	1260			8.32778	9.51563	4.3537	11.2739
	250	465	2692	1322			8.13613	8.67918	4.13178	10.891
	333	435	2124	1467			8.01799	9.77503	4.48407	12.0087
	361	367	3072	1220			8.36326	8.55288	4.00579	12.7464
	323	298	1283	1447			8.62457	8.39724	4.77533	11.2799
	525	298	2252	1432			8.04035	7.57712	4.19833	11.494
	489	355	2087	1096			8.32541	8.27353	4.03183	13.2335
	610	782	1680	1095			8.20904	9.44909	4.29582	13.6467
	367	380	1969	1206			7.9	9.48752	4.59881	13.3282
	445	471	2265	1152			8.34463	7.75714	4.12495	13.2805
	673	278	2048	1669			8.53489	8.24835	3.91487	12.9252
	204	277	2451	1357			7.18093	9.01216	4.77306	11.6361
	385	513	1737	1815			7.98209	8.62692	4.88207	13.4566
	619	578	2269	1673			8.41451	10.1681	4.30392	12.1695
	195	473	2310	1672			8.51128	9.14549	4.40548	13.2424
	242	391	1892	1498			7.7023	8.89901	5.05481	13.494
	329	439	3399	1355			7.90698	8.16718	4.8966	12.5346
	682	453	1211	2788			8.08735	8.5058	4.9068	11.6602
	534	601	2860	1118			8.27402	9.93528	4.63911	13.2091
	350	321	1623	1542			7.37718	7.69393	4.24671	13.0557
	423	474	2475	909			8.26158	8.59392	4.08143	12.44
	255	260	3773	870			8.29405	8.51662	4.4461	10.6794
	537	283	2063	1586			8.19594	7.73528	3.88361	11.0749
	359	364	1883	2238			8.025	7.98756	4.8877	11.6728
	300	548	2048	1593			8.13621	9.09591	4.42611	11.8758
	313	313	1406	1678			7.26768	8.5308	4.63433	13.1309
	207	348	2440	1077			7.7682	9.57228	4.82594	11.8683
	540	301	2211	1052			7.78113	8.83369	4.0268	11.8889
	313	600	2220	1306			8.22159	7.77581	4.1841	12.3401
	263	404	2054	1435			8.25519	9.17604	4.82935	13.1748
	563	407	1914	1641			7.92944	8.39028	4.72951	12.4879
	444	454	1965	1367			8.37496	7.77717	3.98667	12.1568
	226	368	2302	1189			8.1612	8.3829	4.72008	13.4377
	283	240	2262	1680			7.76604	8.30599	3.97413	11.8823
	304	602	2085	1661			7.86555	8.64968	4.48401	13.7928
	244	389	2762	986			8.24322	7.31829	3.96064	11.7881
	216	765	1683	2046			7.63547	7.08344	4.74938	12.1384
	410	535	2117	1163			8.03877	7.81386	3.86766	12.0478
	272	301	1942	1287			8.00278	7.71489	4.90575	13.2137
	463	421	2097	1889			7.75041	7.98996	4.87343	12.1656
	262	617	2122	637			7.61288	8.60809	5.0388	13.008
	853	722	2053	1279			8.58377	10.0077	4.61552	11.2506
	746	367	2542	832			8.64049	9.03277	3.84697	10.1445
	539	687	1990	1046			8.11941	9.73551	4.69957	13.028
	356	954	2737	1559			8.3496	7.74959	4.04555	10.529
	502	736	2911	1005			8.1701	10.2122	4.19304	10.8148
	343	348	3300	1375			7.82255	8.68178	3.82626	12.9111
	419	247	677	1217			8.25562	9.18207	3.98909	11.0064
	268	777	2816	2497			8.313	10.1967	4.88233	13.1797
	437	279	4105	1384			8.58869	9.22023	4.17683	11.0013
	390	604	2241	1887			8.0075	8.95078	4.8673	10.8553
	238	325	1895	1377			7.50601	9.02311	4.51547	10.5914
	308	1045	1982	1429			7.77367	10.0951	4.9242	11.6746
	620	935	2029	994			8.83276	9.87251	4.55691	12.8128
	348	1247	2864	715			7.66451	10.0412	4.33979	13.3827
	310	1307	1808	1266			8.09792	10.3028	4.07267	12.157
	270	228	1709	774			7.48619	7.52661	4.4277	11.6911
	355	384	1726	1280			7.74543	9.13552	3.92385	12.3221
	1052	1102	1801	1012			8.52026	10.0341	4.92184	11.5738
	305	423	1253	1381			7.8258	8.60339	4.70228	13.6509
	768	633	2015	1289			8.42355	9.76703	3.85487	13.1944
	390	897	3312	1308			7.64837	10.3801	4.16837	12.2555
	476	391	1600	926			8.24394	8.20456	4.48828	10.8461
	287	1419	1668	1423			8.58311	10.5081	4.8327	12.5858
	336	1215	2098	835			8.63761	10.4665	4.7798	10.6698
	306	365	2431	1276			8.34091	9.96107	3.94062	12.0504
	388	894	5255	1626			7.72217	10.0381	4.19034	13.4862
	387	717	1881	2151			8.36312	8.71199	3.9764	13.2653
	512	592	2251	1550			8.46226	9.90147	4.41543	13.148
	415	914	1988	1589			8.01477	9.93574	4.03021	12.2579
	279	429	1958	1336			8.15277	9.6334	4.65495	13.172
	403	701	1878	1377			8.09987	9.12157	4.12606	12.6149
	278	822	2704	827			8.03067	10.2724	4.06309	13.631
	309	512	3676	1012			7.95598	9.20409	4.19623	12.7205
	463	379	1358	1188			8.50187	8.78514	4.74617	12.3231
	354	1112	2674	1709			8.18149	10.4401	4.88259	12.5045
	581	585	2380	2166			7.93514	10.5051	3.96414	12.146
	295	394	2675	1627			7.10547	8.52511	3.97174	11.1775
	429	532	2430	1070			8.56269	8.65247	4.39262	11.3979
	368	591	2315	955			7.37022	9.18392	4.03966	11.1006
	297	229	805	3159			7.85892	8.87177	4.67944	12.2667
	277	498	1181	2185			8.12035	9.8343	4.51163	12.0984
	510	1079	1524	1666			8.60392	10.1211	4.92258	12.135
	383	690	2121	1642			8.53904	9.00035	4.18043	10.9406
	527	358	2207	901			7.28767	9.34008	4.64895	11.3569
	463	790	1547	752			8.30535	10.4109	4.34586	12.3053
	537	425	816	1423			8.85254	8.72569	4.01566	12.1076
	310	218	1713	895			8.30824	8.18351	4.48809	11.0333
	490	725	2522	965			8.32287	10.6234	4.22732	11.2675
	349	1523	2091	1137			8.23299	10.2255	4.28306	11.9398
	507	2183	1637	1116			8.11123	10.7935	4.89839	10.5844
	255	880	2301	2592			7.42059	9.47109	4.03772	13.1912
	357	491	1439	1330			8.57703	9.40674	3.92257	11.8999
	314	1496	1843	1146			7.68588	9.84317	5.03423	11.0645
	504	320	2225	1196			8.41725	8.34924	4.05883	13.1768
	326	433	2155	1154			7.40529	8.26316	4.0886	12.9589
	508	476	3125	1933			8.18813	8.89099	4.98902	12.7904
	256	526	2533	1244			8.28083	8.69488	4.22303	12.6184
	454	394	1225	1414			8.23616	7.9162	3.98076	11.8206
	760	402	1763	874			8.32193	9.85334	4.72969	11.2298
	424	547	1670	1189			8.35408	8.84527	4.33651	12.6874
	516	1049	1744	962			8.19433	10.2443	4.75534	10.9286
	396	615	1442	1273			8.02235	9.15134	4.69123	13.7964
	355	330	1559	1226			7.90869	9.16141	3.91537	13.2392
	427	593	2309	998			8.03345	10.0181	4.37935	13.3318
	608	610	1463	1143			8.68956	10.2551	4.89552	11.1438
	1107	271	1599	1006			8.24219	9.1836	4.55853	11.4616
	385	249	279	1055			8.18806	8.81328	4.28677	11.0472
	449	1273	1628	2291			8.12283	9.87034	4.88066	12.0304
	386	1708	2770	1357			8.40108	10.4147	4.14546	12.6006
	706	203	2585	1580			8.41481	8.591	4.0233	12.8931
	226	1509	2062	1065			7.90155	10.4279	3.93094	11.9179
	372	859	1691	1465			8.33605	10.1879	4.57214	11.9018
	471	671	2568	1179			7.91413	8.69475	4.14386	11.295
	548	1236	2110	2063			8.43999	10.4101	4.09262	11.2886
	880	1070	993	939			8.98435	10.3718	4.43111	10.8004
	575	424	2373	1439			8.57476	8.34382	3.98464	12.9781
	374	915	2537	1588			7.95401	10.3893	4.28258	13.0399
	394	991	1673	1056			8.06951	10.0466	3.92394	13.4432
	350	1340	1603	882			7.63548	10.155	4.258	12.1194
	875	672	1314	1329			8.04	9.20221	4.77245	11.8361
	439	450	1284	1917			8.42184	9.94116	3.94497	12.2647
	263	639	2016	1693			7.84266	8.28189	4.81211	11.8379
	344	480	3136	1570			7.56602	9.69577	4.49509	12.4873
	225	561	1946	1612			7.64336	9.47282	4.78667	10.8292
	265	835	1824	1384			8.22028	9.82417	5.06951	11.7328
	476	408	1838	1944			8.06334	8.63556	4.82658	11.6276
	273	498	1054	1320			7.42254	9.32202	4.06288	12.3745
	326	406	1001	1366			7.57003	8.36132	3.92374	13.6251
	374	487	1843	1061			7.54589	9.53036	4.0632	10.9487
	428	462	2238	1175			8.14593	8.69814	4.12476	12.272
	616	1041	2962	1665			8.58551	10.2669	3.91774	12.6409
	308	853	2201	2243			8.15283	10.3694	3.82991	12.662
	446	989	3019	1439			7.09897	10.0391	3.94553	13.2002
	463	891	2212	825			8.14432	10.1579	4.15355	11.1374
	866	482	2759	1238			8.39908	8.11761	4.08661	12.4369
	1128	331	3072	739			7.45765	9.36655	3.8988	11.5757
	400	713	2640	976			7.99006	10.0378	4.42648	12.4037
	708	465	2754	1626			8.54602	9.72993	4.20683	13.2188
	548	437	2992	1236			8.43168	9.9232	3.97628	10.6553
	258	926	1986	1005			7.90622	9.97964	3.89046	11.6639
	933	433	2176	1282			8.43494	8.93133	3.99121	11.2859
	470	725	1745	1259			8.28314	9.37019	4.87224	13.2381
	322	325	2381	1879			8.11136	8.75252	4.88038	12.801
	553	524	2457	1100			7.94996	8.59905	4.51036	10.7397
	342	550	1307	976			7.37409	9.86967	4.77537	11.5971
	433	330	1477	608			8.302	8.5107	4.81454	11.7759
	1420	443	2602	1008			8.26898	8.26881	4.22131	11.5414
	453	270	1051	1687			8.10424	8.3911	4.81009	12.8217
	251	300	1542	1527			8.03474	8.25071	4.94313	12.2395
	523	644	2985	1456			8.33903	7.93246	4.62442	13.1058
	235	527	1091	1249			7.75426	9.38234	4.383	10.7943
	323	662	1641	1165			7.74338	8.54804	4.36395	11.7138
	339	1862	1933	779			8.09494	10.4514	4.92303	10.5937
	282	588	1927	2918			8.1961	7.88152	4.9246	13.1931
	213	853	2438	991			7.75306	9.16628	4.96944	13.4769
	1061	945	1203	1629			8.86075	10.02	4.9411	11.7707
	544	1594	2395	1276			8.17265	10.3194	4.23777	12.4895
	420	825	1385	1743			7.91553	10.236	4.84501	12.2666
	425	1733	1827	903			7.43163	10.3495	4.66066	11.637
	256	739	1497	1910			7.82689	9.67676	4.20448	13.1833
	345	395	2129	1366			8.49245	8.56395	4.12449	13.4324
	445	543	1717	1406			8.37625	8.8961	4.75868	13.2558
	344	963	2187	2139			8.46094	10.5833	3.92696	12.0561
	488	1746	2919	2413			8.48412	10.4123	4.17883	12.4879
	331	924	2160	1591			8.49852	10.1437	4.69166	12.8392
	277	313	2807	974			7.77859	8.4635	4.10781	10.997
	497	271	2464	1239			7.55858	8.25084	3.93515	12.7414
	453	712	2079	1402			8.68678	10.0934	5.1302	11.7452
	443	376	2086	703			7.92037	8.61365	4.40732	11.831
	315	355	1361	2748			8.08903	8.68124	4.93796	12.3289
	763	449	2106	1082			8.421	9.34463	3.99145	13.1501
	496	975	1596	1811			8.00052	10.2168	4.93563	12.3286
	686	1555	2369	1528			8.13855	10.2573	3.91947	12.3159
	374	633	1833	1541			8.02046	8.179	4.00435	10.7765
	355	858	2159	1303			8.41992	8.78715	3.8261	13.0234
	349	655	1768	1476			8.07944	8.08514	5.0138	12.437
	278	789	2304	1294			8.46681	9.58881	4.07716	13.1029
	1118	1809	1750	1449			8.65829	10.3228	4.92514	11.2471
	669	585	736	1094			8.61864	9.49722	4.20797	11.751
	328	1580	1863	1571			7.89328	10.7458	4.72297	10.4328
	613	370	1389	1550			8.68085	9.87202	4.86905	13.6347
	584	338	4041	1149			8.36042	8.70092	4.1963	13.0217
	378	640	3090	1271			7.67124	9.4369	3.92993	10.8229
	630	329	1531	955			8.76504	8.31623	4.79615	11.4219
	220	1726	1857	1360			7.95601	10.4763	4.97413	13.2782
	579	356	803	1868			7.9326	8.76917	4.19132	12.7366
	417	344	5097	1766			7.72474	9.87024	4.39868	12.9153
	429	454	2178	1355			8.47915	9.11879	3.84062	11.1755
	216	474	2477	2268			8.01308	9.61114	3.9609	12.6458
	706	465	3886	1717			8.06987	9.81553	3.94083	12.3576
	352	553	2434	1102			7.5632	8.54667	4.12412	12.5709
	554	895	2170	1192			7.72777	10.0244	4.14612	11.2613
	725	1171	1552	920			7.87528	9.27369	5.02344	12.7507
	766	596	794	1176			8.02758	9.70031	4.01707	12.4274
	564	540	1858	1330			8.20676	9.10446	4.62109	11.2055
	559	521	2018	2065			7.70592	9.0228	4.22119	12.0438
	508	1055	5221	1472			8.20491	10.3861	4.1924	13.2261
	335	860	2587	1348			8.0028	10.2487	4.22262	11.8416
	610	528	1010	1555			8.11441	9.70788	4.60613	12.2301
	371	564	956	1421			8.11307	9.08121	4.40695	13.5259
	552	814	1910	959			8.00249	8.49284	4.90771	11.0093
	510	909	2443	1575			8.12595	10.7354	4.07648	13.5094
	469	445	1730	1517			8.04658	9.3639	4.16295	12.2093
	358	358	2140	1727			7.97094	9.12934	4.19711	13.0328
	431	638	2687	2477			8.0461	9.79309	4.99933	11.3911
	781	677	1363	1028			8.64266	10.2537	4.97617	11.1625
	310	1285	1797	980			7.99245	10.3408	4.35775	12.5633
	705	416	2132	1558			8.38214	9.38454	4.2845	12.4269
	314	484	1733	1746			7.95865	10.0484	5.04499	13.2788
	663	269	2696	1229			7.89058	8.31867	4.20136	10.7829
	373	387	2391	901			7.9776	9.96548	3.97109	13.1731
	559	428	1573	874			8.2337	8.25489	4.94669	12.9254
	424	617	597	861			7.87542	10.3458	4.01038	11.0973
	414	206	2245	1439			7.88309	8.66866	4.19714	12.2015
	320	198	1983	677			7.97504	9.74415	4.88212	10.3448
	488	308	2080	1086			8.01765	9.1422	3.93944	13.2966
	285	720	1880	1627			8.37194	10.1258	3.93542	11.8844
	659	538	1853	910			8.65118	9.45719	4.92463	10.8402
	728	673	3094	1764			8.27443	8.91315	3.84439	12.1345
	249	631	1892	1212			7.47687	10.4731	5.00141	11.0226
	671	641	1658	1202			8.14021	10.1005	4.43272	11.2573
	471	511	2001	1461			8.4127	9.41066	4.31079	13.3655
	397	292	2302	1991			8.19594	9.03628	3.87251	13.1459
	274	379	1586	982			8.08315	9.13862	4.30871	12.3935
	302	604	1336	1959			7.94277	8.71389	5.03426	13.2355
	312	680	1966	1234			8.22437	9.92685	4.59211	12.3868
	333	367	2961	1018			8.29091	8.95041	3.9772	13.2129
	234	283	3224	1173			8.40438	8.72476	4.18142	10.3479
	531	363	3514	1792			7.86918	8.83805	4.20074	12.6482
	369	382	1907	1228			8.23564	7.47504	5.09716	13.7042
	248	419	3873	1338			7.82833	9.67825	4.77269	12.0066
	278	405	1748	996			8.07844	9.37206	3.92352	10.6471
	339	224	1987	1898			7.9723	9.08574	4.90054	11.2217
	234	376	2052	1271			7.63042	8.48666	3.84088	12.7999
	377	935	1753	1166			7.89139	9.69263	4.60939	10.8904
	319	1220	1971	1409			7.87518	8.61707	4.83416	13.3566
	514	361	2135	1256			8.06429	8.37594	5.06881	13.3287
	260	694	2885	1669			8.03556	8.20431	4.95306	12.2334
	748	294	2060	1464			8.18699	9.57858	4.46305	13.5542
	181	1153	1668	1869			7.44761	9.7542	5.0433	13.5397
	306	498	1877	1689			8.0385	8.9149	4.39237	12.2196
	353	322	2044	1496			7.99922	8.89991	3.87496	12.8899
	567	554	1855	1137			8.33621	9.88732	4.19936	13.7369
	609	538	1659	1526			8.4904	10.1655	4.53309	12.4156
	651	223	4777	1409			8.3347	9.16237	4.19673	10.9465
	224	410	2027	1255			7.80583	9.31794	4.80427	11.5875
	304	267	1482	1256			7.80928	9.37151	5.15753	13.4887
	398	281	4970	1296			7.9445	9.06935	4.6088	12.9798
	519	243	2655	1373			8.39074	8.64077	4.31327	12.5058
	258	848	1842	1299			7.8829	10.1198	4.09712	10.8837
	425	763	3568	1026			7.51443	10.092	4.99974	11.6736
	744	512	2351	1126			8.44482	8.46917	4.14835	12.2222
	1414	305	2179	1119			8.4833	9.09442	4.22522	10.4078
	339	311	2455	1337			8.40559	8.73596	4.0935	12.5425
	504	636	2991	1453			7.96781	9.04474	3.91016	12.8078
	381	619	2844	784			7.98156	10.2972	4.2187	12.4914
	273	382	2124	1613			8.26108	8.77121	4.58284	11.3929
	419	327	2488	1262			8.23104	8.84239	4.29179	12.9842
	354	449	2662	1008			7.68226	9.70619	4.27379	12.8199
	264	264	2495	1221			8.04966	9.21284	3.87473	13.5521
	263	387	4031	1219			8.5082	9.97422	3.82538	12.5586
	241	338	2036	1107			7.87969	8.84657	4.48851	10.4622
	295	322	2305	1872			7.47454	9.5691	4.3925	13.244
	394	416	2349	1089			8.36111	8.46564	4.27083	12.5691
	627	223	1578	1310			7.94992	9.77843	5.00638	12.7138
	336	234	837	1473			7.63357	8.71376	4.02564	10.3563
	279	285	2293	1283			7.93911	8.75856	4.26069	11.5574
	392	286	4206	1106			8.18202	9.11196	4.59063	10.6183
	317	275	1975	1465			7.85669	8.43677	4.35529	12.184
	358	295	1754	1109			7.97317	8.31277	4.32582	10.4426
	429	494	1977	1395			8.28173	9.64066	4.07001	13.7253
	301	406	1611	991			8.15455	9.38674	4.58388	12.0352
	385	261	1203	1250			8.25454	8.52345	4.40292	13.7232
	483	580	2089	1215			8.30931	8.47553	4.30223	13.774
	489	239	2143	2296			7.83093	8.4083	4.51146	12.5005
	437	549	2434	1067			8.27865	9.31708	4.0446	10.7286
	714	409	1974	2453			8.31385	8.34535	4.74787	12.2692
	693	350	2279	1660			8.32062	9.53217	4.32125	11.3638
	395	696	2202	1229			8.37623	9.2846	4.81525	12.956
	462	354	1242	915			8.20367	9.29015	4.90328	13.0404
	527	204	2466	1818			8.3894	8.56995	3.90762	11.6306
	819	428	1236	1906			8.61919	9.34731	4.24416	13.0161
	471	319	2504	1465			8.27372	9.11526	4.00286	12.2756
	272	372	2415	1137			8.34184	9.40364	4.13447	12.7007
	455	324	1289	1624			8.34711	9.67327	4.00344	13.351
	565	286	1825	1610			8.03921	9.51095	5.00079	12.2564
	302	363	2407	1252			8.49479	8.59967	4.14034	10.9973
	531	728	948	1399			8.16712	9.54983	4.41276	10.8714
	470	524	2795	1496			8.52419	8.85617	4.7917	12.8439
	344	253	1370	1377			8.21263	9.04374	4.70334	12.8926
	1099	1326	1401	812			8.41388	9.92755	4.32321	11.0103
	339	440	2071	1347			7.95095	10.0622	4.1656	12.891
	421	312	3147	1638			8.32662	8.19651	3.92283	13.7377
	337	216	2588	1392			7.32732	8.80144	4.73526	12.4243
	263	2039	1826	1414			8.12041	10.2644	4.64719	11.1937
	340	794	2863	1498			7.8659	9.19649	4.1	13.1858
	337	281	2359	1563			8.22936	8.73534	3.93886	12.3869
	558	447	2046	1169			8.20048	9.78742	4.54228	11.5881
	351	324	1305	942			7.61903	9.02608	4.67019	12.9471
	358	285	3916	1931			8.30045	8.11565	4.41812	12.9095
	432	247	1854	1224			8.22871	9.39411	4.87672	13.0574
	357	202	2027	1142			8.18506	8.65485	4.33805	11.3513
	365	600	1731	1017			7.61917	9.65884	4.34971	12.5564
	722	277	1933	1285			8.30608	8.53395	4.09268	13.3408
	200	257	851	984			8.0093	8.30852	4.33599	11.7317
	307	456	1492	1292			7.92453	9.18171	5.17155	10.3579
	404	435	2408	1115			7.76887	7.73525	4.49861	12.4229
	398	163	1985	1190			7.98994	8.10155	4.37594	11.733
	505	213	1702	1073			7.97926	9.03038	4.8058	13.624
	223	1119	1574	2346			8.09781	9.80694	4.68616	13.3071
	523	723	1310	1234			8.7938	9.65917	4.91323	10.6915
	588	540	1990	1180			8.32771	9.69461	4.7596	13.151
	266	183	1955	1544			7.87182	8.05279	4.73268	12.0879
	289	833	1934	1614			7.61287	8.08432	5.06347	13.4994
	389	390	2170	1089			7.969	8.62882	4.00786	11.5649
	674	1052	1885	1376			8.4863	9.99797	4.93343	12.5666
	362	542	1642	1138			8.04286	7.69213	4.90907	11.2105
	214	495	2013	1736			8.0387	9.13632	4.39149	12.0609
	402	288	2088	1650			8.41042	7.88433	4.78141	11.9044
	467	336	2591	1094			8.59927	9.04527	4.51861	12.8345
	574	244	2265	989			7.99824	8.68875	3.88424	10.5153
	974	452	1715	1990			8.82501	7.9148	4.40179	13.5476
	355	524	1750	1609			7.90232	9.63636	5.0362	13.0188
	558	425	4062	1230			7.77852	9.72561	4.18862	11.6262
	407	790	3473	1097			8.10905	8.95746	4.18386	12.227
	325	543	1223	1328			8.11549	9.26604	4.38939	13.6483
	328	490	1637	1198			7.98978	9.35454	4.96051	13.447
	235	340	869	1114			7.92274	7.46403	4.15256	12.2204
	631	1472	2459	1150			8.38523	10.1756	4.46458	11.2129
	357	339	1939	1118			8.23557	8.44963	4.7343	11.7855
	519	214	1597	1871			7.89605	7.77162	4.6459	12.0682
	319	358	2554	1232			7.79917	7.71755	4.06779	12.7578
	473	433	1989	1232			7.75781	10.2618	3.8549	12.4581
	432	323	1708	949			8.05304	8.75364	4.75654	13.6195
	469	364	3128	1548			7.59395	8.02541	3.89198	11.5742
	455	503	2165	979			8.29378	7.78145	3.86714	13.5141
	275	463	440	1237			8.30537	8.98752	3.96612	10.4625
	538	416	3301	793			8.10288	7.94382	4.26981	10.5048
	354	344	541	1127			8.31293	8.89085	4.61323	11.7106
	352	337	2335	1367			8.33282	8.97014	4.69456	13.17
	579	633	1064	1164			8.15813	8.76729	4.61088	11.9247
	407	1131	1888	1864			8.59417	9.73397	4.62213	11.0652
	296	442	1765	1220			8.07349	9.51192	4.32895	11.3882
	485	265	1889	1235			8.28951	8.4394	4.66121	11.5429
	884	651	2380	1801			7.96343	8.6538	4.39432	13.6894
	530	359	4326	1795			8.55804	9.28525	4.12341	12.6433
	359	274	2234	1718			7.91045	8.05707	4.04094	12.9611
	529	545	3177	846			8.25666	10.3853	4.23089	11.7108
	424	286	2414	1072			7.69334	8.46918	4.42207	13.0749
	263	429	2224	1011			7.70176	9.66398	4.20986	10.6631
	246	259	2346	2309			7.63365	8.67068	3.78589	11.7978
	329	272	2806	1625			7.65039	8.64178	4.19156	11.8958
	486	493	1624	1650			7.33417	8.86808	4.68295	13.3777
	352	255	1863	1401			8.60931	8.99753	4.70723	12.8907
	353	163	804	1709			8.00452	8.00022	3.88607	13.4713
	297	384	2805	832			8.12154	8.62641	3.9616	10.7871
	382	487	2515	1563			7.89459	9.56373	4.81664	11.6361
	502	698	1707	1714			8.41434	9.64187	4.16845	12.0373
	604	739	1057	1412			8.58288	8.23398	4.45435	11.0613
	401	274	2029	1670			8.14528	9.67101	3.85817	11.7394
	358	583	2044	1544			8.04688	8.19875	3.82525	12.2798
	405	627	1454	1216			8.0453	9.44705	4.88276	11.8022
	246	596	1792	874			6.85659	9.53666	4.56146	12.2301
	285	436	2270	1599			7.41325	9.96675	4.26728	12.0958
	298	373	3286	1439			8.10797	9.34184	4.51608	11.4656
	283	427	2579	804			8.0152	9.78234	4.18019	13.3406
	456	253	1712	1491			8.08188	9.68452	4.79858	12.4786
	335	344	2214	918			8.2573	8.75915	4.04033	10.6447
	720	309	2233	791			8.33114	8.61907	3.78593	13.3161
	243	622	2406	1157			7.85685	8.89493	3.76264	12.1424
	515	498	2939	1096			8.19768	8.39742	4.77761	13.426
	230	546	2068	1162			7.38107	9.8096	3.97178	11.6923
	948	855	2125	1149			8.45787	9.98948	4.42942	11.2487
	674	362	2859	1497			8.38492	10.03	4.70013	10.7399
	374	942	1725	1064			8.07735	10.3409	4.88423	12.9075
	413	419	1007	1401			8.10014	8.31281	4.00494	13.1324
	298	269	1306	1159			8.62833	8.32735	4.35154	11.1096
	788	770	1751	1176			8.58438	9.85766	4.16544	13.2683
	682	428	2306	1123			8.3754	8.3966	4.53213	12.721
	407	402	2641	717			7.8941	8.53521	4.31727	12.828
	303	419	2749	1424			7.8253	9.6692	4.71123	12.034
	217	505	3319	1782			8.1955	10.4202	3.86761	13.1345
	292	719	2046	923			8.29266	10.0509	3.79895	11.1947
	209	334	1344	1388			7.54361	8.1233	4.68101	11.2659
	224	296	2063	1206			8.67627	8.74398	4.78394	11.5609
	375	616	1761	1074			7.82556	8.09352	3.94748	12.1625
	409	242	2688	1421			7.9351	8.00956	3.98854	12.4043
	240	875	1816	992			7.78857	9.57799	4.15332	10.6504
	332	924	961	1135			8.25693	10.0775	4.54265	13.7048
	371	392	2486	1387			7.85648	10.0599	3.98084	11.566
	254	990	1548	2355			8.16015	9.89468	4.35105	13.0018
	497	345	1645	1196			8.2964	9.94182	4.99447	12.9009
	319	356	2015	1257			7.92855	8.57373	3.86124	13.1457
	358	220	3680	1079			7.75807	8.51123	4.3436	11.5859
	304	832	2045	1317			8.22762	10.2508	3.77619	11.4698
	308	228	3261	1325			7.72325	9.01631	3.79168	12.5232
	504	1172	728	1299			8.20389	10.2073	4.45833	13.1784
	334	513	1156	1095			7.54533	9.64389	4.28925	12.0477
	403	698	2073	1373			8.11769	10.2242	4.57538	12.9757
	360	402	1810	1663			7.84782	10.363	4.63574	13.1077
	363	608	3718	1249			7.75218	10.3628	3.83033	11.9819
	446	286	2052	1779			7.73806	9.34214	3.80434	10.8398
	393	573	2490	1202			8.29853	8.61712	4.11887	13.7146
	447	304	658	968			7.92951	8.94371	4.34453	11.9884
	531	539	2777	1216			7.98995	9.55322	3.99811	12.7005
	244	256	1741	1329			7.67568	9.0382	4.23928	13.3692
	291	505	1809	894			8.10673	10.543	4.10478	11.8503
	328	327	1783	1069			7.99433	9.68689	4.7922	10.2998
	368	335	1985	1342			7.946	8.45753	4.89261	13.2625
	431	434	1501	1352			7.08688	10.0624	4.95407	12.8702
	356	1026	3164	1072			7.84678	10.0647	4.18153	11.8635
	212	814	1433	1192			8.17956	10.2877	5.01543	13.0356
	959	650	3593	1036			8.15299	9.81943	3.83637	12.7867
	362	718	2296	2392			8.29914	8.45291	4.44481	11.7372
	526	419	3171	1494			8.13941	7.88537	4.16913	11.7803
	321	577	786	1235			8.17884	9.976	4.3449	12.2568
	281	715	1652	1040			8.02339	9.82875	4.16004	12.9244
	319	603	1690	1027			7.80115	10.7273	4.88039	10.8962
	444	609	2316	1700			7.54817	9.80504	4.63712	13.2677
	227	333	1884	1214			7.75581	8.58166	4.86224	11.7088
	333	554	2350	1363			8.12446	9.02719	3.82008	13.3902
	308	623	1762	1175			8.39511	8.47366	3.09138	12.6537
	878	332	1675	1439			8.30725	9.59477	3.07058	11.9153
	683	695	1887	948			8.22548	10.2269	3.0947	11.3884
	411	301	2351	1248			7.67855	9.26969	3.26335	12.3268
	505	247	2308	1234			8.4914	8.10213	3.28647	11.1412
	340	732	801	1423			7.70336	9.56763	3.12441	13.5814
	546	456	1359	916			8.14311	10.1033	2.97085	12.201
	888	333	2600	1267			8.63207	7.45912	3.32409	12.8876
	412	212	1392	1674			8.33753	9.3227	3.11825	13.2649
	738	437	1723	1112			8.4647	10.3173	3.07399	11.8559
	1226	198	1542	1295			8.67131	9.05424	3.17111	10.6947
	513	284	2048	1825			8.14831	8.29741	3.13046	12.0163
	252	667	2130	1083			8.35124	9.84338	3.17983	13.0134
	269	235	1727	1767			7.91985	9.29639	2.9496	13.1756
	227	319	1609	950			7.08408	9.98485	3.13511	10.8619
	318	347	2144	1977			7.96873	9.06936	3.2079	11.8786
	295	573	1620	1003			6.9847	10.3756	3.42979	12.7198
	562	654	1759	1606			8.70517	10.1002	3.07035	12.4248
	432	278	1622	1416			8.04626	9.01025	3.05437	10.8412
	522	286	1983	1130			8.45227	8.81045	3.68825	10.0119
	328	289	1459	1224			7.68103	8.6583	3.47717	11.637
	962	637	1836	1372			8.27309	10.3737	3.32623	13.6894
	364	867	1419	1649			8.02262	10.1346	3.68953	11.2509
	496	271	2325	1223			8.64859	9.37163	3.65474	12.8845
	738	595	1183	1894			8.4137	10.0673	2.90143	12.9094
	145	289	1611	1193			7.98254	7.77944	3.24331	11.5928
	161	485	1356	1114			8.23184	9.83593	3.12535	11.5913
	296	254	2829	886			8.0814	7.52627	3.27786	10.91
	484	448	1677	1424			8.38269	8.94403	3.08633	12.6938
	840	205	2121	1234			8.40832	9.35229	3.64992	13.3249
	304	268	2346	971			8.02425	9.43205	3.20385	11.1214
	186	410	1942	946			8.05021	9.67124	3.14077	10.9968
	521	280	1574	1957			8.67378	9.11946	3.57571	12.3594
	232	349	1466	1773			8.19792	9.33943	3.62251	11.7593
	344	325	2412	1613			7.72968	8.82263	3.06323	11.8096
	194	333	1085	2097			8.22918	9.84636	3.17734	12.1798
	294	677	1609	1640			8.0061	9.48431	3.20433	12.3436
	322	267	2033	1858			7.65812	10.5367	3.26429	13.3326
	508	345	1672	1085			8.70049	9.18273	3.20646	13.3607
	321	452	2205	905			8.22655	9.35808	3.66698	12.5854
	250	522	1555	1422			7.90938	9.61746	3.02923	11.5877
	352	368	928	1371			8.27545	7.92215	3.01259	13.2938
	309	220	1893	1301			8.13636	8.50109	3.03117	11.3897
	594	318	2785	1225			8.19874	9.44158	3.14555	13.5311
	249	314	1248	1142			8.08031	7.58123	2.97861	13.1949
	377	307	2492	1364			7.71364	9.39494	3.20438	12.3726
	367	477	1560	1486			8.20673	8.92455	3.07029	13.0814
	412	350	1696	1473			8.37501	9.03554	2.98599	13.171
	612	358	1937	1480			8.55298	9.43542	3.15006	12.6991
	751	373	1353	1260			7.73581	9.34709	2.94235	12.7804
	278	696	2355	1997			6.91223	10.3749	3.14345	12.8788
	161	1020	2112	1324			7.92027	10.4529	3.36239	13.0191
	233	638	2380	1214			7.83127	9.90822	3.16183	13.1144
	399	430	1855	2713			8.06397	8.99679	3.11689	10.3633
	333	347	1083	733			7.99749	9.50834	3.07782	12.89
	1741	485	637	1357			8.84277	9.26311	3.11777	11.6523
	440	414	1502	1094			7.93086	10.3828	3.64297	11.6078
	758	808	1966	1383			8.67538	10.5324	3.16046	11.2467
	700	595	1766	1162			8.55261	9.13815	3.06099	11.5728
	646	351	1838	1826			8.5526	7.89535	3.20394	13.1381
	230	1293	2223	1218			7.82043	9.14395	2.94851	11.2858
	624	293	1756	1196			8.0381	8.61973	3.04355	10.2696
	430	629	1796	942			8.1235	10.1553	3.09547	12.402
	527	586	1682	1437			8.90297	9.97441	3.06709	13.6277
	351	241	1981	1593			8.04743	7.89894	3.22794	12.0624
	351	347	1654	1674			8.31471	7.13682	3.24344	13.1014
	282	446	1980	1004			7.90589	9.71629	3.20538	12.0594
	315	885	1587	1404			8.11194	9.72509	2.99305	13.1911
	369	267	2737	981			8.10134	8.78311	3.09803	12.5842
	194	219	1292	1538			8.21833	8.18585	3.37169	10.7229
	337	456	1940	638			8.59261	10.2966	3.14346	10.9391
	320	771	1532	844			8.4725	9.57679	3.10722	11.4285
	311	401	1173	1227			8.35312	8.40511	3.17848	12.1526
	357	217	1302	1027			8.22816	8.04975	3.08669	11.5756
	202	460	1550	1301			7.95846	9.60128	3.0548	12.6047
	314	618	2303	934			7.89716	8.53189	3.28425	13.3819
	226	799	1489	1218			8.18463	8.69264	2.98124	12.098
	187	491	1524	1279			7.72043	8.14927	2.99323	12.9231
	203	223	1818	1170			7.97996	9.48789	3.13582	13.3718
	221	784	2304	2203			8.12134	8.89364	3.13673	12.475
	312	337	1835	1287			8.48917	9.44905	3.15697	11.597
	286	423	3070	3042			8.1549	9.5525	3.66006	13.2347
	329	510	1424	1531			8.44612	9.17064	2.97227	13.1009
	310	314	1981	1215			8.45327	8.65545	2.92302	10.6519
	880	688	1718	1484			8.43874	9.36162	3.67203	10.9947
	753	353	2222	1281			8.39319	8.55152	3.41816	13.1069
	272	543	1984	1112			7.83823	8.11278	3.11942	12.1089
	225	855	1672	3280			8.06842	9.97461	3.06199	11.5269
	457	311	4724	1206			8.33155	8.62914	3.38604	13.3468
	236	397	2858	1348			8.47927	7.87543	3.20146	12.5654
	229	364	1308	1411			8.27614	9.41237	3.12371	12.4923
	335	330	1657	1165			8.51686	9.23716	3.09728	11.2623
	295	607	1872	1265			7.86046	9.27336	3.05357	12.2938
	433	647	1771	1749			8.39429	9.12401	3.35634	10.684
	413	457	2260	1286			7.81414	8.89025	3.19191	10.7363
	303	333	1504	2853			7.86543	8.14395	2.97526	12.906
	185	611	1726	865			7.97103	9.10692	3.04227	11.2822
	238	425	961	1527			7.89179	8.35996	3.00642	13.3284
	295	676	1126	1460			7.93001	9.13857	3.11389	10.5307
	564	325	1666	1507			8.76677	8.2116	3.19739	12.4887
	593	474	1119	1897			8.26044	8.74816	3.24491	13.4732
	899	570	1678	1165			8.58923	9.44873	3.13369	13.4142
	447	397	1523	1644			8.27277	8.34613	3.04349	13.5468
	549	420	1336	1189			9.44157	9.6076	3.0573	10.7763
	595	445	1664	1861			8.75271	7.90196	2.93067	13.0311
	284	480	1506	1125			8.2701	7.76116	3.22372	10.222
	297	467	2010	1054			8.24977	9.92319	3.11012	10.6006
	166	217	1572	1474			8.5459	9.20787	3.00568	11.9188
	400	281	2114	1455			8.11782	8.07395	3.64918	11.4241
	255	422	1578	1363			7.97873	9.62518	3.28312	11.1679
	432	503	1434	996			8.25787	7.27094	3.04477	11.0697
	404	251	1555	1123			8.74664	9.38213	3.15897	13.5162
	628	351	2133	493			8.72552	8.94707	3.34371	13.0467
	501	481	1411	1839			8.35074	10.1885	3.52861	11.7293
	509	420	1999	887			7.87378	7.86142	3.04816	10.6618
	256	468	1541	2245			8.13382	8.0042	3.14553	12.0396
	640	248	2266	1189			8.35108	8.64559	3.67337	11.6671
	230	975	1632	924			8.0511	9.88492	3.28151	11.7739
	227	419	1915	5726			7.64737	8.91908	3.65343	13.4914
	365	311	1511	1546			8.02573	8.8554	3.12733	12.2837
	286	227	1604	1175			8.39417	9.28048	3.15186	12.2453
	358	526	2644	1083			8.31365	9.22258	3.16092	10.4283
	342	318	1601	799			7.75063	7.58501	3.03077	10.7176
	320	304	1271	1008			8.48762	7.93169	2.90983	12.5308
	235	457	1917	1581			8.28647	9.94331	3.20678	12.4904
	399	328	1628	1197			8.23161	9.23762	3.01179	11.7753
	215	314	2365	1063			8.09955	8.62646	3.6146	13.0681
	216	330	1331	739			8.15666	8.64109	3.03445	12.0033
	307	583	2147	1129			7.63637	9.07694	3.66037	11.5458
	441	1189	1489	1355			8.12651	7.75668	3.11714	10.8919
	281	465	1267	1024			8.38035	9.14243	3.0201	11.7146
	389	299	1482	1335			8.12949	8.40472	3.0319	12.1507
	431	440	1947	1678			8.54404	7.83929	3.19562	12.2939
	345	529	1766	2172			8.19761	10.2428	3.26912	11.9466
	236	365	1094	1523			7.6694	8.0088	3.68692	11.3971
	221	440	1683	1291			7.68097	8.535	3.59168	10.6825
	402	565	1660	1411			8.05046	9.42133	3.0257	12.1664
	704	846	1794	1370			8.53092	9.5128	3.04746	11.5009
	826	608	1344	959			8.09171	9.53214	3.0373	10.5821
	269	821	1683	1479			8.08553	9.72065	3.00066	13.3378
	416	1155	2339	1771			7.93589	9.45917	3.12022	13.6539
	255	643	1837	1375			8.29197	8.83507	2.99578	11.4621
	468	513	1809	1188			8.06994	9.9176	3.28054	11.575
	311	724	2064	889			7.24975	9.6733	3.59429	12.2865
	180	370	1459	2029			8.14503	9.50004	2.95358	12.9201
	382	734	2045	969			8.51244	10.0301	3.06875	10.9596
	451	571	1315	1220			8.22025	8.9385	3.25331	11.6038
	428	1080	1493	1508			8.17735	10.1918	2.99885	10.1386
	215	330	1041	1528			8.30537	9.34044	2.98698	12.6632
	412	630	2336	863			8.13722	9.0919	3.2633	11.2137
	290	2221	1597	1048			8.22499	10.0322	3.03172	12.744
	348	595	1603	1736			8.64021	9.30404	3.22513	13.077
	373	723	1988	791			7.84367	9.47548	3.08566	10.8505
	589	651	917	1488			8.46688	8.66847	3.00102	12.7098
	1189	380	1534	1485			8.73741	8.36324	3.23786	12.3105
	467	1174	2660	1407			8.27238	10.0008	3.28598	13.6003
	488	1076	2490	1084			8.27185	9.36344	3.24747	11.9341
	625	245	1428	1191			8.33811	8.61213	3.34044	12.002
	134	389	1533	1341			8.1845	9.43342	2.92339	12.5665
	564	491	843	1447			8.48215	7.89899	3.15379	12.9836
	325	564	1404	1150			8.08657	9.92108	3.62361	12.5953
	284	526	1879	1520			8.01258	7.56152	3.1101	12.7207
	559	553	2273	1559			8.28236	8.75475	3.08948	13.3468
	349	326	879	2710			8.53558	8.61961	3.12243	12.1663
	211	380	1207	1226			7.85502	8.89119	3.59017	11.002
	206	345	2036	1446			7.72647	9.81377	3.13156	11.6443
	454	423	1455	443			7.97201	8.84282	3.21277	12.9737
	237	234	2424	1816			7.99616	9.08719	3.69577	13.0884
	276	253	2779	1653			8.10034	9.0637	3.64218	13.6025
	218	725	2017	1326			7.91069	9.85097	3.14887	12.7783
	278	650	1543	993			8.00715	9.44057	2.98747	12.1846
	808	397	2240	1963			8.45699	9.94911	3.11882	11.7511
	487	396	2296	1141			8.07533	9.27344	3.59405	11.5639
	399	296	1822	1281			8.43259	8.92039	2.9049	11.3972
	178	321	1836	973			7.81181	9.02332	3.14415	13.1514
	369	581	1911	1435			8.25872	9.57415	3.6507	12.5496
	380	383	1682	1228			8.04525	9.45237	3.26666	13.3479
	339	1118	1621	852			8.13382	10.4011	3.35227	11.2687
	201	246	1658	1294			7.9611	9.29399	3.13136	10.8965
	383	346	1736	969			7.8857	9.71263	3.48527	11.3449
	722	691	1770	1634			8.52519	10.4518	3.59177	12.5167
	428	269	1248	901			8.0754	8.66325	3.04109	10.7518
	255	272	2338	1448			7.5236	9.86443	3.21658	12.9314
	342	548	1293	1219			8.63768	9.74522	3.18962	10.6682
	279	1093	1306	1618			8.22537	10.0488	3.05041	10.9033
	479	645	1684	1628			8.58086	9.82312	3.11001	13.1678
	214	403	1843	1414			7.77609	8.62112	3.00083	13.1577
	187	389	1807	628			8.06025	7.94598	3.25346	13.5146
	200	387	3296	1240			8.40963	8.20399	3.2982	12.9754
	279	416	1113	1965			7.99521	9.39632	3.05404	10.9331
	219	441	1993	1554			8.33567	9.26247	3.19866	12.8945
	330	230	2407	1214			8.41308	8.40592	3.33743	11.1421
	321	505	1805	1642			8.31939	8.82669	2.94267	12.3936
	350	317	2216	1481			7.90443	8.94235	3.10297	10.6077
	444	508	2126	1372			8.04107	10.3269	3.30005	10.8497
	290	304	875	1282			8.00021	8.40503	3.1985	11.2748
	964	406	3432	1221			8.77564	9.22254	3.2088	12.4136
	537	394	1541	1394			8.53747	8.20853	3.22194	13.5366
	209	340	1765	1858			8.0576	8.45336	3.21097	11.9671
	216	653	1653	1569			8.43047	9.68108	3.0553	11.3217
	211	455	2011	1193			8.23532	9.31407	3.13599	10.8341
	1024	247	1050	1329			8.70152	9.4445	3.233	12.0024
	143	330	1273	965			7.94306	8.4002	3.26119	11.2397
	346	622	1697	1674			8.19899	7.89484	3.00991	13.6471
	283	401	2035	819			7.6887	7.73692	3.0959	12.777
	357	391	4324	1292			7.17077	8.61473	3.24798	11.8275
	427	314	1540	930			8.17542	8.1851	2.90581	12.706
	427	1032	1200	1473			7.49006	9.79689	2.97758	13.6225
	354	435	1657	1256			8.22313	9.96997	3.02581	11.0433
	152	392	1499	938			8.73292	8.56623	3.06989	10.975
	424	436	1929	930			8.38236	7.70765	3.07068	12.715
	367	340	1356	967			7.70103	9.23252	2.92679	10.734
	376	387	1771	994			8.54465	8.71137	3.00572	12.4264
	324	490	1410	1622			8.14161	8.82314	3.00102	11.7549
	266	848	2029	1342			8.20103	10.0145	3.20121	13.1741
	552	596	1561	896			8.06769	9.80882	3.13959	11.5586
	720	282	1979	1192			8.6026	9.48933	3.08622	13.5784
	280	736	1579	1603			8.23007	10.3686	3.65757	11.5833
	474	695	4614	1057			8.30035	10.1836	3.2105	13.6382
	696	350	2875	1180			7.79559	8.00875	3.24615	13.3929
	352	521	2557	1563			8.11264	9.30283	3.61591	12.9364
	475	279	1207	1857			7.95622	9.05891	2.97343	11.9816
	301	159	1892	2222			7.43552	8.88847	3.06279	12.1692
	274	345	1401	1720			7.69288	9.06076	3.354	12.5352
	356	344	1772	1182			7.93334	8.89924	3.0253	13.5585
	374	577	1767	1077			7.37845	9.23462	3.22629	12.3493
	473	437	1734	1307			8.55701	9.10023	3.09781	12.454
	305	904	1593	1463			7.77611	9.95584	3.10335	12.4209
	430	309	1825	838			8.52594	7.8792	3.52765	13.0215
	454	415	1547	958			7.37116	10.0547	3.13822	13.4791
	342	456	1583	1186			7.53921	8.27124	3.14379	11.1389
	392	241	2402	1551			7.03865	9.03732	3.30164	12.513
	577	307	2954	1099			7.88434	8.26618	3.09265	11.3375
	434	686	1421	1447			8.30376	9.17671	2.98815	11.6937
	379	483	2149	974			8.02836	9.79955	3.24643	12.5611
	434	277	2462	1165			7.75466	9.84792	3.21463	13.1951
	295	367	2093	1104			7.82886	9.08108	3.51778	11.9668
	254	648	1964	1190			7.80494	9.29284	2.98791	10.6782
	476	285	2261	1184			8.30072	8.50604	2.96563	12.8353
	582	210	1648	978			7.47274	8.55736	2.99401	13.6928
	736	509	1734	1747			8.5452	7.87804	3.17976	11.6147
	695	709	2001	1395			7.96956	10.0927	3.33257	10.64
	211	639	1879	1038			8.04808	7.80645	3.23543	13.3304
	376	650	1991	1590			8.14804	8.66374	3.14527	12.9361
	225	394	1856	1469			7.92707	9.67317	3.19407	12.5544
	471	478	1519	1237			8.3039	9.47305	3.136	11.7763
	400	211	1891	1225			7.29427	9.06972	3.11079	12.5889
	228	808	1299	1241			7.52519	10.0441	2.99564	12.4487
	227	353	1494	907			7.39289	9.41604	3.65248	12.8173
	316	294	1527	1222			8.50357	9.74884	3.17508	11.1931
	343	526	1773	1028			8.30213	10.0229	3.06297	10.5296
	373	413	952	1184			7.96796	8.06509	3.48452	12.7368
	314	458	1326	1119			7.9915	7.12914	3.58707	13.4068
	319	432	1595	1093			7.45031	9.02332	3.06288	12.8888
	228	181	1148	1162			8.01473	8.76023	2.98592	11.4156
	252	399	2050	1626			7.69544	8.71366	3.28236	13.8131
	334	398	1308	1433			8.32035	9.9251	3.22614	10.335
	382	474	1837	1298			8.18268	8.72035	3.14032	10.4258
	323	530	1863	1241			8.00929	9.20805	3.15735	10.4662
	395	197	4573	928			8.46307	8.90648	3.3305	12.1682
	414	532	1794	825			8.15946	8.6175	3.47383	11.6366
	364	282	1164	1517			8.2752	8.5973	3.01996	12.6569
	422	578	2219	2127			8.47224	9.8693	3.15235	12.257
	341	784	1484	1340			8.07366	9.56514	3.64565	11.8431
	528	436	1312	787			8.60697	9.59862	3.12015	10.8904
	400	365	1782	1388			8.17353	9.06796	2.9997	11.0717
	336	255	1374	1992			8.49416	9.43793	3.0698	12.3616
	308	238	2040	1529			7.95009	7.68205	3.13732	13.5108
	267	394	2137	2135			7.87014	8.9364	3.14461	11.7511
	403	290	1861	1395			7.69249	9.3137	3.23138	10.699
	661	477	2457	1378			8.34975	8.06824	3.61959	12.6178
	392	349	1609	1218			8.52912	7.62831	3.17119	12.7447
	637	324	1637	1777			7.58016	7.08867	3.11433	11.5694
	496	398	1453	1101			8.44032	8.43793	3.25702	10.9117
	423	722	1450	1373			8.53696	8.96966	3.09188	12.721
	320	504	1822	1026			8.41496	9.11824	2.96724	11.6214
	308	440	1150	2485			7.945	9.17578	3.24002	13.4569
	437	322	2037	1201			8.15786	8.34287	3.3041	12.1247
	238	322	1264	2395			7.97174	8.04605	3.00127	13.1195
	450	461	2118	1395			7.9038	8.54186	3.20207	10.9762
	251	514	1332	1316			8.21463	8.7893	3.04694	11.2831
	331	211	1947	1068			8.18775	8.90721	2.97681	11.467
	322	236	1865	1318			8.27495	8.50507	3.27769	10.914
	340	971	2416	1042			7.91086	8.136	3.11262	11.5216
	443	441	1385	1524			8.11922	9.51878	2.92881	10.9219
	443	248	4390	780			8.0635	8.89873	3.18217	10.6257
	474	437	1403	1183			8.17755	8.31773	2.98321	12.7807
	114	381	1567	1575			7.36945	7.7909	2.93379	12.4418
	339	339	1671	958			7.81835	8.21483	3.08856	13.3023
	402	351	2316	1384			7.83496	10.3006	3.03454	13.0153
	287	503	906	1305			7.18113	9.91679	3.48312	10.929
	344	380	1745	1071			7.84948	9.64706	2.9014	11.5678
	502	366	2574	2427			8.70119	8.95333	3.21094	11.4958
	309	308	1958	3384			8.32339	8.01427	3.18927	13.1141
	417	435	1666	1333			8.11493	8.56639	3.39134	11.0659
	281	966	2679	1867			7.69242	7.9762	3.26135	11.8441
	268	325	2588	1172			7.56721	8.98314	3.64068	13.3816
	262	331	3748	1706			7.64958	9.44055	3.11817	13.2435
	685	169	1396	1033			8.04224	8.73452	3.04769	11.4684
	2321	780	2233	1178			8.63293	9.70336	3.19961	10.5307
	609	391	1203	1511			8.13893	7.97976	3.16244	11.1683
	212	273	1756	1438			7.69841	9.95412	3.15491	13.0472
	493	233	2149	1621			7.206	7.35749	3.19877	12.2942
	295	294	1216	1320			7.87852	9.83342	3.10316	13.1186
	1397	526	1091	1189			8.7054	8.92882	2.89765	12.9286
	329	677	1869	1196			7.91572	7.32804	3.09055	11.4017
	372	451	2484	1249			7.30906	10.2996	3.25055	12.201
	268	690	2272	1388			7.56161	10.1091	3.19211	13.3438
	173	523	1800	725			8.02786	9.45874	3.66136	10.5714
	273	740	1466	1118			8.14246	8.43465	2.91943	11.7414
	454	359	2340	1063			8.20981	9.41516	3.60128	12.5445
	1065	309	2049	1166			8.65326	8.53518	3.3253	10.585
	656	323	2358	1414			8.59285	8.94392	3.06546	13.4712
	3302	332	1715	1186			8.44672	9.02755	3.17642	12.9402
	382	715	1407	1456			7.94895	8.5748	3.05402	10.9838
	326	495	1601	986			8.02869	9.21699	3.11916	11.6489
	438	292	1272	966			8.08724	8.63811	3.22257	13.1437
	1470	296	1054	1100			8.75096	9.20875	3.17272	12.474
	451	412	906	845			7.46222	8.09023	3.11894	13.6698
	355	275	2963	1383			7.38135	8.84794	3.12697	13.5314
	594	282	244	1051			7.65993	9.49873	3.06308	11.674
	482	1215	1252	1056			7.74411	10.1242	2.98781	13.35
	321	477	1939	2156			8.4046	8.28617	3.45816	11.792
	419	898	1536	1330			8.11433	10.5031	3.28155	11.1105
	236	187	1478	1316			8.15121	9.06908	2.98351	11.9746
	1178	317	1508	1085			8.73644	8.95761	3.18087	11.7132
	717	334	2229	1240			7.53793	8.3199	3.3265	12.16
	483	433	3791	1135			8.00194	9.55618	3.21793	12.5749
	583	293	1595	1300			8.29026	8.1645	3.18185	12.6825
	385	1050	1693	1153			7.82826	9.55172	3.18196	10.9281
	297	315	1871	2105			8.20245	7.82234	2.90894	11.8657
	273	179	2101	1763			7.69266	8.96032	3.6321	11.4135
	238	354	1361	1534			8.14251	9.43135	3.58801	13.2761
	321	394	1630	929			7.77386	9.55094	3.27637	12.7729
	1360	703	1620	1619			8.99368	9.05939	3.15623	13.3618
	558	347	3122	1196			8.62409	7.70324	3.62214	10.8147
	572	236	1947	874			8.06046	7.48422	3.18728	11.9248
	266	535	944	1017			8.35153	9.10951	3.64489	12.9575
	336	290	1735	1320			7.78464	7.34074	3.67052	12.3117
	571	210	1721	1473			8.29477	8.99771	3.32089	12.7164
	186	573	1984	1000			7.91181	9.40675	3.15159	10.5404
	869	855	1716	1036			8.75729	10.3434	3.0011	13.2094
	355	752	2286	1603			7.84393	10.1767	3.29948	11.7919
	427	521	1966	1441			7.24031	9.06368	3.10569	11.9787
	760	437	1485	1308			7.44123	9.55369	3.12747	10.6318
	509	169	2053	1504			7.64636	8.60563	3.2148	10.2775
	395	244	1546	1160			7.67661	8.7078	3.60939	11.9226
	728	147	1741	991			8.70523	8.66719	3.08015	10.5514
	479	436	1527	1863			7.87105	7.55543	3.18957	11.1443
	290	280	2308	1792			8.04146	9.00987	3.20838	10.8769
	279	614	2001	1104			7.93585	8.53151	3.6376	10.4408
	651	466	1580	1391			8.01695	9.369	3.09849	13.4233
	508	394	1348	1278			7.7482	9.24706	3.11749	13.5805
	581	302	1673	1778			8.24608	8.37991	3.21342	11.9214
	451	342	1832	1499			8.50415	7.83635	3.13004	13.1401
	300	467	2330	1211			8.6	8.10275	3.64817	11.3094
	458	267	1358	733			8.25202	8.40619	3.21856	11.2809
	470	228	2632	1368			8.31615	8.01447	3.18859	12.2045
	499	346	1491	1267			8.12701	10.1727	3.10899	13.6279
	410	580	2598	1383			8.37141	7.85856	3.14802	13.0307
	305	276	2086	1928			8.34892	7.81138	3.22091	11.5974
	492	276	2513	1035			8.44022	9.56032	3.22399	12.4112
	715	351	2226	1244			8.46558	10.0374	3.2067	11.7854
	875	330	1730	1550			8.39517	9.78121	3.21859	13.5412
	580	493	2124	848			8.65595	9.53118	3.21321	13.0431
	611	429	1707	1287			8.04149	9.67203	3.09621	12.9356
	508	428	1676	1317			7.55322	7.36041	3.21254	12.7172
	386	157	1564	1185			7.02004	8.86976	3.08785	11.9321
	409	661	1145	1364			8.64159	9.64555	3.29638	11.5936
	392	481	1125	1527			7.92835	8.39533	3.67667	12.5233
	215	222	1812	1010			8.10063	7.40511	3.03296	13.5118
	372	238	1457	1492			7.4276	8.73682	3.43373	13.1239
	346	257	1826	1060			8.25814	8.87842	3.22092	11.1757
	354	491	1657	1577			7.39671	9.24809	3.6028	13.0015
	413	583	1195	1805			7.73751	8.02696	3.01276	13.208
	1024	773	1471	1245			8.24249	9.18533	3.23306	12.738
	1136	844	1940	1196			8.39342	9.8513	3.66372	12.5858
	508	631	1917	984			8.50113	8.53169	3.2603	11.2678
	637	352	1581	2916			7.7199	8.56302	3.04792	11.6912
	305	475	1736	1614			8.47487	9.77428	3.05901	11.1768
	834	501	2304	1329			8.62789	7.89504	3.38282	10.846
	322	426	1271	3180			7.61338	8.55281	3.14064	12.4228
	337	361	2282	2023			7.95792	9.33024	3.24629	12.9795
	856	701	890	1208			8.12632	10.0661	3.02445	12.2035
	331	640	1910	1434			8.29963	9.64641	3.18553	12.1808
	407	795	1790	1681			8.13312	7.51895	3.01315	13.9119
	494	998	1295	1434			8.02636	8.84971	3.01258	12.6631
	249	424	1823	1462			8.11695	8.47363	3.04306	13.5292
	656	248	1535	1138			7.99684	9.12472	3.54507	12.0343
	716	310	1246	1502			8.6278	9.66264	3.16113	12.9106
	480	877	2139	995			8.20348	8.09267	3.62577	12.7113
	300	345	1723	864			7.82596	8.28974	3.16772	12.4228
	489	237	1603	1612			8.38881	9.18669	3.6143	12.9658
	324	244	2125	1514			7.97755	8.48843	3.35166	13.3424
	686	551	2198	1354			8.6498	9.73923	3.13794	13.7157
	475	202	1827	1327			7.9591	8.82467	3.35496	13.3202
	332	491	2212	1416			8.8436	8.86125	3.20351	12.9658
	434	416	2755	1314			7.83972	8.26805	3.11846	12.2185
	524	804	1340	608			8.18283	8.67879	3.05694	10.9014
	345	277	2156	1843			8.02253	7.7457	3.12929	13.167
	312	312	4313	1137			7.79746	8.65659	3.21988	10.5836
	865	316	2319	1578			7.88555	7.8777	3.07079	12.8177
	460	388	2222	1338			8.01829	7.6107	3.20177	12.4474
	374	688	2270	1119			8.06285	9.92345	3.28542	12.2686
	592	417	1781	1210			8.43382	9.47263	3.11838	10.1737
	694	287	1604	2925			8.19234	8.77958	3.14991	11.4853
	204	284	1751	1868			8.47167	8.33092	2.99419	13.5333
	371	818	1266	1452			8.36113	9.73578	3.05055	12.1237
	711	653	1791	1163			8.18235	8.78594	3.27822	12.2957
	540	2174	1275	1252			8.12086	9.26908	3.12457	13.0361
	484	269	1849	1092			8.02152	8.14675	3.02745	12.9699
	334	165	2178	1354			8.03254	8.07675	3.19202	10.5673
	271	259	1480	1189			7.9995	8.21702	3.17503	12.5534
	393	432	1494	925			5.98023	8.16617	2.89978	11.975
	334	615	1449	965			8.28737	9.32496	2.9942	10.7048
	362	1428	1539	1872			8.33567	10.3673	3.14847	11.2376
	582	766	2103	1274			8.26295	8.80787	3.16701	11.4008
	533	755	2008	1667			8.42054	8.82269	3.66355	11.0701
	342	731	1049	1202			8.07459	9.27363	3.41694	12.8384
	390	802	1168	1092			7.87265	9.20411	3.06885	11.0202
	665	417	1742	746			8.37915	9.67563	3.06852	11.3779
	281	975	2282	889			8.27714	8.85342	3.17816	11.6786
	588	461	2116	1154			7.08188	8.18663	3.31327	12.8725
	658	484	2273	1238			8.39609	8.88857	3.13676	13.2619
	362	521	890	1105			8.21362	9.70888	3.46478	12.8975
	491	408	802	1841			8.0843	8.43642	3.13689	13.826
	468	554	4322	1381			7.78948	9.01502	3.14126	11.5198
	341	414	2299	1654			8.04503	8.25735	3.36043	12.9728
	463	307	1961	1235			7.90366	9.14657	3.61726	13.2229
	658	493	1821	1029			8.65456	7.69743	3.08297	12.6515
	327	572	1990	576			8.36125	9.77581	2.94821	12.3095
	303	304	1531	1255			8.83609	7.94556	2.89006	13.1335
	531	815	1891	1496			8.09834	10.2737	3.2559	13.0535
	399	361	1568	666			7.83372	9.16398	3.18771	12.5129
	563	371	2470	1217			7.95935	8.68005	3.32697	12.4864
	375	454	1725	1569			7.77595	8.09891	3.11557	12.9439
	484	230	2022	1202			7.51607	8.15939	3.18025	12.7574
	365	898	1988	2025			7.62879	9.80551	2.97443	13.4848
	1209	912	2899	1244			8.56057	8.70891	3.21312	13.1931
	307	238	1754	1133			7.86781	9.32379	3.19625	11.5411
	654	294	1724	1264			8.09545	8.08445	2.99088	12.8209
	307	359	2518	1525			7.86467	8.13496	3.1816	13.2646
	386	664	1682	1236			8.06558	9.81117	3.04512	12.9499
	514	252	1460	1825			7.97587	7.70522	3.23245	12.4966
	524	286	2308	1244			7.99157	9.15733	3.05175	10.2256
	256	259	2142	832			7.95791	8.46566	3.20852	11.1436
	792	404	1118	1056			8.16857	9.12047	3.61441	10.9665
	404	268	1568	1064			8.09769	8.10491	3.66186	13.0315
		267	1716	1129				9.49707	3.63634	12.95
		246	1900	1747				8.53056	3.26523	13.3003
		1026	1564	2723				10.1783	3.00075	13.6068
		291	1339	1101				7.56695	3.30966	12.9445
		532	1696	1203				9.88495	3.05976	11.7315
		778	1648	1167				8.22268	2.96343	11.3409
		515	1004	1034				8.55492	3.0426	10.916
		957	1340	816				8.57593	2.93346	13.2991
		404	1503	1812				8.38715	3.12731	11.2655
		617	1401	1575				7.94383	3.32049	12.7647
		646	2145	1287				8.09371	3.22399	12.6605
		572	1563	1364				9.61379	3.53732	13.3699
		312	2111	1022				9.34087	3.13806	13.3074
		369	3237	2598				8.59471	3.19086	11.8793
		600	1836	934				8.09987	3.13985	11.1731
		571	2049	1046				8.83275	3.63967	12.88
		313	2241	1093				8.61001	3.14648	12.1913
		415	1558	1004				10.1179	3.18471	11.5504
		553	1780	1857				8.56124	3.21958	13.3966
		549	1900	1299				7.99642	3.11596	10.6006
		511	1469	1328				8.33203	3.10777	11.9797
		312	3151	1077				8.17744	3.20834	12.2903
		548	1376	1582				9.04136	3.01608	11.3127
		388	1686	1597				9.55042	3.16328	12.6531
		349	1272	891				8.56273	3.43175	13.6078
		1584	3256	1372				8.59128	3.23893	12.0235
		401	7710	1351				9.81168	3.21094	11.2806
		267	2865	1599				8.55907	3.06488	10.7721
		565	1930	1024				8.10985	3.12549	11.8643
		615	1903	1205				10.0795	3.62787	11.0592
		353	2428	895				8.33474	3.61249	11.918
		289	1617	3052				8.13831	3.04267	12.9149
		589	1764	1484				8.57674	3.23416	11.5466
		392	1618	1320				7.94176	3.14934	12.7448
		829	4113	927				8.69562	3.21094	13.0448
		351	1806	1506				7.82675	3.29665	13.3065
		624	2231	1724				9.93265	3.12278	12.6591
		322	2636	1434				8.94381	3.33413	12.5574
		384	1522	1068				7.76622	2.91044	10.8847
		261	1682	1127				8.39887	2.93343	12.4124
		284	1517	1025				7.64756	3.27451	13.0133
		455	2443	1059				9.26135	3.07424	12.3927
		336	1365	1222				9.74673	3.16779	11.2908
		287	995	1327				7.99599	3.15503	12.4414
		348	1655	1117				7.72994	3.25611	12.7916
		374	1390	1556				9.45131	3.55184	12.667
		435	1244	1480				7.64376	3.0163	12.4977
		541	2438	1246				10.0311	3.21163	12.0242
		309	1639	1067				9.13888	3.07163	12.1118
		358	1297	1416				8.56643	2.92223	13.0689
		549	1095	1305				8.67513	3.03568	11.3762
		312	1899	2375				9.00976	3.15147	11.571
		212	1878	1214				9.23376	3.14148	11.8978
		484	878	1530				7.99524	3.01884	11.995
		286	1403	2075				7.61398	3.06723	11.6809
		190	1986	1648				8.54233	3.66684	13.0049
		1076	3371	990				9.98669	3.21094	11.7092
		350	1223	1714				7.77096	3.04881	12.3337
		398	1318	1103				8.19763	3.6272	12.2527
		348	1316	1657				9.32952	3.15628	11.8416
		219	2313	3609				8.49176	3.19066	11.9962
		488	2024	1007				7.8647	3.20852	12.3809
		495	1402	1212				7.35247	3.06441	12.6298
		443	1414	905				9.10635	3.07259	12.889
		718	2146	1100				8.44403	3.45796	10.675
		326	2095	1005				8.40317	3.21002	12.5367
		258	2385	920				8.08418	3.22049	12.3293
		752	1682	860				9.77681	3.26797	10.3694
		315	1818	1431				8.44286	2.97757	12.1115
		401	1724	1440				8.62796	2.97824	11.409
		732	1645	1501				7.83012	3.05988	12.0779
		258	1281	1553				9.01267	3.36607	13.4854
		1203	1456	1543				10.2946	2.97973	13.0034
		447	2042	1385				8.13415	3.26399	13.186
		371	1867	976				8.26662	3.09564	13.2566
		846	1899	756				8.95736	3.05218	12.1423
		320	1497	1590				8.4003	3.05518	12.6269
			2559	1474					3.53738	11.9095
			2275	952					3.21719	12.5037
			2105	1623					3.14375	13.1051
			1192	1571					3.13745	12.2742
			1356	730					3.61599	13.2924
			1078	1365					3.14185	12.9798
			1645	1146					3.05867	13.3463
			2243	1283					3.19236	13.4492
			1261	2351					3.11863	13.4023
			2388	1180					3.34477	13.551
			1439	1805					3.04974	12.6339
			1323	1543					2.9398	13.4657
			1952	1405					3.10037	11.7795
			1503	1316					3.31077	13.6248
			1108	1257					3.12348	12.7738
			2232	1358					3.12607	12.0434
			1999	944					3.35881	10.8545
			1554	902					3.15225	12.4128
			1282	1076					3.02156	10.757
			1927	1597					3.26136	13.0432
			2114	1209					3.10196	11.6345
			1813	1433					2.97509	10.5822
			1270	1562					3.08793	13.0401
			1438	5004					3.05034	13.2227
			999	1334					3.60929	11.5931
			1560	1046					3.44837	12.9441
			1593	1238					3.09462	13.5574
			1506	1454					3.60221	10.7208
			1403	1363					3.18603	11.5917
			2218	994					3.21888	13.3182
			1147	3210					3.49134	13.5845
			1619	1357					3.24268	11.2478
			2113	1756					3.05424	13.3817
			2016	909					3.14912	12.353
			2443	1320					3.19206	13.1654
			1218	1455					2.96675	12.0432
			1339	1177					3.03745	10.9685
			2542	3200					3.11186	12.6698
			424	1283					3.20071	12.6272
			1485	1258					3.02301	13.1511
			574	953					2.98615	11.2145
			1641	990					3.02621	12.4896
			1817	1166					3.01019	11.5406
			1508	971					3.07342	12.3046
			2070	1409					3.14002	12.7333
			980	2446					3.60009	11.8192
			1367	3304					2.98635	13.3702
			828	1215					3.18825	11.2822
			2145	886					3.29706	10.6639
			3589	1366					3.17092	10.5397
			1872	875					3.24901	13.0592
			1854	798					3.17137	12.9182
			1536	3584					2.99066	12.1974
			3740	1014					3.21077	11.9037
			1141	1681					3.16432	11.3664
			1795	1063					3.20967	11.1571
			1377	1209					3.13634	11.1691
			1690	1261					3.17153	13.3196
			1446	1568					3.09501	12.1369
			1325	1547					3.68931	12.3874
			1311	1235					3.09557	10.6823
			2008	1226					3.23308	10.675
			2245	1517					3.27812	11.1662
			939	1246					2.97497	12.4435
			1938	1673					3.44583	12.0991
			2111	1593					3.21863	13.4703
			1827	1066					3.07721	12.9602
			1989	1272					3.02051	10.3028
			2316	1232					3.31306	13.3903
			1982	875					3.27615	12.8298
			1202	1161					3.17856	11.2984
			1794	869					3.11667	11.1811
			2080	1165					3.33739	11.9287
			1930	1024					3.46477	13.5079
			2291	897					3.68806	12.4359
			1903	1263					3.19277	10.8693
			2234	1083					2.95059	11.0324
			1915	1098					3.03332	10.9894
			1967	748					2.98021	11.3066
			2470	1273					3.21127	12.779
			2679	1724					3.5364	13.3147
			1406	1085					2.95942	11.4564
			1555	1330					3.24143	11.5962
			2292	1428					3.07154	11.2641
			2262	1783					3.13641	13.1078
			1503	922					2.94089	12.3436
			1152	962					3.03909	13.479
			1863	1653					3.17605	12.5675
			2089	986					3.13417	13.5569
			1981	1062					3.16553	12.3654
			1928	1026					3.51161	10.6972
			1372	1722					3.01247	13.6477
			2212	1388					3.1095	12.6774
			1789	1918					3.58085	12.6157
			1896	3462					3.27089	13.4062
			2146	1823					3.0815	12.4582
			2142	1047					3.25998	12.1596
			1371	1406					3.1683	12.4339
			1141	1258					3.15462	10.7228
			1856	1462					3.20415	12.2716
			2135	1441					3.30015	12.7703
			2387	1516					3.13958	13.4811
			1968	1234					2.99578	13.0341
			2573	787					3.14866	12.0191
			2802	1249					3.20886	10.3626
			1202	1429					2.91382	13.2914
			2063	1420					3.63684	12.8697
			1378	1592					3.02417	11.5715
			1628	1080					3.09576	12.3623
			1453	1695					3.12006	12.3915
			1924	1261					3.10829	12.5185
			2698	1126					3.64363	11.428
			2158	798					3.15627	13.3539
			2645	1581					3.23661	11.0177
			2196	1579					3.19818	13.2068
			1590	1323					3.12088	13.4383
			2418	2665					3.162	12.872
			942	1369					2.9859	11.4658
			3485	1331					3.16336	11.7706
			1719	1735					3.0517	11.6695
			2260	850					3.21428	10.8509
			1581	874					3.04438	12.6863
			3091	1527					3.27279	10.7779
			1244	1080					3.13919	12.6622
			1623	1059					3.17687	12.2182
			1751	1414					2.99082	12.543
			1466	1483					2.92056	10.4132
			2090	1629					3.20301	12.5296
			2329	1315					3.11135	11.1517
			2693	672					3.30339	12.0174
			1742	1111					3.01338	11.0487
			1182	1089					3.36168	11.2332
			2467	1679					3.21616	13.9031
			1556	711					3.10483	13.2477
			1451	1150					3.40976	11.9603
			2210	1593					3.68059	12.955
			1890	1205					3.13859	13.2413
			2459	1133					3.63539	10.3311
			1867	1641					3.2519	11.9209
			1686	1263					3.34599	13.0252
			1702	1426					3.1641	11.8429
			1273	1274					3.40483	11.686
			1795	1132					3.05351	10.3762
			2960	1285					3.17318	11.7428
			1753	1197					3.01657	10.8101
			2203	1166					3.09936	12.6348
			1720	1146					2.95094	11.9463
			1953	1162					3.32089	11.4092
			1984	2044					3.24762	12.6223
			1484	1481					3.00298	11.8783
			1903	1296					3.66755	13.5154
			1823	1110					3.12824	12.8942
			1696	1260					3.04735	11.6803
			1432	1339					3.56199	11.495
			1607	1158					3.13451	11.8786
			2662	3660					3.13427	13.7707
			2172	2228					3.22437	12.5682
			1700	1370					3.64838	10.609
			1737	882					3.17105	11.4046
			1364	1708					3.00765	11.9948
			1344	1271					3.0304	11.6063
			1606	1201					3.05194	10.8593
			2247	1466					3.21443	13.0629
			1519	1310					3.13297	12.1088
			1171	1270					3.29437	13.369
			2520	1735					3.23654	13.4341
			1412	1216					3.04289	13.7394
			2423	1044					3.1921	13.8576
			1761	1517					3.11258	13.3785
			2633	1694					3.67295	12.5325
			1617	2275					2.9379	13.2191
			762	2102					3.33985	13.8293
			1373	1929					3.02579	13.4797
			1690	1634					3.00626	12.9893
			1101	1846					3.00907	13.5936
			1437	1348					3.00283	13.2549
			1554	974					3.7229	13.8122
			999	1490					3.14231	13.8468
			1855	1605					3.138	13.716
			1589	1587					3.13665	13.6672
			1675	1896					3.14576	13.3303
			1774	2109					3.06652	12.5336
			3129	1457					3.13544	13.3154
			1633	1538					3.09602	12.4316
			1911	1943					3.37143	13.7025
			1416	1206					3.37399	13.0806
			1880	1168					3.59022	12.9134
			1165	1935					3.09821	13.5348
			1532	1090					3.32226	13.4621
			1775	1928					3.02643	13.479
			1414	2062					3.63737	13.3544
			1338	1652					3.1159	13.8222
			1572	1732					3.17473	13.4519
			1709	1481					3.14378	13.7168
			1705	3178					3.15002	13.0569
			3912	1303					3.2642	13.527
			1252	2350					3.24325	12.5427
			1778	2704					3.26189	13.6371
			1476	2078					3.04096	12.487
			1722	1171					3.2882	13.7343
			2263	1428					2.91725	13.738
			1655	1164					3.12	13.0643
			1857	1017					2.98774	13.3529
			1708	1566					3.40641	13.2829
			2280	1410					3.0516	13.7509
			1820	1075					3.18073	13.2848
			3638	1597					3.21126	13.5881
			1451	1445					3.17157	12.8157
			2047	1290					3.12314	12.4106
			1520	1520					3.17922	13.5717
			2195	780					3.06146	13.2076
			1411	1047					3.66889	13.8451
			1830	1194					3.27984	12.9511
			2591	1777					3.45151	12.712
			2199	1280					3.1327	13.3445
			2976	1334					3.1171	13.0369
			1546	1716					3.07792	12.1434
			2230	1376					3.17302	13.4679
			1929	1390					3.11344	12.4418
			1936	1625					3.0812	13.3278
			2061	1698					3.11442	12.6319
			2116	1832					3.19834	12.7142
			1713	656					3.15787	13.1178
			1132	1662					3.06217	13.1923
			1637	1138					3.06708	13.4775
			1569	1648					3.08381	12.3819
			1560	1513					3.47335	13.3874
			2074	1037					3.21987	13.4153
			2308	1393					3.03395	13.4045
			2113	1228					3.63663	12.6598
			1684	1542					3.03358	12.4318
			1577	1434					3.19878	14.0008
			1642	1368					2.91471	13.0881
			2155	1601					3.26434	11.7521
			2145	835					3.19967	12.9361
			1681	1244					3.06809	13.6422
			2327	1251					3.42797	13.5864
			976	1118					3.09929	13.6758
			4031	697					3.21452	13.3803
			3199	1620					3.65205	13.4116
			1383	2842					2.94946	13.6729
			1065	1315					3.05537	13.6719
			2424	1415					3.22768	13.5447
			1592	1692					3.2164	13.7847
			1779	1728					3.09415	12.8452
			3211	622					3.22657	12.8463
			1682	1405					3.29196	12.9073
			2760	876					3.3712	12.7034
			1736	1412					3.03728	13.75
			2002	916					3.0844	13.6293
			1982	1375					3.09451	13.4396
			1974	2495					2.98115	13.5519
			1222	1449					3.62616	13.6189
			1505	723					3.4957	12.0523
			1659	1715					3.52644	13.46
			1010	1349					3.61692	13.6304
			1930	1500					3.55305	13.6573
			2422	1284					3.36146	13.8117
			1654	1898					3.16996	13.5106
			1976	965					3.633	13.5717
			4004	1522					3.33176	12.9877
			1416	1831					3.48134	12.8265
			2187	1707					3.35981	13.4243
			2547	1428					3.25369	12.6912
			2747	1766					3.22496	13.1018
			2095	1991					3.40743	13.4046
			1151	1140					3.17918	13.332
			2328	1211					3.49559	13.4811
			2639	1986					3.43518	13.0847
			2063	912					3.36539	13.1922
			1779	1191					3.29193	13.9281
			2179	1320					3.24302	13.603
			3175	1508					3.29492	13.9036
			2260	947					3.58713	13.4509
			2184	1486					3.54711	13.0791
			1747	1301					3.12191	13.3103
			1925	2060					3.57892	13.9179
			1783	1142					3.68266	13.9414
			3291	755					3.62515	13.4243
			1160	1716					3.65115	12.3809
			2055	1694					3.65108	13.3076
			2010	1238					3.69057	13.6947
			820	1881					3.70573	13.1346
			1296	1993					3.44403	13.2591
			3427	1955					3.21094	13.7519
			1758	1878					3.59178	13.0196
			1592	1146					3.35311	13.6898
			1923	283					3.60915	13.2914
			1644	1548					3.56116	13.3285
			2091	414					3.66044	13.0457
			1821	1251					3.34612	13.1051
			1573	1620					3.60687	13.4188
			1864	1794					3.69117	13.6152
			2189	1280					3.60754	12.9787
			2215	1833					3.16499	12.8792
			2007	1268					3.64133	13.2132
			1726	959					3.52122	13.9547
			2806	1650					3.40805	13.0412
			2211	1585					3.18876	13.2088
			2153	2322					3.27009	13.8597
			2921	1872					3.74112	13.4975
			1316	792					3.5471	13.2498
			2584	1432					3.56719	13.1805
			2346	1837					3.60163	13.5406
			2307	1319					3.24657	12.6779
			2074	1721					3.47349	12.9111
			1625	1669					3.30255	12.3449
			2424	1701					3.30238	12.7044
			4277	1563					3.23653	12.182
			826	1506					3.60044	13.1715
			2000	963					3.54062	13.3408
			1787	1555					3.2594	13.5517
			1735	1840					3.60672	12.5506
			2453	773					3.25981	11.5519
			1592	1166					3.49142	12.208
			1789	1372					3.30588	13.6664
			2771	1986					3.71474	13.9311
			1536	2072					3.27801	12.0963
			2456	1129					3.57345	13.5505
			1541	1082					3.4188	13.0001
			2106	4959					3.59086	13.2831
			2018	1757					3.62981	13.7081
			1717	1549					3.22043	12.9173
			1810	1978					3.2133	13.3686
			1445	1915					3.58432	12.6253
			1902	1386					3.51412	12.5422
			3814	1759					3.33358	13.101
			2041	1521					3.2339	13.3316
			1647	1431					3.11346	13.4263
			1944	823					3.58035	13.7981
			2308	1283					3.60207	13.5564
			2556	1660					3.25458	13.7442
			1425	1599					3.68044	11.7899
			1419	1634					3.63831	13.5041
			2001	1319					3.52758	13.7505
			1466	890					3.53882	13.5252
			2535	1065					3.53035	13.48
			1807	1479					3.52159	12.1271
			2034	1817					3.36334	12.3427
			2333	1070					3.36996	13.9327
			1178	1700					3.67182	13.5265
			1613	2680					3.48871	13.5563
			1321	1600					3.24373	12.9124
			1671	1581					3.60143	13.357
			1856	1851					3.44497	13.3625
			1831	1454					3.39916	12.255
			1815	1360					3.55986	13.5213
			1587	973					3.54567	11.9792
			1656	1238					3.45122	13.7888
			1782	2277					3.68005	11.8656
			1970	1561					3.48637	13.3639
			2617	534					3.27349	12.835
			1616	1346					3.20077	13.6615
			2155	2341					3.35282	12.5966
			2268	916					3.6527	13.1232
			2418	1418					3.28716	13.4172
			1479	985					3.61879	12.7854
			3168	2284					3.52608	13.0908
			2870	1328					3.71913	13.5358
			2028	938					3.65352	13.5616
			1522	1223					3.04424	13.6837
			2224	1756					3.50739	13.2476
			3141	714					3.5785	12.8042
			2270	1485					3.19957	12.3542
			3929	2075					3.53313	12.8096
			2943	1876					3.49559	13.6877
			1894	1887					3.09795	12.6037
			3025	2078					3.21795	12.3728
			2990	1302					3.59621	13.4942
			1366	1518					3.63803	13.7144
			1562	1466					3.60149	13.6073
			3366	1709					3.62356	12.4142
			1776	825					3.67848	11.7149
			2306	1240					3.46209	13.5229
			1719	1614					3.66402	13.9529
			1464	1321					3.52832	12.9455
			1784	2416					3.68273	13.0801
			1274	1782					3.09191	12.3496
			1416	1673					3.57582	12.5023
			2500	2547					3.57285	13.6018
			2726	1812					3.21866	13.3101
			2228	1906					3.1882	13.2286
			2990	1811					3.23421	13.3422
			1591	1642					3.64883	13.4168
			2673	1521					3.34314	13.6598
			2037	1185					3.25419	13.7302
			1710	2329					3.60804	13.5749
			2234	3391					3.30467	13.5848
			1376	1564					3.62489	13.1732
			1368	1928					3.68573	11.8976
			648	1295					3.48186	13.2527
			2383	1284					3.71859	13.4715
			3301	1550					3.28535	13.4462
			1074	1800					3.68289	12.9596
			2568	2168					3.36681	13.334
			1699	1174					3.6016	13.9837
			2199	1420					3.22995	13.842
			1745	950					3.69826	12.6747
			1158	1931					3.55023	13.4262
			1510	1266					3.35632	13.4626
			1595	2797					3.68427	13.5956
			2807	1411					3.43362	13.1984
			2112	852					3.3745	12.5875
			2108	1094					3.61811	13.4607
			1777	1804					3.65912	13.3775
			1214	1053					3.64881	12.8044
			2020	1309					3.55599	13.2229
			4133	1267					3.23729	13.0987
			2517	1405					3.19746	12.841
			2117	2035					3.33273	13.8882
			2209	1673					3.33216	13.1032
			2651	1416					3.2342	12.789
			2436	2971					3.56636	13.3482
			1445	2623					3.18652	13.1517
			2055	1737					3.26637	13.5956
			1732	1354					3.29986	13.9646
			3421	1547					3.22409	13.9801
			2025	1376					3.67429	12.0272
			533	1456					3.64007	12.7717
			2591	1551					3.60671	12.9587
			1739	1157					3.62946	12.353
			1907	565					3.64065	13.7303
			1481	1635					3.52545	13.2085
			1810	1570					3.61803	12.7491
			1474	1044					3.62592	13.1949
			1719	1512					3.63257	12.4736
			1304	1272					3.2743	11.736
			2162	1567					3.64958	13.7483
			2735	3391					3.66733	13.2428
			2346	1090					3.48963	13.0976
			2866	1813					3.52603	12.9115
			1718	1808					3.23033	12.7644
			1117	1657					3.09225	12.8091
			1490	3335					3.58404	13.516
			2292	2153					3.21831	12.6842
			1652	1691					3.3036	12.6386
			1986	2886					3.43667	12.2737
			718	1509					3.56511	13.6746
			2467	1127					3.68035	13.6968
			1427	1488					3.70439	13.8316
			1949	664					3.55979	12.2322
			2076	1437					3.26877	12.8227
			2659	1173					3.63508	12.7073
			2303	1708					3.36149	13.1261
			1716	1479					3.24428	13.5253
			2313	1829					3.67938	13.7029
			1854	2211					3.59893	13.5767
			1441	1784					3.27239	13.0008
			2464	1367					3.63195	12.3536
			2415	1728					3.63703	12.5018
			2288	1688					3.3013	12.0287
			2714	914					3.26245	13.5348
			1506	1294					3.63552	13.8927
			810	1063					3.54178	13.9204
			1820	1153					3.55113	13.8516
			1800	1788					3.40387	11.9828
			1566	1126					3.47964	13.4611
			2845	1964					3.23301	13.5653
			1477	1295					3.01167	13.3983
			1828	1753					3.15166	12.9982
			1475	1308					3.68751	13.6871
			1720	810					3.60583	13.7027
			1123	1325					3.59369	14.0302
			4388	1075					3.26175	13.4569
			1884	1494					3.54261	13.6677
			1948	1182					3.65442	12.6189
			1528	1390					3.10841	13.8795
			1979	1867					3.42447	11.6561
			1918	1399					3.57307	13.7245
			3176	1070					3.21654	13.6221
			2255	1668					3.50606	13.3495
			2072	983					3.21762	13.4443
			2448	1230					3.50284	13.5416
			2249	1574					3.67671	13.3459
			2598	1221					3.33799	11.8666
			2305	2098					3.62172	12.2416
			3176	1377					3.35055	13.1913
			2064	1267					3.29441	13.8666
			2139	943					3.67232	13.3347
			947	2098					3.63583	13.2582
			1509	856					3.47598	13.6227
			3433	773					3.37881	11.7908
			1496	1799					3.46357	12.9353
			1653	1231					13.8392	12.9709
			1026	2193					14.3649	13.4718
			1151	885					14.3804	12.4875
			1570	1848					13.7916	12.8832
			1585	1470					13.7409	13.4354
			2803	1498					13.9409	13.4455
			2010	1548					13.3467	12.4989
			2023	1228					13.6094	13.4158
			2480	1607					14.0068	13.2605
			1661	1709					14.016	13.2542
			2052	1576					13.2681	13.0552
			1463	1865					14.2218	12.2998
			2047	1821					13.0079	13.2596
			1862	1656					14.1845	12.9404
			1549	1926					14.9333	13.4945
			1324	1276					14.1524	13.6273
			1554	1593					13.9695	13.4645
			1474	1463					14.2605	11.8004
			702	1838					13.437	13.1752
			1450	1691					13.8075	13.7665
			2062	705					13.2994	13.5495
			1676	1209					14.1946	13.739
			732	1390					13.9545	12.8567
			1460	2158					14.5286	13.7108
			981	1533					14.1647	13.2241
			1029	2012					14.2244	13.6847
			872	1170					14.0566	13.0952
			1430	1735					14.696	12.4871
			1324	1429					14.6994	13.7862
			1199	2226					14.1294	13.6789
			2085	1542					13.9433	13.2282
			2703	1500					13.7159	13.6598
			1351	1450					14.4344	13.3623
			1825	1803					14.2299	12.6515
			2345	1431					13.9685	13.844
			1198	1863					13.8535	11.8212
			2381	1463					13.3226	13.7791
			1707	1811					13.828	13.0138
			1223	1322					14.7066	12.2799
			1656	1044					13.9134	13.5176
			2096	1232					13.7626	13.8512
			972	1089					14.3585	12.8191
			1773	1008					13.6756	13.296
			1591	1090					13.6048	13.5774
			1957	1324					14.5861	12.8155
			1523	1105					13.8372	13.8126
			1168	1163					13.6732	13.2507
			1846	1579					13.534	13.3913
			1360	454					13.9121	13.0419
			1426	1561					14.687	13.236
			1595	1579					13.9132	12.0367
			1823	1363					14.9524	11.9359
			1598	859					14.1674	12.5252
			3588	1616					14.0251	13.3044
			1689	1588					14.2929	12.8153
			1716	1585					13.8098	13.5366
			2592	1459					14.0363	13.7627
			1721	1354					13.8042	14.0265
			1295	1492					14.7943	13.3197
			1246	1570					13.3008	12.6368
			2060	2231					13.8647	12.7454
			1063	1715					14.4493	13.486
			937	1236					14.0137	13.8813
			4269	2364					13.8272	12.5197
			1486	1356					14.1178	13.8609
			1682	1830					13.464	13.7189
			2328	1429					13.0632	13.2722
			1482	840					13.7343	13.4005
			2142	2106					13.8674	11.8407
			1553	1389					13.4011	13.2254
			951	933					13.6179	12.2906
			1751	1565					14.0167	13.6325
			1855	1510					14.5489	12.3374
			1622	1468					13.9844	13.3891
			1554	2142					13.9758	13.5358
			1345	1256					14.0815	13.6231
			917	1256					13.8381	12.7733
			1507	1044					14.3896	13.2831
			4277	1950					13.512	13.5249
			1454	1621					14.0453	12.6745
			1535	1943					14.1355	13.7102
			1754	2027					13.7563	12.3791
			1994	1708					13.7073	13.7579
			1621	1451					14.4594	12.6323
			1748	2135					14.3313	12.8695
			1799	1616					13.5961	13.5724
			1839	1712					14.0874	13.7611
			1933	904					14.0294	12.7709
			1290	1449					14.4044	13.0456
			2231	1381					14.0105	13.8931
			1457	1977					14.1856	12.6197
			1994	1773					13.8775	13.5325
			1685	1381					14.0888	13.4295
			1464	2233					13.6273	12.958
			1492	1705					13.3701	12.9345
			1430	828					14.2566	13.6129
			1060	1535					14.2887	13.6264
			1398	1094					14.5137	13.7883
			1314	2000					14.1677	12.8465
			1724	1189					13.7427	13.8706
			1385	1668					14.026	11.8326
			1633	1301					13.9957	13.4479
			2258	2101					13.561	13.217
			1431	1844					14.1666	13.4788
			1261	1599					13.7249	13.6633
			1696	1391					13.6808	12.47
			1314	1515					14.4422	12.4028
			1739	2238					13.8163	13.6967
			1409	2665					14.0152	13.2253
			1817	961					13.9772	13.9734
			1332	1833					14.4611	13.4637
			1488	2210					14.0768	13.2942
			1610	1203					14.0463	13.6808
			1715	1451					14.6402	13.1639
			1225	1677					14.3877	13.5572
			1443	1487					13.7526	13.8779
			2300	1451					13.7929	12.7842
			1266	1936					13.5852	12.739
			1416	1291					13.7909	13.7074
			2130	1526					13.6635	12.639
			1361	1767					14.2055	13.1273
			1223	1398					14.096	12.5228
			957	1477					13.9135	13.7276
			1636	1138					14.6551	12.665
			2694	1405					13.6454	13.4692
			1978	728					13.6831	11.781
			1946	1053					13.6261	13.5806
			1275	1043					13.979	12.9303
			993	1117					14.3752	13.8632
			2014	1570					13.7343	13.4258
			1618	688					14.2337	12.8496
			1881	1441					14.1646	11.9153
			978	1435					14.0847	13.5895
			1676	1843					13.5519	13.9735
			1449	1331					13.4399	13.412
			939	869					13.5346	13.866
			1835	1153					14.3537	11.9314
			1208	617					14.1049	13.2202
			1871	1453					14.2953	13.4998
			1157	1182					13.8	12.4362
			1556	5376					14.3456	13.5819
			1025	1234					14.2217	13.6547
			1262	1437					13.8126	13.2632
			1482	668					13.7497	11.7577
			1723	3014					14.044	13.5897
			1810	1396					13.8412	12.3832
			1495	1204					14.391	13.1753
			1540	1734					13.9883	13.5671
			1143	1533					14.052	14.0659
			1270	2732					14.7335	13.6737
			1359	2232					13.8195	13.2758
			4188	1452					13.9767	13.7375
			1356	1439					13.9505	12.8765
			1475	1721					14.5125	13.6879
			1980	1168					13.8222	13.0439
			1939	1233					14.6209	11.8616
			2391	1591					13.5633	13.5208
			1685	1493					13.3752	12.9604
			1541	1313					14.1223	13.8224
			1761	1316					13.8872	12.6023
			1246	1433					13.5061	13.5338
			1774	837					14.2655	13.2007
			1694	1786					14.2892	12.5312
			958	1219					14.4199	12.6136
			1735	2285					14.106	12.5802
			2172	1791					13.8858	12.0685
			1435	1758					13.7318	13.6856
			1274	1261					14.3759	13.4243
			2199	1491					13.5969	12.1935
			969	1460					14.2238	13.7957
			1874	1087					13.5676	12.5331
			1821	659					14.041	12.2019
			1340	1710					13.9569	13.3328
			1111	1446					13.9392	13.4812
			2824	1537					13.2571	13.4559
			1444	1448					14.566	13.4843
			1920	1419					13.6222	12.5555
			1696	1880					13.8916	12.6301
			2181	1724					13.5686	13.7601
			1845	1329					13.9253	13.4701
			1463	2020					13.9618	13.6707
			1706	1629					14.1056	13.5492
			1632	1355					13.6134	13.7114
			1345	1698					13.8366	13.791
			668	1225					13.7383	12.2312
			1606	1675					13.8485	11.8715
			970	1115					13.9395	13.7426
			1595	2154					12.8674	13.1643
			1962	1272					14.4738	13.3509
			1073	1594					14.0708	12.3338
			2218	2340					13.4357	12.8635
			1656	1097					14.0533	13.6502
			1662	1325					13.326	12.8577
			1679	1983					14.26	13.4374
			1236	1914					14.6527	12.9728
			2245	2354					14.1237	12.0141
			1840	2133					13.9681	12.9355
			1836	1044					14.5056	13.3099
			1236	534					14.2143	11.8595
			1406	898					14.4549	12.3798
			1382	1639					14.4239	12.9188
			2264	1522					14.0516	12.3665
			2236	753					13.9791	13.118
			2678	1299					13.3051	13.3933
			1085	1220					14.2175	13.765
			1965	628					13.7481	13.2044
			3453	1467					12.9102	13.6949
			2086	2006					13.8649	12.4055
			1590	1950					13.5905	13.3462
			1283	3069					14.2132	13.5718
			1327	1557					14.4481	12.8106
			1032	1725					14.1328	13.7472
			1119	3614					14.8391	12.8914
			1709	1277					13.3967	13.9787
			1589	1391					13.9115	13.3984
			1090	797					14.5171	13.8699
			1804	1478					13.5728	13.9581
			2467	3335					13.2222	13.6708
			1560	902					14.0374	13.6119
			1824	3487					14.4979	12.9818
			1765	2079					14.1325	13.4985
			1748	1643					13.7809	13.1239
			1696	959					14.3725	12.334
			1577	1199					14.3005	13.5713
			945	1723					13.5864	12.2415
			1621	1807					13.8836	13.4855
			1816	562					14.0143	12.8244
			2554	1825					13.1063	13.4919
			1171	2073					13.6549	12.5091
			1838	3151					14.1596	13.9631
			1510	1501					14.1496	13.2979
			1025	4449					13.7439	13.5844
			1643	1719					14.6611	13.9571
			1267	1696					14.4001	13.6353
			1338	1839					13.895	14.2422
			1631	1522					14.3516	13.3425
			1162	1755					14.1827	14.1721
			1641	1708					13.8918	14.5835
			1368	2996					13.5192	13.6298
			1703	1423					14.0094	12.2569
			1413	1507					14.2467	14.636
			836	1444					12.8943	14.018
			1205	1681					14.1715	13.5125
			1274	1090					14.387	15.3109
			1566	840					13.6443	14.4728
			1545	1879					13.933	13.8571
			1254	1579					14.0547	12.1555
			1346	1847					14.4148	11.8714
			1558	2073					13.7314	14.1708
			1186	4761					14.3447	14.7318
			1072	1993					14.2552	13.3588
			1383	953					14.3395	14.9053
			1651	1145					13.8158	13.6812
			1299	1798					13.9886	12.8946
			1500	1452					14.036	12.5975
			1140	4941					13.938	12.9647
			1060	2779					13.8321	12.8181
			1802	1010					13.8084	14.5243
			1191	2336					14.0359	14.6214
			1426	1829					13.6752	12.6993
			1098	1744					14.1862	13.6781
			1139	2496					13.6937	12.1079
			1430	1705					14.0392	14.5414
			1866	1984					13.6727	13.2511
			1633	1833					14.0976	12.8032
			2687	752					13.144	14.1171
			1453	1592					14.0169	14.275
			1307	1831					13.4737	13.1135
			2265	2384					13.2428	14.7679
			1565	1511					13.5515	13.5033
			1314	1269					13.943	14.4006
			2182	1489					13.9581	12.5091
			1737	1619					13.9154	12.2225
			1853	4446					13.4649	13.7168
			1320	1600					13.4387	12.896
			897	1403					14.0034	13.4704
			1266	1274					14.3305	13.2052
			1549	1692					14.2378	13.4502
			1726	1356					14.3032	14.0828
			1181	1388					14.0237	14.2884
			1727	1247					13.7514	13.2391
			811	1385					13.7837	13.5911
			1546	1353					13.7873	13.6729
			1730	3774					14.3565	14.9162
			973	1518					13.3833	13.9874
			1362	2630					14.2853	14.9517
			1290	1478					13.6868	14.4974
			956	1624					13.816	14.8062
			1187	1128					14.0198	14.3558
			2396	2439					13.1354	13.1639
			785	1431					13.668	12.4076
			1935	2138					13.761	12.9667
			1498	1319					13.9165	14.7331
			1441	1835					14.6451	14.3486
			1692	6916					13.942	14.2162
			1134	1094					14.3414	13.0389
			1501	1504					14.4917	12.6805
			1460	1021					14.0907	13.8358
			1719	1261					14.5961	13.6747
			2343	1813					13.3406	13.4594
			1177	1529					14.3286	13.0437
			2195	1419					13.5347	14.1834
			2085	1985					14.0331	13.799
			2847	1885					13.2105	13.1484
			1595	1381					14.0333	13.0563
			2132	1419					14.1669	13.1047
			1639	1738					13.6825	13.3718
			1518	1750					14.3513	12.038
			1538	1719					14.7161	12.7529
			1589	3997					13.8951	13.8232
			1200	1770					14.1129	14.3915
			891	2521					14.2331	13.3064
			1611	2155					14.4389	13.2801
			1077	1101					13.5733	13.7977
			1280	1781					14.0394	13.496
			1605	1378					13.7745	13.5789
			1357	1349					14.5419	12.5558
			1483	1685					13.991	14.0747
			1320	2628					14.2939	12.848
			1807	1360					14.8594	14.066
			1565	2064					13.9957	13.9626
			1910	7230					13.9125	13.8732
			2114	1805					13.2629	14.2441
			3168	4393					13.0323	13.5925
			1185	779					14.1199	14.3316
			1876	1925					14.0714	14.6451
			1289	1510					14.496	13.9018
			2144	1508					13.335	13.4846
			1668	1502					13.7773	12.0173
			1302	2713					13.475	13.1121
			1127	1521					14.3551	12.4933
			1744	2213					14.0631	13.9373
			1540	1647					14.2924	13.4643
			912	1386					13.9748	14.8594
			1075	2550					13.6529	14.351
			1300	1312					13.8123	13.7838
			1827	1612					14.1534	14.3552
			1109	3333					13.923	14.4561
			1804	3109					14.0321	14.0859
			751	1371					14.1405	13.5289
			2209	1941					14.6982	13.3148
			1737	729					14.1632	14.3015
			1406	2576					14.0261	14.9556
			251	1423					13.531	13.5042
			1483	2572					13.964	14.5017
			1489	1301					13.6708	13.4817
			835	2028					13.771	14.0037
			1969	1639					13.9758	13.8009
			1539	1612					14.6336	12.5521
			1626	1778					14.1052	12.9727
			893	1529					13.6768	12.6875
			1366	1812					14.4507	13.8637
			1516	1086					13.7216	14.1592
			1903	1322					13.7579	13.2961
			1407	1413					14.1878	13.1521
			2610	899					13.3576	12.2693
			1583	1350					14.3959	14.6214
			1448	1554					14.2619	11.6612
			2075	3219					13.2837	12.5784
			1348	1459					13.8662	14.2076
			1196	2033					13.7579	13.8651
			1318	2041					14.7147	12.5635
			1426	6374					13.7637	14.8484
			942	1432					13.9	12.8792
			1600	1475					14.1011	13.6866
			1520	1359					14.4564	13.0276
			3095	901					14.1413	12.8852
			1636	1708					14.2068	13.3338
			2315	1439					14.0748	12.4511
			1298	1823					14.2555	13.289
			1249	836					13.7218	13.4412
			1540	2238					14.0701	13.6276
			1545	1288					14.0572	13.9639
			1275	2036					13.3652	14.5399
			1243	6087					13.7765	13.359
			1853	1959					14.0816	13.481
			1475	1549					13.7883	13.1727
			1780	1642					13.9041	14.2163
			1640	1602					14.34	12.8992
			1726	1749					14.1875	12.7525
			1706	1517					14.3259	14.7312
			2018	1606					14.378	13.6223
			940	1790					14.1223	14.2157
			1883	999					13.6964	13.5827
			1046	1468					14.0748	13.0096
			1507	1629					13.5251	12.7451
			1139	1431					14.451	14.6065
			1653	1524					13.9278	13.2925
			1458	1386					14.1802	13.1807
			1778	743					13.7433	13.5855
			1522	2374					13.7335	12.8949
			1336	1509					13.673	13.6215
			1203	1765					13.5832	14.3049
			1822	1836					13.8796	14.0348
			2824	1276					14.1859	13.5444
			1605	3292					14.4193	13.2064
			1551	2751					13.8749	13.4658
			2040	1950					14.2056	14.6237
			1550	4061					14.402	15.3058
			1428	1567					13.7707	14.5628
			1078	4219					14.0728	13.972
			1778	1560					14.0673	13.7427
			1344	1802					13.9992	13.1385
			1234	1879					14.8487	15.2817
			1341	1516					14.6605	12.2627
			1412	1235					13.8943	13.3536
			1758	1613					14.3441	13.4015
			2249	1837					13.9982	13.8856
			1588	1389					14.1526	14.0182
			2121	1587					13.8335	13.7519
			1531	2629					14.1108	14.1487
			1507	1152					14.6074	14.1793
			1804	1334					13.7177	12.7096
			1035	1375					13.8238	12.5595
			1146	2389					14.2518	14.7837
			1646	1473					14.0288	13.2589
			2246	1870					13.9265	12.6918
			1664	1568					14.2636	13.8107
			936	1632					14.0905	12.7985
			730	576					13.6002	15.162
			1741	718					14.1483	13.6579
			1344	1345					13.911	13.2437
			1174	1430					14.0699	13.0825
			1607	4204					13.9981	14.2624
			1832	1502					14.1031	12.3871
			1899	1455					13.6977	14.447
			1500	2004					14.2284	14.7918
			1521	1140					13.7487	14.2463
			1215	1444					14.2109	13.3898
			1518	1487					13.8899	12.8444
			1894	1535					13.7412	13.1721
			1270	1396					13.8561	14.4438
			1652	1766					14.2114	14.6262
			1690	1420					13.7459	12.4787
			1237	1779					13.5545	13.4303
			1572	3789					13.73	13.6157
			1476	2181					13.9444	13.9691
			999	4815					14.0628	13.4011
			1272	1463					14.1132	14.0415
			2238	2188					13.9051	14.5431
			1411	1404					13.8858	13.995
			935	1521					14.7142	14.0657
			619	1484					13.7237	12.0767
			2349	2576					13.7335	13.3631
			1703	2085					14.2329	14.8967
			1334	2072					14.4101	14.3749
			1378	1855					14.48	14.2157
			1571	1573					14.0907	14.0435
			2015	1553					13.9252	12.8443
			1457	1500					14.234	13.1176
			1223	1627					13.8055	14.6415
			960	1697					13.7908	12.7887
[truncated: 3,215 more rows]
[truncated: 1,260 more columns]
