# Supplementary material for: NASH limits anti-tumour surveillance in immunotherapy-treated HCC
Source: Nature. 2021 Mar 24;592(7854):450–6. doi: 10.1038/s41586-021-03362-0 (PMC8046670; doi:10.1038/s41586-021-03362-0)
Supplement: Supplementary file 8 — Source Data Fig. 4 [file 41586_2021_3362_MOESM8_ESM.xlsx]

## Sheet: Figure 4
Figure 4b	Etiology	EtioCODED1NAFLD2nonNAFLD	DeathStatus0lebtlosttoFU1verstorben	Osmonths
	Alk	2	0	9.13963
	HCV	2	1	27.649
	kryptogen	2	1	10.9807
	HCV	2	0	27.5175
	kryptogen	2	1	21.797
	C2	2	1	11.1122
	HCV	2	0	18.9697
	Alk	2	1	5.26022
	HCV	2	1	2.4986
	NAFLD	1	0	2.07121
	HCV	2	1	0.821909
	NAFLD	1	0	1.54519
	NAFLD	1	0	0.756156
	HCV	2	0	44.679
	Alk	2	0	44.8105
	Alk	2	1	29.9175
	Alk	2	1	7.10129
	HBV	2	1	5.22734
	HBV	2	1	1.44656
	NASH	1	1	6.77253
	NASH	1	1	3.68215
	HBV	2	1	7.66019
	HCV	2	1	7.39718
	Other	2	1	1.64382
	NASH	1	1	3.97804
	HBV	2	1	0.887662
	HCV	2	1	4.27393
	NASH	1	1	1.90683
	C2	2	0	3.18901
	HCV	2	0	14.0053
	C2	2	0	1.38081
	HBV	2	0	2.20272
	C2	2	1	10.0602
	NASH	1	1	13.5451
	NASH	1	1	3.12325
	alcohol	2	1	16.208
	HCV, alcohol	2	0	11.2437
	HBV	2	0	6.93691
	HCV	2	0	25.9723
	alcohol	2	0	3.41914
	hcc/hepatis C	2	0	22.8162
	hcc/Ethlytoxische leberzirrhose	2	1	7.2328
	hcc/cca nutritiv-toxisch	2	1	7.19992
	hcc/Leberzirrhose nutritiv toxisch	2	1	10.093
	hcc/ unbekannt	2	0	0.953414
	hcc/NASH	1	1	5.4246
	hcc/unbekannt	2	0	23.4737
	hcc/Hepatitis B	2	1	7.89032
	hcc/ethlytoxische Leberzirrhose+HCV	2	0	24.1641
	hcc/HCV-Zirrhose	2	0	16.3067
	nut/tox	2	1	8.6136
	nut-tox	2	1	1.8082
	nut-tox	2	1	10.9807
	nut-tox	2	1	21.5011
	nut-tox	2	1	2.00546
	nut-tox	2	0	5.5561
	nutr.-tox.	2	0	23.408
	NASH	1	1	6.47664
	ALD	2	0	10.2574
	HBV	2	1	11.3752
	HCV	2	0	16.2409
	HBV	2	0	1.97258
	HBV	2	1	2.46573
	ALD	2	1	13.9067
	Alcohol (had HBV)	2	1	10.1259
	HCV	2	1	23.5066
	Alcohol	2	0	1.64382
	Alcohol	2	0	2.33422
	Alcohol	2	0	10.9807
	Alcohol	2	1	2.4986
	Alcohol	2	1	8.35059
	Alcohol	2	0	11.967
	Hepatitis B	2	1	6.08213
	Alcohol	2	1	4.37255
	Hepatitis C	2	0	9.96153
	Hepatitis B	2	0	2.59723
	chron. Hep. C	2	0	8.97524
	Alcohol	2	0	12.493
	chron. Hep. C	2	0	6.8054
	chron. Hep. C	2	0	9.76428
	NASH	1	0	2.53148
	Alcohol	2	0	16.6354
	A	2	1	5.75336
	A	2	1	1.74245
	A	2	0	10.3232
	A, HCV	2	1	5.91774
	A, HCV	2	0	13.4793
	HBV	2	1	2.23559
	HBV	2	1	2.72874
	HBV	2	0	5.88487
	HBV	2	0	21.2052
	HBV	2	0	16.7998
	HBV	2	0	26.7285
	HCV	2	1	3.64928
	HCV	2	1	3.55065
	HCV	2	1	6.54239
	HCV	2	1	33.5996
	Hemochromatosis	2	1	0.460269
	Hemochromatosis	2	1	13.282
	Hemochromatosis	2	1	0.460269
	NASH	1	0	15.419
	HCV	2	1	10.6191
	HCV	2	1	21.008
	HCV	2	0	19.4299
	Hemochromatosis	2	1	17.3587
	Alcohol	2	0	12.6574
	Alcohol	2	1	2.07121
	HBV	2	1	8.44922
	Alcohol	2	1	8.25196
	HCV	2	1	20.6135
	HCV	2	1	8.94237
	HCV	2	1	15.9122
	Alcohol	2	0	24.5586
	Alcohol	2	0	24.7888
	HCV	2	1	10.9149
	HCV	2	1	4.40543
	Alcohol	2	1	3.55065
	HBV	2	1	10.3232
	hemochromatosis	2	1	1.64382
	HCV	2	0	43.7584
	Alcohol	2	1	1.61094
	HCV	2	0	9.83003
	HBV	2	0	5.29309
	HCV	2	1	7.62731
	HBV	2	0	19.7258
	HCV	2	1	5.4246
	HBV	2	1	5.68761
	Alcohol	2	0	13.1177
	HCV	2	1	3.25476
	AIH	2	1	26.8929
Figure 4c	Months	Other etiologies	NAFLD
	3.6		1
	4.9		1
	3.5		0
	7.3		0
	1.6		1
	12.2		0
	8.3		0
	7.3		1
	3		1
	9.6		1
	8		1
	29	1
	21.9	1
	6.2	1
	7.7	1
	24.5	1
	34	1
	44.4	1
	8	1
	3.1	1
	16.5	1
	42.9	0
	7.2	1
	16.7	0
	15.2	0
	27.3	0
	2.3	1
	4.8	1
	19.9	0
	0.8	1
	3.4	1
	8.4	0
	7.7	0
	12.9	0
	8.9	1
	11.7	1
	22.7	0
	10.9	1
	4.1	1
	6.8	0
	8.6	0
	23.3	1
	9.2	1
	2.2	1
	21.9	0
	2.4	1
	13.4	1
	9.6	0
	5.2	0
	15.4	0
	21.2	0
	18.9	0
	6.3	0
	7.2	1
	15.6	0
	2.2	1
	4.4	0
	3.8	0
	8.2	0
	15	0
	7.7	1
	6.8	0
	3.3	1
	3.1	1
	12.1	0
	16.1	0
	1.8	1
	16.1	0
	5.8	1
	15.5	0
	7.1	1
	3.9	1
	16.2	0
	11	1
	29.1	0
	9	1
	9.5	0
	22.8	1
	17.7	1
	11.5	0
	9.6	1
	6.3	1
	27.5	0
	22.5	1
	23	0
	16.3	1
	3.2	1
	2.3	0
	6.6	1
	25.6	0
	15.7	0
	12.8	1
	12.6	0
	18.6	0
	2.3	1
	33.5	0
	2.7	1
	20.2	0
	30.7	0
	11.2	0
	21.9	0
	6.8	0
	11.4	1
	4.8	1
	19.7	0
	4.1	1
	3.8	1
	15.9	0
	10.3	0
	3.5	1
	7.4	1
	8.6	0
	10.1	0
	2.3	0
	3.9	0
	2.2	0
	13.8	0
	0.7	1
