# Supplementary material for: NASH limits anti-tumour surveillance in immunotherapy-treated HCC
Source: Nature. 2021 Mar 24;592(7854):450–6. doi: 10.1038/s41586-021-03362-0 (PMC8046670; doi:10.1038/s41586-021-03362-0)
Supplement: Supplementary file 9 — Source Data Extended Data Fig. 1 [file 41586_2021_3362_MOESM9_ESM.xlsx]

## Sheet: Extended Data 1
Extended Data 1b	raw data	ND
	3	26.6	29.2	17.6	63.6	52.4	46	64	54	62	60	84	40	38	42	30
	6	58	58	60	52	52	40	42	42	56	50	54	34	46	44	70	54	54	58	64	52	48	52	52	50	46	46	48	42	52	48	38	15	30	60	25	25	35	30	60	58	76	56	50	48	50	50
	12	46	40	34	40	32	38	44	90	42	72	120	30	78	76	70	54	60	62	50	48	42	74	28	44	44
	Boxplots; whiskers display min. to max.	3 months					6 months					12 months
			ND	CD-HFD	WD-HTF			ND	CD-HFD	WD-HTF			ND	CD-HFD	WD-HTF
		Number of values	15	46	23		Number of values	46	59	21		Number of values	25	69	6
		Minimum	17.6	34	44		Minimum	15	38	65		Minimum	28	34	88
		25% Percentile	30	43.5	90		25% Percentile	42	92	213		25% Percentile	40	160	244
		Median	46	75	188		Median	50	152	275		Median	46	240	322
		75% Percentile	62	174.5	272		75% Percentile	56	218	425		75% Percentile	71	346	587.5
		Maximum	84	399	754		Maximum	76	466	592		Maximum	120	631	1312
		Mean	47.29	115.5	236.3		Mean	48.48	173.6	311		Mean	54.32	256.4	447.7
		Std. Deviation	17.82	96.54	197		Std. Deviation	11.7	105.5	135.7		Std. Deviation	21.68	124.6	433.9
		Std. Error of Mean	4.602	14.23	41.09		Std. Error of Mean	1.725	13.73	29.61		Std. Error of Mean	4.335	15	177.2
Extended Data 1c	raw data		ND																				CD-HFD																				WD-HTF
		3	0	0	0	1	0																4	3	1	2	2																5	4	5
		6	0	0	0	1	1	0	0	0	1	0	0	0	0	0	0	1					3	3	5	5	6	6	1	5													5	6	5	6	6	6	5
		12	0	1	0	0	0	1	2	0	0												4	4	5	5	7	6	5	7	6	5	5	4									8	7	8	6	7	7
	Boxplots; whiskers display min. to max.	3 months					6 months					12 months
			ND	CD-HFD	WD-HTF			ND	CD-HFD	WD-HTF			ND	CD-HFD	WD-HTF
		Number of values	5	5	3		Number of values	16	8	8		Number of values	9	12	6
		Minimum	0	1	4		Minimum	0	1	4		Minimum	0	4	6
		25% Percentile	0	1.5	4		25% Percentile	0	3	5		25% Percentile	0	4.25	6.75
		Median	0	2	5		Median	0	5	5.5		Median	0	5	7
		75% Percentile	0.5	3.5	5		75% Percentile	0.75	5.75	6		75% Percentile	1	6	8
		Maximum	1	4	5		Maximum	1	6	6		Maximum	2	7	8
		Mean	0.2	2.4	4.667		Mean	0.25	4.25	5.375		Mean	0.4444	5.25	7.167
		Std. Deviation	0.4472	1.14	0.5774		Std. Deviation	0.4472	1.753	0.744		Std. Deviation	0.7265	1.055	0.7528
		Std. Error of Mean	0.2	0.5099	0.3333		Std. Error of Mean	0.1118	0.6196	0.2631		Std. Error of Mean	0.2422	0.3046	0.3073
Extended Data 1e		ND	CD-HFD	HFD				ND	CD-HFD	HFD
		1	2	2				26.6	121.4	40.8
		0	3	2				29.2	129.6	92.2
		0	5	1				17.6	39.8	42.2
		0	3	3				70.6	52.4	60.4
		0	4	2				101.4	241.8	56.4
		1	3					63.6	110.8	39.8
		0	2					52.4	201.6	53.8
								46	399
	Boxplots; whiskers display min. to max.		ND	CD-HFD	HFD		Boxplots; whiskers display min. to max.		ND	CD-HFD	HFD
		Number of values	7	7	5			Number of values	8	8	7
		Minimum	0	2	1			Minimum	17.6	39.8	39.8
		25% Percentile	0	2	1.5			25% Percentile	27.25	67	40.8
		Median	0	3	2			Median	49.2	125.5	53.8
		75% Percentile	1	4	2.5			75% Percentile	68.85	231.8	60.4
		Maximum	1	5	3			Maximum	101.4	399	92.2
		Mean	0.2857	3.143	2			Mean	50.93	162.1	55.09
		Std. Deviation	0.488	1.069	0.7071			Std. Deviation	27.51	117.3	18.32
		Std. Error of Mean	0.1844	0.4041	0.3162			Std. Error of Mean	9.725	41.48	6.923
Extended Data 1g		ND				CD-HFD				HFD
	CD4+PD-1+	12.7	11.6	18.6	15.3	14.4	25.9	44.4	16.9	17.1	18.5	11.4	14.1
	CD8+PD-1+	25.3	7.67	15.5	6.38	8.36	55.8	49	57.6	10.1	15.1	7.88	15.1
		CD4+PD-1+					CD8+PD-1+
			ND	CD-HFD	HFD			ND	CD-HFD	HFD
		Number of values	4	4	4		Number of values	4	4	4
		Minimum	11.6	14.4	11.4		Minimum	6.38	8.36	7.88
		25% Percentile	11.88	15.03	12.08		25% Percentile	6.703	18.52	8.435
		Median	14	21.4	15.6		Median	11.59	52.4	12.6
		75% Percentile	17.78	39.78	18.15		75% Percentile	22.85	57.15	15.1
		Maximum	18.6	44.4	18.5		Maximum	25.3	57.6	15.1
		Mean	14.55	25.4	15.28		Mean	13.71	42.69	12.05
		Std. Deviation	3.114	13.6	3.169		Std. Deviation	8.713	23.18	3.642
		Std. Error of Mean	1.557	6.798	1.584		Std. Error of Mean	4.356	11.59	1.821
Extended Data 1h		Ly6C	MHCII	PDL1	Ly6G	CD103	CD4	CD11b	CD62L	CD8	CD64	KI67	F480	CD44	CD73	CD206	NK11	PD1	CD69	FOXP3	TCRb	CD11c	MERTK
	B cells	0.0861954	0.534692	0.133685	0.222983	0.123133	0.169412	0.0909762	0.182361	0.12676	0.192999	0.0873319	0.253577	0.200485	0.155983	0.15535	0.252412	0.194819	0.182605	0.129383	0.156631	0.144002	0.0955576
	CD4+ T cells	0.117389	0.176304	0.139934	0.180899	0.118874	0.684129	0.0750107	0.210214	0.126489	0.175475	0.0715969	0.260802	0.339374	0.200039	0.210997	0.216083	0.231272	0.227998	0.104587	0.740205	0.125171	0.114964
	CD8+ T cells	0.416499	0.132655	0.138008	0.183815	0.117694	0.158012	0.083102	0.200487	0.636686	0.185474	0.0596966	0.261751	0.30067	0.218419	0.15201	0.23356	0.218777	0.195929	0.108227	0.615912	0.15357	0.112072
	CD8+PD1+ T cells	0.0749126	0.186417	0.129328	0.183096	0.102327	0.18158	0.0805795	0.158567	0.685147	0.208607	0.0786783	0.261009	0.346537	0.159583	0.171609	0.232774	0.609716	0.28299	0.102237	0.662247	0.147211	0.123365
	cDCs	0.125088	0.592739	0.125125	0.214253	0.142868	0.511673	0.132471	0.271661	0.146066	0.178465	0.39249	0.199897	0.488477	0.133865	0.306785	0.212288	0.164739	0.194469	0.185631	0.179454	0.266861	0.120642
	Classical Monocytes	0.822602	0.088313	0.186554	0.164231	0.128169	0.369796	0.601228	0.191441	0.121931	0.273158	0.345309	0.228971	0.486251	0.127036	0.180324	0.247171	0.193295	0.170413	0.16102	0.0851605	0.170136	0.111007
	Kupffer cells	0.506074	0.195502	0.202685	0.159302	0.131509	0.460177	0.597767	0.228452	0.109208	0.129376	0.212642	0.423322	0.725977	0.11597	0.413033	0.235133	0.223673	0.168701	0.270293	0.125737	0.220086	0.113802
	MDMs	0.250796	0.716997	0.219514	0.299417	0.196041	0.686534	0.375289	0.32182	0.156853	0.520544	0.278837	0.270363	0.593468	0.143168	0.620271	0.217155	0.188278	0.200808	0.269037	0.237093	0.409221	0.20354
	MDMs Ly6Chigh	0.635691	0.553407	0.194697	0.193136	0.152779	0.448497	0.605566	0.254208	0.13018	0.417631	0.292083	0.217935	0.48935	0.128473	0.335177	0.227634	0.198383	0.193103	0.192743	0.130564	0.290612	0.124748
	Neutrophils	0.563165	0.114157	0.326681	0.565258	0.109104	0.300864	0.742081	0.311529	0.108793	0.164663	0.229954	0.260135	0.529184	0.170683	0.312436	0.250236	0.211126	0.192599	0.17001	0.0797439	0.138791	0.134058
	NK cells	0.113754	0.21739	0.142968	0.203236	0.116446	0.177329	0.234086	0.180537	0.138227	0.288731	0.0431357	0.249402	0.329551	0.148	0.0849225	0.505036	0.162192	0.204448	0.119607	0.160321	0.377543	0.113436
	NK T cells	0.640452	0.106584	0.146525	0.197384	0.121443	0.167793	0.0793647	0.159103	0.135127	0.189283	0.060343	0.261962	0.461401	0.218831	0.165683	0.304044	0.198351	0.204204	0.113442	0.546518	0.156204	0.10712
	No CD4/CD8 T cells	0.0941061	0.113074	0.147842	0.196137	0.15059	0.179953	0.0713398	0.146352	0.128484	0.135509	0.075522	0.269189	0.592125	0.343963	0.274124	0.231255	0.224479	0.205103	0.150526	0.517201	0.156676	0.104562
	Other Leukocytes	0.204239	0.41453	0.149899	0.197597	0.14454	0.300923	0.312043	0.199232	0.135396	0.193845	0.128972	0.251966	0.439732	0.145878	0.203284	0.235506	0.192444	0.195605	0.174273	0.159836	0.263516	0.109663
	Tregs	0.0841804	0.152796	0.149125	0.188609	0.160274	0.664092	0.0646137	0.184619	0.131233	0.145023	0.110858	0.252331	0.422373	0.386072	0.296873	0.210639	0.298785	0.404435	0.649869	0.633561	0.119843	0.112194
Extended Data 1i		ND				CD-HFD
		M1	M2	M3	M4	M5	M6	M7	M8	M9	M10	M11	M12
	B cells	48.8055	40.6235	33.7914	29.1909	25.1487	23.3887	35.286	45.8648	35.6639	32.2122	34.8779	33.8549
	CD4+ T cells	11.9239	17.0189	9.33519	16.0945	8.15655	5.13957	8.46375	7.91654	12.5574	6.54654	6.36974	6.86799
	CD8+ T cells	14.1435	16.5773	14.5247	13.7915	11.9719	14.2961	9.74783	15.9064	14.8813	16.6175	14.7382	14.1422
	CD8+PD1+ T cells	0.533717	1.04729	0.495932	0.594407	4.06102	6.30719	0.575313	2.07512	0.488479	6.53219	4.23646	12.3585
	cDCs	1.02084	2.28328	2.20414	2.22497	3.76903	3.40748	2.82958	1.34672	1.64025	1.69093	2.09188	1.94828
	Classical Monocytes	2.16452	1.36053	4.10359	2.02358	8.71109	9.14275	5.97806	5.61178	5.86104	7.76036	11.8738	6.29658
	Kupffer cells	2.00779	1.94173	3.61739	3.2059	2.67762	9.09893	10.657	3.02607	8.51349	6.84027	3.8337	7.13123
	MDMs	0.364283	0.275503	1.21228	0.380031	1.73431	1.61925	2.05533	1.30282	1.54368	1.15259	1.02571	0.786197
	MDMs Ly6Chigh	0.711623	0.849153	1.31276	1.16283	5.7785	5.59952	2.53118	1.89311	2.64117	3.9269	2.26691	2.70704
	Neutrophils	4.0283	2.672	6.27856	7.22383	3.94995	5.93689	3.84425	2.62421	2.51006	2.73987	4.52912	1.16441
	NK cells	3.89698	1.98513	4.54118	5.74268	4.25036	2.56349	2.56817	3.24624	2.97317	3.24504	3.57586	3.59888
	NK T cells	2.19841	1.87191	4.08739	4.0634	1.22016	0.93163	1.10164	1.23596	2.0533	1.57708	2.56804	1.24788
	No CD4/CD8 T cells	1.97814	1.92475	3.77621	4.39796	1.26728	0.712541	1.15812	0.759134	1.33926	1.20617	0.950427	0.980558
	Other Leucocytes	5.43036	7.3197	9.9154	8.97132	16.462	11.2552	11.7657	6.44521	6.26212	7.17035	6.53066	5.57517
	Tregs	0.792104	2.24931	0.803864	0.932212	0.841489	0.600848	1.43803	0.745964	1.07141	0.782	0.531675	1.3401
Extended Data 1j		ND																		CDHFD																		WD-HTF
	6	17.349	6.18458	4.01222	5.60197	3.40041	3.80884	5.30003	6.25069	8.15979	6.42362	10.2658	15.3478	8.15809	4.5	6.32	2.94	5.0587		6.24698	7.38745	9.48435	7.80848	15.1085	22.3486	60.7895	31.1404	37.648	25.7574									23.7	21.2	6.79	38.7	27.9	14.5	6
	12	14.045	14.1742	6.69744	11.2641	3.14954	9.25616	4.60452	10.7	24	8.67	9.3733								52.7997	60.2547	24.437	39.6035	60.8865	11.8638													48.2	31	27.3	54.5	30.1
	Boxplots; whiskers display min. to max.	6 months					12 months
			ND	CDHFD	WD-HTF			ND	CDHFD	WD-HTF
		Number of values	17	10	7		Number of values	11	6	5
		Minimum	2.94	6.247	6		Minimum	3.15	11.86	27.3
		25% Percentile	4.256	7.703	6.79		25% Percentile	6.697	21.29	28.7
		Median	6.185	18.73	21.2		Median	9.373	46.2	31
		75% Percentile	8.159	32.77	27.9		75% Percentile	14.05	60.41	51.35
		Maximum	17.35	60.79	38.7		Maximum	24	60.89	54.5
		Mean	7.005	22.37	19.83		Mean	10.54	41.64	38.22
		Std. Deviation	3.997	17.36	11.75		Std. Deviation	5.642	20.14	12.27
		Std. Error of Mean	0.9693	5.491	4.439		Std. Error of Mean	1.701	8.222	5.486
Extended Data 1k		ND																			CD-HFD																			WD-HTF
	6	3.6987	9.6833	4.8693	17.2	11.8	13.1	3.22	3.16	6.16	12.2	14.8	4.5	6.32	2.94	5.0587					18.1833	16.59	55	62.8	12	18.3	3.67	20.6	17	11.6	19.7	16.6	16.8	19.7						23.7	21.2	6.79	38.7	27.9	14.5	6
	12	18.5893	41.668	23.5893	15.8	41.4	10.9	10.7	24	8.67	9.3733										79.2	48.1	20.0053	77.1067	47.8	59.9133														48.2	31	27.3	54.5	30.1
	Boxplots; whiskers display min. to max.	6 months					12 months
			ND	CD-HFD	WD-HTF			ND	CD-HFD	WD-HTF
		Number of values	15	14	7		Number of values	10	6	5
		Minimum	2.94	3.67	6		Minimum	8.67	20.01	27.3
		25% Percentile	3.699	15.44	6.79		25% Percentile	10.37	40.85	28.7
		Median	6.16	17.59	21.2		Median	17.19	54.01	31
		75% Percentile	12.2	19.93	27.9		75% Percentile	28.35	77.63	51.35
		Maximum	17.2	62.8	38.7		Maximum	41.67	79.2	54.5
		Mean	7.914	22.04	19.83		Mean	20.47	55.35	38.22
		Std. Deviation	4.773	16.29	11.75		Std. Deviation	12.4	22.01	12.27
		Std. Error of Mean	1.232	4.353	4.439		Std. Error of Mean	3.922	8.985	5.486
Extended Data 1l		ND																			CD-HFD																			WD-HTF
	6	13.9484	8.36537	3.78225	6.8006	4.06696	3.10939	3.80524	9.06508	11.1904	8.00029	16.7403	19.1617	15.1009	3.55	4.44	5.03	7.032			6.82597	8.56849	10.5993	8.69299	4.97109	11.2332	16.0457	15.0927	19.7739	25.0313	23.2076										8	28.8	8.07	44.2	18.6	7.23	6.57
	12	5.31808	4.8833	4.58779	6.85292	3.62458	10.1708	11.3584	8.24	19.1	22.9	8.7307									31.3956	8.75862	10.0011	10.9126	3.91076	3.14086															47	27.3	29.3	29.3	25
	Boxplots; whiskers display min. to max.	6 months					12 months
			ND	CD-HFD	WD-HTF			ND	CD-HFD	WD-HTF
		Number of values	17	11	7		Number of values	11	6	5
		Minimum	3.109	4.971	6.57		Minimum	3.625	3.141	25
		25% Percentile	3.936	8.568	7.23		25% Percentile	4.883	3.718	26.15
		Median	7.032	11.23	8.07		Median	8.24	9.38	29.3
		75% Percentile	12.57	19.77	28.8		75% Percentile	11.36	16.03	38.15
		Maximum	19.16	25.03	44.2		Maximum	22.9	31.4	47
		Mean	8.423	13.64	17.35		Mean	9.615	11.35	31.58
		Std. Deviation	5.084	6.735	14.41		Std. Deviation	6.182	10.33	8.8
		Std. Error of Mean	1.233	2.031	5.446		Std. Error of Mean	1.864	4.216	3.936
Extended Data 1m		ND																			CD-HFD																			WD-HTF
	6	9.4673	10.3187	4.452	30.8	6.59	4.47	5.65	22.8	12.7	0.22	1.9	9.41	6.25	17.1	3.55	4.44	5.03	7.032		10.494	12.4033	12.7007	10.1947	41.2	40.3	9.27	20.3	2.14	6.46	3.37	9.19	2.71	19.9	22.1	13.5				8	28.8	8.07	44.2	18.6	7.23	6.57
	12	26.5667	13.8347	25.4673	16.8	41.3	36.8	8.24	19.1	22.9	8.7307										17.988	30.7027	23.8767	52.9733	27.7	26.4														47	27.3	29.3	29.3	25
	Boxplots; whiskers display min. to max.	6 months					12 months
			ND	CD-HFD	WD-HTF			ND	CD-HFD	WD-HTF
		Number of values	18	16	7		Number of values	10	6	5
		Minimum	0.22	2.14	6.57		Minimum	8.24	17.99	25
		25% Percentile	4.449	7.143	7.23		25% Percentile	12.56	22.4	26.15
		Median	6.42	11.45	8.07		Median	21	27.05	29.3
		75% Percentile	10.91	20.2	28.8		75% Percentile	29.13	36.27	38.15
		Maximum	30.8	41.2	44.2		Maximum	41.3	52.97	47
		Mean	9.01	14.76	17.35		Mean	21.97	29.94	31.58
		Std. Deviation	7.71	11.77	14.41		Std. Deviation	11.02	12.07	8.8
		Std. Error of Mean	1.817	2.942	5.446		Std. Error of Mean	3.484	4.927	3.936
Extended Data 1n		CD8					PD-1
		control	hURI-tetOFFhep				control	hURI-tetOFFhep
		7.99	17.21				0.4	2.6
		13.12	11.48				0.4	0.4
		8.2	14.75				0	0.6
		12.79	12.3				0.2	1.2
		8.61	20.29				0	1
		7.99	41.81				0.2	2.2
	Boxplots; whiskers display min. to max.		control	hURI-tetOFFhep				control	hURI-tetOFFhep
		Number of values	6	6			Number of values	6	6
		Minimum	7.99	11.48			Minimum	0	0.4
		25% Percentile	7.99	12.1			25% Percentile	0	0.55
		Median	8.405	15.98			Median	0.2	1.1
		75% Percentile	12.87	25.67			75% Percentile	0.4	2.3
		Maximum	13.12	41.81			Maximum	0.4	2.6
		Mean	9.783	19.64			Mean	0.2	1.333
		Std. Deviation	2.469	11.33			Std. Deviation	0.1789	0.8824
		Std. Error of Mean	1.008	4.627			Std. Error of Mean	0.07303	0.3602
Extended Data 1o		ND									CD-HFD
	6	0.447594	1.50031	1.13295	0.914891	1.4199	0.413464	0.425944	0.34363		0.861613	1.84941	1.35472	0.561004	0.709764	0.395447
	12	0.492771	0.703747	1.09452	0.206602	1.30642	0.411305	0.462957	1.74238		0.272277	0.567565	0.276951	0.997273	1.50543	0.212912
	Boxplots; whiskers display min. to max.	6 months					12 months
			ND	CD-HFD			ND	CD-HFD
		Number of values	8	6		Number of values	8	6
		Minimum	0.3436	0.3954		Minimum	0.2066	0.2129
		25% Percentile	0.4166	0.5196		25% Percentile	0.4242	0.2574
		Median	0.6812	0.7857		Median	0.5983	0.4223
		75% Percentile	1.348	1.478		75% Percentile	1.253	1.124
		Maximum	1.5	1.849		Maximum	1.742	1.505
		Mean	0.8248	0.9553		Mean	0.8026	0.6387
		Std. Deviation	0.4804	0.5472		Std. Deviation	0.528	0.516
		Std. Error of Mean	0.1699	0.2234		Std. Error of Mean	0.1867	0.2107
Extended Data 1p	in situ	ND						CD-HFD							immunohistochemistry	ND	CDHFD
	6	0.018	0.011	0.0075	0.0076	0.0098	0.0029	0.04	0.088	0.1	0.045	0.068	0.06			7.0807	15.9741
	12	0.047	0.029	0.035				0.17	0.16	0.36						9.6394	23.854
																7.2964	20.2353
																5.7314	20.9893
																	13.8508
																	18.0043
																	18.2123
																	16.6503
	Boxplots; whiskers display min. to max.	6 months					12 months								Boxplots; whiskers display min. to max.		ND	CDHFD
			ND	CD-HFD				ND	CD-HFD							Number of values	4	8
		Number of values	6	6			Number of values	3	3
																Minimum	5.731	13.85
		Minimum	0.0029	0.04			Minimum	0.029	0.16							25% Percentile	6.069	16.14
		25% Percentile	0.00635	0.04375			25% Percentile	0.029	0.16							Median	7.189	18.11
		Median	0.0087	0.064			Median	0.035	0.17							75% Percentile	9.054	20.8
		75% Percentile	0.01275	0.091			75% Percentile	0.047	0.36							Maximum	9.639	23.85
		Maximum	0.018	0.1			Maximum	0.047	0.36
																Mean	7.437	18.47
		Mean	0.009467	0.06683			Mean	0.037	0.23							Std. Deviation	1.623	3.153
		Std. Deviation	0.005015	0.02363			Std. Deviation	0.009165	0.1127							Std. Error of Mean	0.8117	1.115
		Std. Error of Mean	0.002047	0.009649			Std. Error of Mean	0.005292	0.06506
Extended Data 1q	Gene expression	ND	504	505	995	294	222	969	790	425	209	254	343	262	671	200	386	266	560	595	518	555	362	280	208	388	250	497	341	606	225	332	415	331	445	158	481	305	225	247	679	481	497	668	343	421	820	312	1221
		CDHFD	522	816	957	349	516	452	476	330	636	730	256	600	332	232	308	331	348	1021	543	315	356	310	310	270	1552	690	393	1110	472	826	284	453	309	402	320	453	224	392	917	405	479	222	245	333	366	821	793
	Velocity magnitude	ND	6.49158	6.53982	6.54315	6.29693	6.33438	7.15629	6.74556	6.51632	6.49583	6.71135	6.6735	6.3424	6.38632	6.66023	6.88442	6.47538	6.81317	6.67338	6.76661	6.77427	6.69353	6.40036	6.56954	6.37065	6.52901	6.84712	6.548	6.51454	6.33299	6.48336	6.49802	6.84721	6.3457	6.63451	6.78416	6.2253	6.65215	6.6244	6.73381	6.23712	6.35218	6.79895	6.88405	6.79224	6.35319	7.07225	7.01806
		CDHFD	7.59186	7.65195	6.99028	7.25502	8.78077	7.09688	8.60594	7.19538	8.08534	7.23411	7.23692	7.76257	6.86844	7.94034	7.00836	8.16299	6.49275	9.15866	6.91065	7.72921	6.65716	8.33547	7.90871	7.79913	7.91859	8.30519	7.8012	8.27633	7.02116	7.27141	7.09516	7.01446	8.0191	6.73498	6.86394	8.90421	6.96671	8.47002	8.36993	7.86569	8.28208	8.83938	7.72998	8.88082	7.36312	8.56315	8.84061
	Boxplots; whiskers display 2.5% to 97.5%	Gene expression				Velocity magnitude
			ND	CDHFD			ND	CDHFD
		Number of values	930	1007		Number of values	930	1007
		Minimum	114	141		Minimum	5.645	6.049
		25% Percentile	304	323		25% Percentile	6.421	7.553
		Median	380.5	433		Median	6.623	8.193
		75% Percentile	508	622		75% Percentile	6.811	8.738
		Maximum	3302	2221		Maximum	7.413	10.01
		Mean	437.8	515.6		Mean	6.616	8.148
		Std. Deviation	232.2	289		Std. Deviation	0.2749	0.7868
		Std. Error of Mean	7.613	9.106		Std. Error of Mean	0.009013	0.02479
[truncated: 960 more columns]
