# Supplementary material for: NASH limits anti-tumour surveillance in immunotherapy-treated HCC
Source: Nature. 2021 Mar 24;592(7854):450–6. doi: 10.1038/s41586-021-03362-0 (PMC8046670; doi:10.1038/s41586-021-03362-0)
Supplement: Supplementary file 10 — Source Data Extended Data Fig. 2 [file 41586_2021_3362_MOESM10_ESM.xlsx]

## Sheet: Extended Data 2
Extended Data 2e		ND	CD-HFD	CDHFD +a-PD-1
		1	6	6
		1	6	5
		0	5	7
			5	6
			6	5
			5	4
			5	5
			5	5
			5
			5
	Boxplots; whiskers display min. to max.		ND	CD-HFD	CDHFD +a-PD-1
		Number of values	3	10	8
		Minimum	0	5	4
		25% Percentile	0	5	5
		Median	1	5	5
		75% Percentile	1	6	6
		Maximum	1	6	7
		Mean	0.6667	5.3	5.375
		Std. Deviation	0.5774	0.483	0.9161
		Std. Error of Mean	0.3333	0.1528	0.3239
Extended Data 2f		ND	CD-HFD	CDHFD +a-PD-1
		72	638	244
		54	424	104
		56	388	172
			652	192
				212
				310
				542
				348
	Boxplots; whiskers display min. to max.		ND	CD-HFD	CDHFD +a-PD-1
		Number of values	3	4	8
		Minimum	54	388	104
		25% Percentile	54	397	177
		Median	56	531	228
		75% Percentile	72	648.5	338.5
		Maximum	72	652	542
		Mean	60.67	525.5	265.5
		Std. Deviation	9.866	138.9	135.6
		Std. Error of Mean	5.696	69.44	47.96
Extended Data 2g		Sirius Red
		ND	CD-HFD	CD-HFD a-PD-1
		0.0015	0.0207	0.2025
		0.0132	0.1373	0.1022
		0.002	0.021	0.0662
			0.0302	0.1218
			0.0147	0.0361
				0.0842
				0.2151
				0.2428
				0.2025
	Boxplots; whiskers display min. to max.
			ND	CD-HFD	CD-HFD a-PD-1
		Number of values	3	5	9
		Minimum	0.0015	0.0147	0.0361
		25% Percentile	0.0015	0.0177	0.0752
		Median	0.002	0.021	0.1218
		75% Percentile	0.0132	0.08375	0.2088
		Maximum	0.0132	0.1373	0.2428
		Mean	0.005567	0.04478	0.1415
		Std. Deviation	0.006615	0.05202	0.0751
		Std. Error of Mean	0.003819	0.02326	0.02503
Extended Data 2h	tumor/lesions size in mm2	CD-HFD	CDHFD +a-PD-1		tumor/lesions per liver	CD-HFD	CDHFD +a-PD-1
		31.4444	1.57875			5	4
		0.550064	0.427916			6	5
		0.678491	3.46118			4	7
		28.6365	0.275551			6	3
		1.05197	37.3376			8	4
		1.96065	0.467424			1	7
		0.682361	49.6607			6	13
		0.5797	58.4734			4
		1.48082	1.99869			5
		0.0257553	3.08738
		3.0932	5.10341				CD-HFD	CDHFD +a-PD-1
		90.9171	2.77967			Number of values	9	7
		8.47474	0.00769923
		65.7824	0.333719			Minimum	1	3
		26.1858	7.58246			25% Percentile	4	4
		0.0509418	2.60163			Median	5	5
		0.182622	1.28866			75% Percentile	6	7
		0.558662	7.90617			Maximum	8	13
		0.868855	0.315037
		1.15001	9.25648			Mean	5	6.143
		1.55507	24.2175			Std. Deviation	1.936	3.388
		0.385978	0.635009			Std. Error of Mean	0.6455	1.28
		0.565729	0.661041
		0.339906	0.160182
		0.300175	62.9955
		0.182065	85.5263
		0.220848	38.3463
		19.4287	31.8272
		5.86275	1.37655
		27.5571	0.330228
		18.9158	53.2859
		2.23255	2.8717
		2.51063	1.02541
		0.911382	0.18502
		5.57125	0.179186
		4.98282	0.308622
		10.7258	0.655349
		76.2713	8.13919
		8.92673	1.08511
		3.23368	0.345033
		0.430219	0.604842
		0.888167	9.87725
		2.37037	0.599903
		0.166933	0.826097
		0.425151
	Boxplots; whiskers display min. to max.		CD-HFD	CDHFD +a-PD-1
		Number of values	45	44
		Minimum	0.02576	0.007699
		25% Percentile	0.4901	0.4378
		Median	1.481	1.478
		75% Percentile	8.701	8.977
		Maximum	90.92	85.53
		Mean	10.21	11.82
		Std. Deviation	20.29	20.9
		Std. Error of Mean	3.025	3.151
Extended Data 2i		ND	CD-HFD	CDHFD +a-PD-1	CD-HFD tumor	CD-HFD +a-PD-1 tumor
		1.23	107.99	43.76	49.31	48.08
		1.97	51.16	19.23	98.62	8.22
		1.48	30.2	21.2	4.93	51.78
			41.3	27.74	28.33	43.15
			46.9	20.34	20.03	56.3
			24.77	50.3	36.89	137.25
			30.57	86.3	26.35	67.8
			44.8	40.27	21.08	53.01
			57.44		11.59
			55.86		6.32
			27.93		13.7
			19.5
			14.76
	Boxplots; whiskers display min. to max.		ND	CD-HFD	CDHFD +a-PD-1	CD-HFD tumor	CD-HFD +a-PD-1 tumor
		Number of values	3	13	8	11	8
		Minimum	1.23	14.76	19.23	4.93	8.22
		25% Percentile	1.23	26.35	20.56	11.59	44.38
		Median	1.48	41.3	34.01	21.08	52.4
		75% Percentile	1.97	53.51	48.67	36.89	64.93
		Maximum	1.97	108	86.3	98.62	137.3
		Mean	1.56	42.55	38.64	28.83	58.2
		Std. Deviation	0.3764	24	22.59	26.65	36.33
		Std. Error of Mean	0.2173	6.656	7.985	8.036	12.85
Extended Data 2j	%CD45		CD-HFD								CD-HFD +-PD-1
		CD4	11.4	8.63	13	16.9					12.4	16.8	13.3	16.3	11.5	13.7	18.5	10.4
		CD8	20.8	36.8	10.9	13.1					12.4	15.1	20.9	20.3	23.3	25.4	29.4	31.9
		CD4				CD8
	Boxplots; whiskers display min. to max.		CD-HFD	CD-HFD +-PD-1			CD-HFD	CD-HFD +-PD-1
		Number of values	4	8		Number of values	4	8
		Minimum	8.63	10.4		Minimum	10.9	12.4
		25% Percentile	9.323	11.73		25% Percentile	11.45	16.4
		Median	12.2	13.5		Median	16.95	22.1
		75% Percentile	15.93	16.68		75% Percentile	32.8	28.4
		Maximum	16.9	18.5		Maximum	36.8	31.9
		Mean	12.48	14.11		Mean	20.4	22.34
		Std. Deviation	3.454	2.819		Std. Deviation	11.73	6.644
		Std. Error of Mean	1.727	0.9967		Std. Error of Mean	5.864	2.349
	PD-1+ of parent (%)		CD-HFD								CD-HFD +-PD-1
		CD4/PD-1+	38.2	31.7	19.4	27.6					43.8	31.6	20.1	35.9	33.3	19.8	46	23.2
		CD8/PD-1+	69.3	43.9	70.8	35.6					76.5	36.3	54.8	74.2	47.4	52.3	59.2	41.6
		CD4				CD8
	Boxplots; whiskers display min. to max.		CD-HFD	CD-HFD +-PD-1			CD-HFD	CD-HFD +-PD-1
		Number of values	4	8		Number of values	4	8
		Minimum	19.4	19.8		Minimum	35.6	36.3
		25% Percentile	21.45	20.88		25% Percentile	37.68	43.05
		Median	29.65	32.45		Median	56.6	53.55
		75% Percentile	36.58	41.83		75% Percentile	70.43	70.45
		Maximum	38.2	46		Maximum	70.8	76.5
		Mean	29.23	31.71		Mean	54.9	55.29
		Std. Deviation	7.871	10.14		Std. Deviation	17.83	14.35
		Std. Error of Mean	3.935	3.585		Std. Error of Mean	8.915	5.075
Extended Data 2k		CD-HFD								CD-HFD +-PD-1
	CD62L+CD44-	1.76	2.18	7.18	0.67					7.49	1.29	6.52	3.77	2.84	3.3	1.51	1.84
	CD62L+CD44+	4.43	1.92	6.18	2.63					8.49	5.44	6.63	7.42	6.49	5.92	5.9	5.66
	CD62L-CD44+	24.67	16.85	21.41	10.3					23.09	5.83	9.27	21.91	15.26	22.45	19.68	17.91
		CD62L+CD44-				CD62L+CD44+				CD62L-CD44+
	Boxplots; whiskers display min. to max.		CD-HFD	CD-HFD +-PD-1			CD-HFD	CD-HFD +-PD-1			CD-HFD	CD-HFD +-PD-1
		Number of values	4	8		Number of values	4	8		Number of values	4	8
		Minimum	0.67	1.29		Minimum	1.92	5.44		Minimum	10.3	5.83
		25% Percentile	0.9425	1.593		25% Percentile	2.098	5.72		25% Percentile	11.94	10.77
		Median	1.97	3.07		Median	3.53	6.205		Median	19.13	18.8
		75% Percentile	5.93	5.833		75% Percentile	5.743	7.223		75% Percentile	23.86	22.32
		Maximum	7.18	7.49		Maximum	6.18	8.49		Maximum	24.67	23.09
		Mean	2.948	3.57		Mean	3.79	6.494		Mean	18.31	16.93
		Std. Deviation	2.893	2.304		Std. Deviation	1.912	1.025		Std. Deviation	6.228	6.397
		Std. Error of Mean	1.446	0.8145		Std. Error of Mean	0.9559	0.3623		Std. Error of Mean	3.114	2.262
Extended Data 2l	PD-1+CD8+		CD-HFD								CD-HFD +-PD-1
		2B4+	7.26	19.8	28.4	56.1					54.6	39.4	73.2	44.2	20.5	29.4	12.3	13
		CD127+	7.95	36.7	35	58.3					55.3	36.1	81.7	42.9	21.3	32.4	8.07	21.8
		CXCR6+	15.7	56	59.8	70.2					75.3	47.5	81.7	59.8	55.6	54.4	20.2	46.5
		Tbet+	1.15	6.76	5.12	10.2					7.29	8.57	10.6	7.59	8.37	4.41	2.11	3.72
		Tox+	71.3	50.2	45.4	54.7					54.7	64.9	40.8	56.6	59.8	50	66.9	61.3
	Boxplots; whiskers display min. to max.	2B4+				CD127+				CXCR6+				Tbet+				Tox+
			CD-HFD	CD-HFD +-PD-1			CD-HFD	CD-HFD +-PD-1			CD-HFD	CD-HFD +-PD-1			CD-HFD	CD-HFD +-PD-1			CD-HFD	CD-HFD +-PD-1
		Number of values	4	8		Number of values	4	8		Number of values	4	8		Number of values	4	8		Number of values	4	8
		Minimum	7.26	12.3		Minimum	7.95	8.07		Minimum	15.7	20.2		Minimum	1.15	2.11		Minimum	45.4	40.8
		25% Percentile	10.4	14.88		25% Percentile	14.71	21.43		25% Percentile	25.78	46.75		25% Percentile	2.143	3.893		25% Percentile	46.6	51.18
		Median	24.1	34.4		Median	35.85	34.25		Median	57.9	55		Median	5.94	7.44		Median	52.45	58.2
		75% Percentile	49.18	52		75% Percentile	52.9	52.2		75% Percentile	67.6	71.43		75% Percentile	9.34	8.52		75% Percentile	67.15	64
		Maximum	56.1	73.2		Maximum	58.3	81.7		Maximum	70.2	81.7		Maximum	10.2	10.6		Maximum	71.3	66.9
		Mean	27.89	35.83		Mean	34.49	37.45		Mean	50.43	55.13		Mean	5.808	6.583		Mean	55.4	56.88
		Std. Deviation	20.71	21.32		Std. Deviation	20.63	23		Std. Deviation	23.92	18.85		Std. Deviation	3.758	2.871		Std. Deviation	11.26	8.481
		Std. Error of Mean	10.36	7.539		Std. Error of Mean	10.31	8.131		Std. Error of Mean	11.96	6.666		Std. Error of Mean	1.879	1.015		Std. Error of Mean	5.63	2.999
	PD-1+CD4+		CD-HFD								CD-HFD +-PD-1
		2B4+	6.07	15.6	13.8	26.6					29	19.5	11.1	19.2	7.14	29.4	5.24	9.09
		CD127+	3.09	4.44	11.4	12.8					16.2	4.34	7.41	10	1.02	0	1.57	5.3
		CXCR6+	4.12	6.67	13.8	17.6					28.4	7.39	7.41	17.6	6.12	41.2	4.45	11.4
		Tbet+	4.58	6.67	14.4	12.1					7.92	13.8	22.2	23.5	16.3	11.8	5.1	9.85
		Tox+	78.9	73.3	77.2	84.6					81.8	85	77.8	80.8	73.5	47.1	71.1	74.2
	Boxplots; whiskers display min. to max.	2B4+				CD127+				CXCR6+				Tbet+				Tox+
			CD-HFD	CD-HFD +-PD-1			CD-HFD	CD-HFD +-PD-1			CD-HFD	CD-HFD +-PD-1			CD-HFD	CD-HFD +-PD-1			CD-HFD	CD-HFD +-PD-1
		Number of values	4	8		Number of values	4	8		Number of values	4	8		Number of values	4	8		Number of values	4	8
		Minimum	6.07	5.24		Minimum	3.09	0		Minimum	4.12	4.45		Minimum	4.58	5.1		Minimum	73.3	47.1
		25% Percentile	8.003	7.628		25% Percentile	3.428	1.158		25% Percentile	4.758	6.438		25% Percentile	5.103	8.403		25% Percentile	74.28	71.7
		Median	14.7	15.15		Median	7.92	4.82		Median	10.24	9.405		Median	9.385	12.8		Median	78.05	76
		75% Percentile	23.85	26.63		75% Percentile	12.45	9.353		75% Percentile	16.65	25.7		75% Percentile	13.83	20.73		75% Percentile	83.18	81.55
		Maximum	26.6	29.4		Maximum	12.8	16.2		Maximum	17.6	41.2		Maximum	14.4	23.5		Maximum	84.6	85
		Mean	15.52	16.21		Mean	7.933	5.73		Mean	10.55	15.5		Mean	9.438	13.81		Mean	78.5	73.91
		Std. Deviation	8.466	9.537		Std. Deviation	4.877	5.413		Std. Deviation	6.236	13.04		Std. Deviation	4.581	6.555		Std. Deviation	4.694	11.8
		Std. Error of Mean	4.233	3.372		Std. Error of Mean	2.439	1.914		Std. Error of Mean	3.118	4.609		Std. Error of Mean	2.291	2.318		Std. Error of Mean	2.347	4.172
Extended Data 2n		CD-HFD																	CD-HFD +-PD-1
	peri-tumoral	29.666	39.5546	19.7773	39.5546	39.5546	29.666	79.1092	59.3319	88.9979	79.1092	118.664	59.3319	29.666	29.666	79.1092			59.3319	69.2206	29.666	49.4433	108.775	88.9979	88.9979	118.664	29.666	59.3319
	intra-tumoral	9.88865	29.666	59.3319	0	69.2206	29.666	0	9.88865	29.666	0	49.4433	29.666	69.2206	39.5546	49.4433	69.2206	0	247.216	88.9979	108.775	128.552	108.775	69.2206	39.5546	49.4433	39.5546	88.9979	247.216	207.662	79.1092	148.33	158.218	138.441	128.552
	Boxplots; whiskers display min. to max.	peri-tumoral				intra-tumoral
			CD-HFD	CD-HFD +-PD-1			CD-HFD	CD-HFD +-PD-1
		Number of values	15	10		Number of values	17	17
		Minimum	19.78	29.67		Minimum	0	39.55
		25% Percentile	29.67	44.5		25% Percentile	4.944	74.16
		Median	39.55	64.28		Median	29.67	108.8
		75% Percentile	79.11	93.94		75% Percentile	54.39	153.3
		Maximum	118.7	118.7		Maximum	69.22	247.2
		Mean	54.72	70.21		Mean	31.99	122.2
		Std. Deviation	28.68	30.73		Std. Deviation	25.82	64.74
		Std. Error of Mean	7.404	9.717		Std. Error of Mean	6.262	15.7
