# Supplementary material for: NASH limits anti-tumour surveillance in immunotherapy-treated HCC
Source: Nature. 2021 Mar 24;592(7854):450–6. doi: 10.1038/s41586-021-03362-0 (PMC8046670; doi:10.1038/s41586-021-03362-0)
Supplement: Supplementary file 11 — Source Data Extended Data Fig. 3 [file 41586_2021_3362_MOESM11_ESM.xlsx]

## Sheet: Extended Data 3
Extended Data 3f		tumor/lesion/nodule	no tumor
	ctrl.	76	24
	-PD-L1	87	13
Extended Data 3c		Body weight					ALT
		ND	CD-HFD	CD-HFD +-PD-L1			ND	CD-HFD	CD-HFD +-PD-L1
		36.8	57.32	50.35			52	480	224
		41.8	59.11	58.33			32	776	206
		34.56	56.27	53.39			40	594	282
		39.74	46.4	57.01			36	140	422
		35.97	60.72	57.1			36	352	206
		35.4	58.81	42.12			42	414	220
		33.17					40
		33.26					46
	Boxplots; whiskers display min. to max.		ND	CD-HFD	CD-HFD +-PD-L1			ND	CD-HFD	CD-HFD +-PD-L1
		Number of values	8	6	6		Number of values	8	6	6
		Minimum	33.17	46.4	42.12		Minimum	32	140	206
		25% Percentile	33.59	53.8	48.29		25% Percentile	36	299	206
		Median	35.69	58.07	55.2		Median	40	447	222
		75% Percentile	39.01	59.51	57.41		75% Percentile	45	639.5	317
		Maximum	41.8	60.72	58.33		Maximum	52	776	422
		Mean	36.34	56.44	53.05		Mean	40.5	459.3	260
		Std. Deviation	3.054	5.151	6.113		Std. Deviation	6.302	216.5	84.21
		Std. Error of Mean	1.08	2.103	2.496		Std. Error of Mean	2.228	88.39	34.38
Extended Data 3d		NAS					Sirius Red					CD8					PD-1+					PD-L1
		ND	CD-HFD	CD-HFD +-PD-L1			ND	CD-HFD	CD-HFD +-PD-L1			ND	CD-HFD	CD-HFD +-PD-L1			ND	CD-HFD	CD-HFD +-PD-L1			ND	CD-HFD	CD-HFD +-PD-L1
		0	5	6			0.6361	1.9486	2.4921			17.681	27.727	56.2577			0	18.4847	25.7178			0.0118	0.2073	0.5524
		0	5	6			0.0386	1.6182	3.0512			7.23313	36.9693	67.5092			3.21473	4.01841	34.5583			0.0071	0.32	0.2347
		0	5	5			0.0187	2.3071	2.8885			10.046	77.5553	87.6013			3.61657	28.9325	54.2485			0.0179	0.3179	0.4265
		0	3	4			0.0068	2.1345	2.4801			6.83129	15.6718	55.454			1.60736	30.9417	10.4479			0.016	0.1948	0.5487
		0	5	6			0.0037	1.1286	0.9428			4.82209	53.8467	55.0522			1.20552	21.2976	14.8681			0.0158	0.2496	0.2997
		0	4	6			0.016		1.6414										9.64418					0.9027
		0					0.0246
	Boxplots; whiskers display min. to max.		ND	CD-HFD	CD-HFD +-PD-L1			ND	CD-HFD	CD-HFD +-PD-L1			ND	CD-HFD	CD-HFD +-PD-L1			ND	CD-HFD	CD-HFD +-PD-L1			ND	CD-HFD	CD-HFD +-PD-L1
		Number of values	7	6	6		Number of values	7	5	6		Number of values	5	5	5		Number of values	5	5	6		Number of values	5	5	6
		Minimum	0	3	4		Minimum	0.0037	1.129	0.9428		Minimum	4.822	15.67	55.05		Minimum	0	4.018	9.644		Minimum	0.0071	0.1948	0.2347
		25% Percentile	0	3.75	4.75		25% Percentile	0.0068	1.373	1.467		25% Percentile	5.827	21.7	55.25		25% Percentile	0.6028	11.25	10.25		25% Percentile	0.00945	0.2011	0.2835
		Median	0	5	6		Median	0.0187	1.949	2.486		Median	7.233	36.97	56.26		Median	1.607	21.3	20.29		Median	0.0158	0.2496	0.4876
		75% Percentile	0	5	6		75% Percentile	0.0386	2.221	2.929		75% Percentile	13.86	65.7	77.56		75% Percentile	3.416	29.94	39.48		75% Percentile	0.01695	0.319	0.64
		Maximum	0	5	6		Maximum	0.6361	2.307	3.051		Maximum	17.68	77.56	87.6		Maximum	3.617	30.94	54.25		Maximum	0.0179	0.32	0.9027
		Mean	0	4.5	5.5		Mean	0.1064	1.827	2.249		Mean	9.323	42.35	64.37		Mean	1.929	20.73	24.91		Mean	0.01372	0.2579	0.4941
		Std. Deviation	0	0.8367	0.8367		Std. Deviation	0.2339	0.4667	0.805		Std. Deviation	5.03	24.11	13.98		Std. Deviation	1.487	10.68	17.31		Std. Deviation	0.004316	0.0593	0.2379
		Std. Error of Mean	0	0.3416	0.3416		Std. Error of Mean	0.0884	0.2087	0.3287		Std. Error of Mean	2.25	10.78	6.252		Std. Error of Mean	0.6652	4.776	7.065		Std. Error of Mean	0.00193	0.02652	0.09712
Extended Data 3g		Days	Isotype	aPD1
		26		1
		35		1
		89		1
		141		0
		141		0
		41		1
		94		1
		154		1
		154		0
		154		0
		17	1
		17	1
		22	1
		26	1
		31	1
		37	1
		31	1
		41	1
Extended Data 3h		Days	IgG	aPD1
		115	0
		49	1
		60	1
		35	1
		23	1
		24	1
		28		1
		115		0
		115		0
		115		0
		115		0
		115		0
Extended Data 3i		days	IgG	PD1
		23	1
		23	1
		41	1
		31	1
		22	1
		22	1
		13	1
		23	1
		32	1
		22	1
		32	1
		12	1
		53		1
		63		1
		38		1
		68		1
		24		1
		41		1
		24		1
		72		1
		70		1
		80		1
		32		1
		32		1
		22	1
		14	1
		32	1
		22	1
		23	1
		16	1
		27	1
		33	1
		20	1
		27	1
		22	1
		23	1
		23		1
		26		1
		38		1
		47		1
		50		1
		31		1
		23		1
		22		1
		22		1
		33		1
		24		1
		47		1
		27	1
		30	1
		23	1
		30	1
		19	1
		28	1
		18	1
		24	1
		29	1
		24	1
		17	1
		39		1
		60		1
		54		1
		51		1
		24		1
		31		1
		60		1
		45		1
		41		1
		26		1
		39		1
