# Supplementary material for: NASH limits anti-tumour surveillance in immunotherapy-treated HCC
Source: Nature. 2021 Mar 24;592(7854):450–6. doi: 10.1038/s41586-021-03362-0 (PMC8046670; doi:10.1038/s41586-021-03362-0)
Supplement: Supplementary file 12 — Source Data Extended Data Fig. 4 [file 41586_2021_3362_MOESM12_ESM.xlsx]

## Sheet: Extended Data 4
Extended Data 4b	ND	CD-HFD	CD-HFD a-CD8	CD-HFD a-CD8/a-NK1.1
	1	1	3
	2	2	3
	0	5	3
	0	4	4
	0	5	4
	1	5	4
	0	7	3
	0	7	3
	0	6	4
	0	6	4
	1	3	3
	0	4	3
	0	5	5
	0	5	4
	1	5	3
	0	5	4
	0	7	4
	0	6	6
	0	5	4
	0	5	3
	2	7	4
	0	6	5
	0	4	4	4
	1	4	3	4
		6	3	5
		7	3	2
		5	5	3
		4	2	3
		4	3
		6
		4
		5
		2
		4
		7
		7
		6
		5
		4
		6
Boxplots; whiskers display min. to max.		ND	CD-HFD	CD-HFD a-CD8	CD-HFD a-CD8/a-NK1.1
	Number of values	24	40	29	6
	Minimum	0	1	2	2
	25% Percentile	0	4	3	2.75
	Median	0	5	4	3.5
	75% Percentile	1	6	4	4.25
	Maximum	2	7	6	5
	Mean	0.375	5.025	3.655	3.5
	Std. Deviation	0.6469	1.459	0.8567	1.049
	Std. Error of Mean	0.132	0.2306	0.1591	0.4282
Extended Data 4c	ND	CD-HFD	CD-HFD a-CD8	CD-HFD a-CD8/a-NK1.1
	46	264	196	140
	40	234	190	376
	34	374	308	294
	40	274	386	320
	32	66	170	280
	70	224	178	316
	54	156	88
	60	70	282
	62	34	190
	50	286	298
	50	252	252
	48	362	278
	42	378	200
	74	34	292
	28	214	142
	44	206	184
	44	240	434
	74	236	248
	64	160	236
	64	406	202
	60	72	84
	56	302	104
		152	222
		342	238
		118	298
		398	334
		70	84
		160	356
		134	408
		252	406
		272	316
		270
		202
		72
		514
		238
		410
		656
		458
		556
		368
		370
Boxplots; whiskers display min. to max.		ND	CD-HFD	CD-HFD a-CD8	CD-HFD a-CD8/a-NK1.1
	Number of values	22	42	31	6
	Minimum	28	34	84	140
	25% Percentile	41.5	155	184	245
	Median	50	246	238	305
	75% Percentile	62.5	368.5	308	334
	Maximum	74	656	434	376
	Mean	51.64	258.5	245.3	287.7
	Std. Deviation	13.28	144.4	96.86	79.44
	Std. Error of Mean	2.83	22.28	17.4	32.43
Extended Data 4g	ND	CD-HFD	CD-HFD a-CD8	CD-HFD a-PD-1
	0.35	40.93	1.48	60.23
	2.11	48.9	0.49	45.09
	0	15.78	16.27	79.72
	0.35	26.63	5.34	97.64
	0.41	28.77	9.37	101.58
				78.41
				45.37
Boxplots; whiskers display min. to max.		ND	CD-HFD	CD-HFD a-CD8	CD-HFD a-PD-1
	Number of values	5	5	5	7
	Minimum	0	15.78	0.49	45.09
	25% Percentile	0.175	21.21	0.985	45.37
	Median	0.35	28.77	5.34	78.41
	75% Percentile	1.26	44.92	12.82	97.64
	Maximum	2.11	48.9	16.27	101.6
	Mean	0.644	32.2	6.59	72.58
	Std. Deviation	0.8354	12.92	6.448	23.1
	Std. Error of Mean	0.3736	5.777	2.884	8.732
Extended Data 4h		PBS															a-CD8 25µg															a-PD1 150ug
	0	174	195	189	171	132	162	160	179								201	169	144	128	166	157	152	148	136	124						129	175	164	139	168	164	183	144	177
	15	290	292	262	263	352	274	402	307								277	294	261	220	348	254	363	325	243	315						360	300	312	240	276	283	287	263	363
	30	357	292	321	318	352	440	322	325								275	269	226	281	274	322	366	354	323	327						312	387	317	289	329	314	307	312	294
	60	284	220	205	198	299	306	278	264								225	209	204	238	228	246	309	268	245	233						201	251	236	198	177	247	281	222	215
	90	237	218	170	186	277	221	310	243								179	178	157	177	200	232	276	256	204	208						165	187	171	182	173	195	209	167	198
	120	190	180	149	156	258	203	262	244								159	154	163	160	143	240	238	226	186	185						195	174	158	158	167	163	165	178	170
Extended Data 4i		PBS																				a-PD1 150ug																				a-CD8 25µg
	CD3	33.7	42.8	34.9	46.3	34	34.3	32.2	30	30.4												44.6	50.7	33.9	23.2	39.4	46.2	40.3	47.5													25.9	18.4	24.3	25.6	29.6	25.5	32.1	31.2
	CD4	8.45	5.62	5.76	19.3	11.5	12.4	7.39	1.92	6.25												7.75	9.2	8.28	5.41	5.58	8.89	9.11	11.5													16.2	12.9	11.9	7.99	11	15.2	18.5	15.9
	CD8	16.3	29.2	9.88	20.2	16.1	17.3	20.2	17.9	14.6												32.2	36.8	18.7	13.1	26.4	26.6	23.3	25.2													4.04	0.53	3.63	4.15	13	1.14	2.95	7.5
	CD19	19.8	34.1	24.4	36	28.1	46	42.3	42.3	53.5												29.2	25.2	30.3	25.3	31.9	30.8	35.3	31.8													35.3	16.2	22.3	20.4	48.4	48.6	48.4	45.4
	NK	12.8	4.47	9.86	4.34	4.34	4.24	3.91	8.38	3.45												3.41	3.94	5.45	8.2	6.95	5.04	4.46	5.1													12.1	14.3	13.8	12.4	6.25	8.76	5.13	7.74
	NKT	3.59	0.8	3.48	2.9	2.25	1.75	1.01	1.81	1.37												1.19	1	2.24	2	1.31	1.75	1.07	2.1													2.44	3.44	4.52	5.34	1.65	3.16	2.75	1.98
	KC	3.64	1.38	2.44	0.78	2.94	0.15	0.32	2.95	2												1.4	1.89	3.26	3.29	1.35	2.45	5.22	2.94													3.51	1.33	6.05	6.8	0.5	1.49	1.16	0.56
	CD11b+	25.1	10.4	6.24	8.34	9.21	8.15	8.15	10.5	11.9												10.1	10.8	10	14.9	11.6	8.47	10.1	8.71													13.3	6.8	23.1	20.7	9.9	13.6	11.6	10.8
	mDC	13.5	11.5	5.25	5.53	7.32	7.02	7.32	13	8.74												9.32	10.3	14	14.5	14.8	16.8	12.3	18.8													11.2	4.34	14.9	18.1	8.23	12.9	9.91	12.5
	pDC	3.85	8.9	4.89	5.32	11.2	10.1	10.8	6.72	10.2												14.2	14.4	10.5	16.6	11.8	12.2	12.6	8.4													7.59	6.32	4.98	6.14	4.81	12.4	14.3	22.2
	CD3					CD4					CD8					CD19					NK					NKT					KC					CD11b+					mDC					pDC
Boxplots; whiskers display min. to max.		PBS	a-PD1 150ug	a-CD8 25µg			PBS	a-PD1 150ug	a-CD8 25µg			PBS	a-PD1 150ug	a-CD8 25µg			PBS	a-PD1 150ug	a-CD8 25µg			PBS	a-PD1 150ug	a-CD8 25µg			PBS	a-PD1 150ug	a-CD8 25µg			PBS	a-PD1 150ug	a-CD8 25µg			PBS	a-PD1 150ug	a-CD8 25µg			PBS	a-PD1 150ug	a-CD8 25µg			PBS	a-PD1 150ug	a-CD8 25µg
	Number of values	9	8	14		Number of values	9	8	17		Number of values	9	8	17		Number of values	9	8	17		Number of values	9	8	17		Number of values	9	8	14		Number of values	9	8	12		Number of values	9	8	17		Number of values	9	8	17		Number of values	9	8	13
	Minimum	30	23.2	18.4		Minimum	1.92	5.41	6.27		Minimum	9.88	13.1	0.53		Minimum	19.8	25.2	16.2		Minimum	3.45	3.41	5.13		Minimum	0.8	1	1.55		Minimum	0.15	1.35	0.32		Minimum	6.24	8.47	6.8		Minimum	5.25	9.32	4.34		Minimum	3.85	8.4	4.81
	25% Percentile	31.3	35.28	22.28		25% Percentile	5.69	6.123	9.7		25% Percentile	15.35	19.85	1.685		25% Percentile	26.25	26.28	32.1		25% Percentile	4.075	4.07	6.74		25% Percentile	1.19	1.1	2.108		25% Percentile	0.55	1.523	0.71		25% Percentile	8.15	9.033	9.705		25% Percentile	6.275	10.8	10.16		25% Percentile	5.105	10.83	6.23
	Median	34	42.45	25.75		Median	7.39	8.585	11.45		Median	17.3	25.8	3.16		Median	36	30.55	42.6		Median	4.34	5.07	8.13		Median	1.81	1.53	2.505		Median	2	2.695	1.62		Median	9.21	10.1	11.2		Median	7.32	14.25	12.5		Median	8.9	12.4	8.33
	75% Percentile	38.85	47.18	30.9		75% Percentile	11.95	9.178	15.55		75% Percentile	20.2	30.8	4.57		75% Percentile	44.15	31.88	48.4		75% Percentile	9.12	6.575	12.75		75% Percentile	3.19	2.075	3.23		75% Percentile	2.945	3.283	3.983		75% Percentile	11.2	11.4	14.15		75% Percentile	12.25	16.3	15.45		75% Percentile	10.5	14.35	11.75
	Maximum	46.3	50.7	33.8		Maximum	19.3	11.5	18.5		Maximum	29.2	36.8	13		Maximum	53.5	35.3	54.8		Maximum	12.8	8.2	14.3		Maximum	3.59	2.24	5.34		Maximum	3.64	5.22	6.8		Maximum	25.1	14.9	23.1		Maximum	13.5	18.8	23.5		Maximum	11.2	16.6	22.2
	Mean	35.4	40.73	26.3		Mean	8.732	8.215	12.16		Mean	17.96	25.29	3.829		Mean	36.28	29.98	39.94		Mean	6.199	5.319	9.493		Mean	2.107	1.583	2.789		Mean	1.844	2.725	2.547		Mean	10.89	10.59	12.41		Mean	8.798	13.85	12.85		Mean	7.998	12.59	9.522
	Std. Deviation	5.526	8.832	4.637		Std. Deviation	5.071	2.002	3.523		Std. Deviation	5.239	7.36	3.064		Std. Deviation	10.89	3.411	11.8		Std. Deviation	3.322	1.576	3.195		Std. Deviation	1.025	0.4975	1.053		Std. Deviation	1.253	1.27	2.179		Std. Deviation	5.582	2.018	4.252		Std. Deviation	3.12	3.164	4.512		Std. Deviation	2.825	2.526	4.719
	Std. Error of Mean	1.842	3.123	1.239		Std. Error of Mean	1.69	0.7077	0.8545		Std. Error of Mean	1.746	2.602	0.7432		Std. Error of Mean	3.629	1.206	2.861		Std. Error of Mean	1.107	0.5572	0.7748		Std. Error of Mean	0.3417	0.1759	0.2813		Std. Error of Mean	0.4178	0.4491	0.6291		Std. Error of Mean	1.861	0.7134	1.031		Std. Error of Mean	1.04	1.119	1.094		Std. Error of Mean	0.9417	0.8929	1.309
Extended Data 4j		PBS																				a-PD1 150ug																				a-CD8 25µg
	CD62L+	4.87	0.89	10.8	2.58	4.67	0.44	0.76	0.82	0.6	3.04	0.76	0.9											0.47	0.91	1.62	0.31	0.43	1.39	0.82	1.18	0.61	2.02	0.34	1.18	1.82	6.02	1.61	0.24	2.19		7.8	7.49	5.12	0.93	1.45	3.98	5.43	4.27
	CD62L-CD44+CD69+	1.27	1.88	1.71	3.58	1.22	1.92	0.97	1.34	0.92	1.58	1.13	2.25											4.41	4.55	4.07	2.25	1.47	2.25	3.79	4.47	4.34	1.78	0.74	1.39	2.85	3.05	6.18	5.86	3.59		4.39	2.76	3.53	4.55	1.93	1.73	2.37	3.38
	CD62L-CD44+	2.13	1.3	5.42	4.24	5.41	4.12	0.16	3.63	3.79	3.11	3.35	5.63											2.79	3.47	2.37	2.6	3.32	5.06	3.94	5.6	5.47	4.19	3.63	5.31	5.57	6.96	3.8	4.68	2.93		3.29	1.84	2.7	2.23	6.24	7.09	7.18	6.91
	CD62L+					CD62L-CD44+CD69+					CD62L-CD44+
Boxplots; whiskers display min. to max.		PBS	a-PD1 150ug	a-CD8 25µg			PBS	a-PD1 150ug	a-CD8 25µg			PBS	a-PD1 150ug	a-CD8 25µg
	Number of values	12	17	17		Number of values	12	17	17		Number of values	12	17	17
	Minimum	0.44	0.24	0.41		Minimum	0.92	0.74	1.58		Minimum	0.16	2.37	1.84
	25% Percentile	0.76	0.45	1.425		25% Percentile	1.153	2.015	1.755		25% Percentile	2.375	3.125	3.43
	Median	0.895	1.18	2.88		Median	1.46	3.59	2.37		Median	3.71	3.94	4.48
	75% Percentile	4.263	1.72	4.935		75% Percentile	1.91	4.44	3.96		75% Percentile	5.118	5.39	5.925
	Maximum	10.8	6.02	7.8		Maximum	3.58	6.18	5.06		Maximum	5.63	6.96	7.18
	Mean	2.594	1.362	3.331		Mean	1.648	3.355	2.784		Mean	3.524	4.217	4.606
	Std. Deviation	3.035	1.355	2.253		Std. Deviation	0.733	1.567	1.214		Std. Deviation	1.677	1.29	1.643
	Std. Error of Mean	0.876	0.3285	0.5464		Std. Error of Mean	0.2116	0.3801	0.2945		Std. Error of Mean	0.4842	0.3129	0.3984
Extended Data 4k		PBS																				a-PD1 150ug
	CD62L+	10.6	2.73	14.5	7.7	9.24	1.44	7.9	4.88	2.99	7.46	2.5	3.34											2.7	2.11	3.25	0.87	3.47	5.46	2.14	6.71	3.76	5.68	2.06	9.34	5.32	4.24	6.95	4.84
	CD62L-CD44+CD69+	2.01	3.81	0.64	1.72	1.45	6.44	7.12	2.99	15.2	6.38	8.94	4.34											25.1	29.2	13.6	7.25	15.9	12.1	10.4	11	12.5	11.6	7.98	2.86	1.58	6.73	4.93	8.04
	CD62L-CD44+	3.31	0.16	2.95	5.26	4.3	10.6	2.5	6.16	10.4	4.89	15.8	10.8											4.24	4.62	1.41	4.65	6.53	8.78	10.2	7.16	12.6	6.74	8.48	5.66	6.2	10.8	7.56	18.6
	CD62L+					CD62L-CD44+CD69+					CD62L-CD44+
Boxplots; whiskers display min. to max.		PBS	a-PD1 150ug				PBS	a-PD1 150ug				PBS	a-PD1 150ug
	Number of values	12	16			Number of values	12	16			Number of values	12	16
	Minimum	1.44	0.87			Minimum	0.64	1.58			Minimum	0.16	1.41
	25% Percentile	2.795	2.28			25% Percentile	1.793	6.86			25% Percentile	3.04	4.903
	Median	6.17	4			Median	4.075	10.7			Median	5.075	6.95
	75% Percentile	8.905	5.625			75% Percentile	6.95	13.33			75% Percentile	10.55	9.845
	Maximum	14.5	9.34			Maximum	15.2	29.2			Maximum	15.8	18.6
	Mean	6.273	4.306			Mean	5.087	11.3			Mean	6.428	7.764
	Std. Deviation	3.963	2.217			Std. Deviation	4.103	7.328			Std. Deviation	4.523	3.998
	Std. Error of Mean	1.144	0.5542			Std. Error of Mean	1.184	1.832			Std. Error of Mean	1.306	0.9994
Extended Data 4l		PBS																				a-PD1 150ug
	KC	90.7	97.5	49.1	73.8	50.8	65	93.4	89.5													97.5	98.2	97.5	98.8	93.2	91.9	98.1	96.3
	CD11b+	24.3	31.4	3.59	16.5	4.54	4.7	14.1	9.27													32.6	25	40.5	30.9	17.7	12.7	19	23
	mDC	71.4	75.3	27.8	42.8	30.5	37.5	58.4	46.3													80.3	78.5	87.7	72.6	46.3	58.2	78.2	73.7
	pDC	8.04	5.48	7.09	7.53	47.2	55.5	34.7	43.3													63.7	47.9	62.5	52.6	33.5	31.3	42.9	49.6
	KC					CD11b+					mDC					pDC
Boxplots; whiskers display min. to max.		PBS	a-PD1 150ug				PBS	a-PD1 150ug				PBS	a-PD1 150ug				PBS	a-PD1 150ug
	Number of values	8	8			Number of values	8	8			Number of values	8	8			Number of values	8	8
	Minimum	49.1	91.9			Minimum	3.59	12.7			Minimum	27.8	46.3			Minimum	5.48	31.3
	25% Percentile	54.35	93.98			25% Percentile	4.58	18.03			25% Percentile	32.25	61.8			25% Percentile	7.2	35.85
	Median	81.65	97.5			Median	11.69	24			Median	44.55	75.95			Median	21.37	48.75
	75% Percentile	92.73	98.18			75% Percentile	22.35	32.18			75% Percentile	68.15	79.85			75% Percentile	46.23	60.03
	Maximum	97.5	98.8			Maximum	31.4	40.5			Maximum	75.3	87.7			Maximum	55.5	63.7
	Mean	76.23	96.44			Mean	13.55	25.18			Mean	48.75	71.94			Mean	26.11	48
	Std. Deviation	19.45	2.53			Std. Deviation	10.14	9.08			Std. Deviation	17.93	13.36			Std. Deviation	21.17	11.93
	Std. Error of Mean	6.876	0.8944			Std. Error of Mean	3.586	3.21			Std. Error of Mean	6.34	4.725			Std. Error of Mean	7.484	4.217
Extended Data 4m	ND	CD-HFD	CD-HFD + a-PD1
	0	0	1.5625
	0	0	3.125
	0	3.125	0
	0	0	3.125
	0	0	0
	0	1.5625	1.5625
	0	0	0
	0	0	4.6875
	0	0	0
	0	0	0
	0	0	1.5625
	0	0	1.5625
	0	0	1.5625
	0	1.5625	0
	0	0	3.125
	0	0	0
	0	0	4.6875
	0	0	0
	0	0	0
	0	0	3.125
	0	3.125	3.125
	0	0	1.5625
	0	0	1.5625
	0	1.5625	6.25
	0	1.5625	0
	0	0	3.125
	0	0	0
Boxplots; whiskers display min. to max.		ND	CD-HFD	CD-HFD + a-PD1
	Number of values	27	27	27
	Minimum	0	0	0
	25% Percentile	0	0	0
	Median	0	0	1.563
	75% Percentile	0	0	3.125
	Maximum	0	3.125	6.25
	Mean	0	0.463	1.678
	Std. Deviation	0	0.9509	1.783
	Std. Error of Mean	0	0.183	0.3431
[truncated: 9 more columns]
