# Supplementary material for: NASH limits anti-tumour surveillance in immunotherapy-treated HCC
Source: Nature. 2021 Mar 24;592(7854):450–6. doi: 10.1038/s41586-021-03362-0 (PMC8046670; doi:10.1038/s41586-021-03362-0)
Supplement: Supplementary file 13 — Source Data Extended Data Fig. 5 [file 41586_2021_3362_MOESM13_ESM.xlsx]

## Sheet: Extended Data 5
Extended Data 5b		ND							ND PD-1-/-							CD-HFD							CD-HFD PD-1-/-
	IFNy		26	18.2	19.6	16.7			25.9	14.3	31.4	27.6	31.6			25.1	18	23	21.1	35.6			64.2	60.8	52.3	62.8	65.9	56.9	67.2
	TNF		24.9	16.5	21.7	18.9			14	12.4	14.3	14.4	23.5			25.4	22.2	25.1	26	29.3			35.5	26.5	30.3	41.6	32.7	31.8	29.4
	IFNy						TNF
Boxplots; whiskers display min. to max.		ND	ND PD-1-/-	CD-HFD	CD-HFD PD-1-/-			ND	ND PD-1-/-	CD-HFD	CD-HFD PD-1-/-
	Number of values	4	5	5	7		Number of values	4	5	5	7
	Minimum	16.7	14.3	18	52.3		Minimum	16.5	12.4	22.2	26.5
	25% Percentile	17.08	20.1	19.55	56.9		25% Percentile	17.1	13.2	23.65	29.4
	Median	18.9	27.6	23	62.8		Median	20.3	14.3	25.4	31.8
	75% Percentile	24.4	31.5	30.35	65.9		75% Percentile	24.1	18.95	27.65	35.5
	Maximum	26	31.6	35.6	67.2		Maximum	24.9	23.5	29.3	41.6
	Mean	20.13	26.16	24.56	61.44		Mean	20.5	15.72	25.6	32.54
	Std. Deviation	4.092	7.068	6.701	5.277		Std. Deviation	3.622	4.423	2.535	4.878
	Std. Error of Mean	2.046	3.161	2.997	1.995		Std. Error of Mean	1.811	1.978	1.134	1.844
Extended Data 5c		tumor	no tumor
	Control	9	91
	PD-1-/-	53	47
Extended Data 5d	ND	ND PD-1-/-	CDHFD	CDHFD PD-1-/-
	54	44	138	80
	64	34	110	128
	40	38	52	106
	46	52	220	262
	52	136	110	292
	42		70	52
	52		72	54
	48		50	48
	38		144	140
Boxplots; whiskers display min. to max.		ND	ND PD-1-/-	CDHFD	CDHFD PD-1-/-
	Number of values	9	5	9	9
	Minimum	38	34	50	48
	25% Percentile	41	36	61	53
	Median	48	44	110	106
	75% Percentile	53	94	141	201
	Maximum	64	136	220	292
	Mean	48.44	60.8	107.3	129.1
	Std. Deviation	8.11	42.58	54.75	90.43
	Std. Error of Mean	2.703	19.04	18.25	30.14
Extended Data 5e	ND	ND PD-1-/-	CDHFD	CDHFD PD-1-/-
	0	1	4	6
	0	0	3	6
	0	1	1	3
	0	0	6	7
	0	1	3	6
	0		4	6
	1		5	6
	0		3	7
			5	7
				3
				5
				6
				6
Boxplots; whiskers display min. to max.		ND	ND PD-1-/-	CDHFD	CDHFD PD-1-/-
	Number of values	8	5	9	13
	Minimum	0	0	1	3
	25% Percentile	0	0	3	5.5
	Median	0	1	4	6
	75% Percentile	0	1	5	6.5
	Maximum	1	1	6	7
	Mean	0.125	0.6	3.778	5.692
	Std. Deviation	0.3536	0.5477	1.481	1.316
	Std. Error of Mean	0.125	0.2449	0.4938	0.3649
Extended Data 5f	ND	ND PD-1-/-	CDHFD	CDHFD PD-1-/-
	9.37	20.6568	10.68	122.87
	9.04	15.7385	10.27	62.87
	5.34	23.116	11.51	52.6
	7.4	18.1977	17.26	94.1
		80.1682	13.56	57.94
				143
				174.56
Boxplots; whiskers display min. to max.		ND	ND PD-1-/-	CDHFD	CDHFD PD-1-/-
	Number of values	4	5	5	7
	Minimum	5.34	15.74	10.27	52.6
	25% Percentile	5.855	16.97	10.48	57.94
	Median	8.22	20.66	11.51	94.1
	75% Percentile	9.288	51.64	15.41	143
	Maximum	9.37	80.17	17.26	174.6
	Mean	7.788	31.58	12.66	101.1
	Std. Deviation	1.845	27.3	2.869	47.17
	Std. Error of Mean	0.9226	12.21	1.283	17.83
Extended Data 5g		ND							ND PD-1-/-							CD-HFD							CD-HFD PD-1-/-
	CD4		15.2	13.7	13.5	16.1			8.9	21.1	15.9	15.8	8.03			14	11.3	12.7	12.5	11.7			13.9	15.9	18.6	17.8	13.7	11	8.99
	CD8		16.3	13.5	11.1	16.3			13.4	24	20.5	17.7	8.37			15.9	11	11.6	16.7	17.6			27.1	30.2	15.8	20	18.3	13.4	32.9
	KC		0.39	0.64	0.38	0.42			0.51	0.28	0.77	1.03	1.79			0.57	1.36	1.14	2.62	0.72			5.05	7.97	8.37	10.2	8.76	15.8	8.31
	pDC		2.52	3.41	3.51	2.8			8.55	4.42	7.57	5.95	2.19			4.95	3.77	4.7	9.45	6.18			4.61	4.8	4.9	9.34	4.35	2.98	3.59
	mDC		1.06	1.06	1.07	0.8			0.91	0.57	1.34	0.77	0.65			1.7	2.82	2.53	4.36	2.28			8.65	4.63	3.27	7.35	5.97	5.57	7.56
	CD11b+		9.84	9.52	10.7	7.18			6.87	3.76	7.87	6.39	7.41			9.69	20.3	14.4	13.9	11.6			4.17	5.58	4.15	3.73	6.94	7.21	5.84
	CD4						CD8						KC						pDC						mDC						CD11b+
Boxplots; whiskers display min. to max.		ND	ND PD-1-/-	CD-HFD	CD-HFD PD-1-/-			ND	ND PD-1-/-	CD-HFD	CD-HFD PD-1-/-			ND	ND PD-1-/-	CD-HFD	CD-HFD PD-1-/-			ND	ND PD-1-/-	CD-HFD	CD-HFD PD-1-/-			ND	ND PD-1-/-	CD-HFD	CD-HFD PD-1-/-			ND	ND PD-1-/-	CD-HFD	CD-HFD PD-1-/-
	Number of values	4	5	5	7		Number of values	4	5	5	7		Number of values	4	5	5	7		Number of values	4	5	5	7		Number of values	4	5	5	7		Number of values	4	5	5	7
	Minimum	13.5	8.03	11.3	8.99		Minimum	11.1	8.37	11	13.4		Minimum	0.38	0.28	0.57	5.05		Minimum	2.52	2.19	3.77	2.98		Minimum	0.8	0.57	1.7	3.27		Minimum	7.18	3.76	9.69	3.73
	25% Percentile	13.55	8.465	11.5	11		25% Percentile	11.7	10.89	11.3	15.8		25% Percentile	0.3825	0.395	0.645	7.97		25% Percentile	2.59	3.305	4.235	3.59		25% Percentile	0.865	0.61	1.99	4.63		25% Percentile	7.765	5.075	10.65	4.15
	Median	14.45	15.8	12.5	13.9		Median	14.9	17.7	15.9	20		Median	0.405	0.77	1.14	8.37		Median	3.105	5.95	4.95	4.61		Median	1.06	0.77	2.53	5.97		Median	9.68	6.87	13.9	5.58
	75% Percentile	15.88	18.5	13.35	17.8		75% Percentile	16.3	22.25	17.15	30.2		75% Percentile	0.585	1.41	1.99	10.2		75% Percentile	3.485	8.06	7.815	4.9		75% Percentile	1.068	1.125	3.59	7.56		75% Percentile	10.49	7.64	17.35	6.94
	Maximum	16.1	21.1	14	18.6		Maximum	16.3	24	17.6	32.9		Maximum	0.64	1.79	2.62	15.8		Maximum	3.51	8.55	9.45	9.34		Maximum	1.07	1.34	4.36	8.65		Maximum	10.7	7.87	20.3	7.21
	Mean	14.63	13.95	12.44	14.27		Mean	14.3	16.79	14.56	22.53		Mean	0.4575	0.876	1.282	9.209		Mean	3.06	5.736	5.81	4.939		Mean	0.9975	0.848	2.738	6.143		Mean	9.31	6.46	13.98	5.374
	Std. Deviation	1.242	5.452	1.043	3.486		Std. Deviation	2.509	6.103	3.044	7.53		Std. Deviation	0.1228	0.583	0.8123	3.291		Std. Deviation	0.4776	2.531	2.209	2.062		Std. Deviation	0.1318	0.3035	0.996	1.855		Std. Deviation	1.505	1.609	4.006	1.398
	Std. Error of Mean	0.621	2.438	0.4665	1.317		Std. Error of Mean	1.254	2.729	1.361	2.846		Std. Error of Mean	0.06142	0.2607	0.3633	1.244		Std. Error of Mean	0.2388	1.132	0.9879	0.7792		Std. Error of Mean	0.06588	0.1357	0.4454	0.7012		Std. Error of Mean	0.7524	0.7195	1.792	0.5286
Extended Data 5h			Healthy						CD-HFD					CD-HFD						CD-HFD
									+Vehicle					+α-PD1						+α-CD8
	ICF		-948.936	-1197.78	-552.225	-751.523	-1271.29		323.06	-231.186	661.336	-40.8459		398.055	722.815	975.617	363.271	634.991		-374.095	-258.535	-201.573	-202.504	79.7571
	Immunosuppressive ICF		-3011.36	-3041.55	-2293.46	-2933.94	-3198.06		-1891.8	-2162.69	-1633.52	-2429.99		-1381.77	-1631.48	-1490.21	-1776.42	-1489.24		-1915.09	-2413.38	-1956.5	-2161.61	-1913.83
	Pro-Inflammatory ICF		2308.28	2182.57	2494.77	2439.16	2474.93		3742.79	3239.39	3837.99	3550.22		3309.11	4316.59	4034.25	3684.46	3715.52		3138.09	3389.28	3060.28	3515.37	3564.53
	High-Infiltrate ICF		-1891.32	-2505.87	-1684.64	-1567.08	-2628.65		-912.375	-1597.58	-628.896	-1383.94		-914.867	-1156.34	-217.111	-1036.2	-630.727		-2132.4	-1766.8	-1612.19	-1926.5	-1525.57
	non ICF		2870.82	2542.77	2629.68	2534.42	2724.63		2198.57	2244.41	2288.83	2473.49		2250.37	2003.56	2221.74	2227.26	2018.23		2104.94	2050.27	2589.21	2290.63	2273.65
	Immune TNF-y/STAT1		-1800.47	-1946.42	-1382.63	-1624.6	-1938.2		-133.223	-1102.45	176.316	-758.922		-44.1723	172.512	460.604	-306.829	106.571		-1314.86	-997.662	-863.979	-1225.62	-642.443
	TNF-y Signaling via NFK-β		605.269	707.363	931.173	946.041	710.947		1162.33	1110.79	1833.01	1113.57		2032.58	1597.27	1384.33	1289.46	1579.89		1169.45	1172.23	1057.78	1037.44	1184.72
	TGF-β		1200.1	1282.93	1594.97	1333.01	1461.41		2087.5	1782.43	2288.94	1879.01		2612.16	2509.33	2305.38	2154.53	2320.58		2097.79	2006.74	1915.81	1822.43	1961.65
	Hallmark EMT		152.843	217.382	740.043	427.259	457.274		980.764	919.662	1218.26	953.08		1565.83	1266.25	1123.6	1225.64	1212.13		964.508	894.674	1018.79	948.036	981.07
	EMT attractor metagene		-889.705	-710.037	-295.23	-691.915	-674.644		-158.828	-320.158	15.4907	-149.718		718.38	460.42	135.132	313.811	309.386		-10.5492	-79.0303	33.3828	134.682	-113.086
	Quiescent SC		-1461.65	-1458.51	-868.207	-806.04	-1471.91		-1090.7	-1230.71	-1387.93	-1085.45		-725.705	-837.758	-1012.08	-716.453	-932.238		-1010.06	-600.324	-1266.8	-714.494	-1062.73
	HSC		-2689.49	-2530.93	-2474.23	-2532.85	-2767.72		-1897.35	-2391.93	-2256.66	-2353.24		-1340.02	-1512.63	-2046.55	-1850.85	-2011.92		-1962.52	-1875.66	-2397.02	-1926.09	-2177.16
	Hallmark Angiogenesis		-281.707	332.31	740.783	639.674	480.972		1096.97	954.037	1444.51	1014.03		1547.58	1684.11	1370.15	1351.92	1422.87		1083.63	971.208	1195.81	941.142	944.011
	Hallmark KRAS Signaling		2231.9	2222.96	2674.71	2701.42	2227.39		2928.99	2532.18	3101.65	2771.63		3465.53	3112.44	3089.78	3080.31	3146.8		2904.03	3083.21	2796.74	2860.92	2840.57
	186-gene signature		-5324.7	-5113.3	-4915.49	-5193.23	-5250.34		-4746.64	-4877.7	-4046.94	-4940.3		-3675.47	-3948.27	-3938.95	-4375.97	-4235.64		-4756.3	-4586.07	-4690.53	-4741.8	-4863.19
	122-gene signature		-2164.76	-2037.6	-1770.09	-1809.16	-2159.5		-1487.69	-1827.89	-1788.26	-1770.03		-1111.91	-1308.28	-1574.68	-1312.02	-1452.65		-1629.26	-1396.43	-1809.08	-1416.7	-1718.87
	IFN-γ 18 gene signature		-1720.08	-2101.43	-1088.92	-1855.65	-1937.31		-67.3179	-1125.3	-27.6365	-931.967		-457.776	-350.892	962.935	-259.853	22.9146		-2204.48	-1709.86	-1115.18	-1830.96	-970.779
	Hallmark IFN-α Response		2868.73	2987.68	3135.42	2995.28	2904.79		3897.68	3503.52	3851.15	3713.96		3658.99	4182.38	4139.33	3822.46	3902.24		3364.47	3662.5	3490	3449.99	3692.35
	Hallmark IFN-y Response		2025.91	2023.08	2093.41	2031.66	1880.75		2906.53	2499.2	2932.69	2619.98		2933.86	3152.31	3153.61	2755.01	3009.2		2524.36	2632.88	2463.59	2525.11	2616.67
Extended Data 5i	ND	CDHFD	a-PD1	a-CD8
	2.47216	12.3608	12.3608	2.47216
	7.41649	9.88865	2.47216	0
	4.94433	2.47216	9.88865	0
	2.47216	0	17.3051	9.88865
	2.47216	0	44.4989	2.47216
	0	19.7773	22.2495	0
	2.47216	22.2495	12.3608	12.3608
	4.94433	42.0268	0	4.94433
	2.47216	4.94433	7.41649	4.94433
	0	34.6103	14.833	9.88865
	0	17.3051	34.6103	12.3608
	9.88865	12.3608	12.3608	7.41649
	7.41649	0	4.94433	0
	4.94433	22.2495	12.3608	2.47216
	0	12.3608	7.41649	2.47216
	2.47216	2.47216	4.94433	7.41649
	2.47216	12.3608	22.2495	2.47216
	0	17.3051	34.6103	7.41649
	0	12.3608	39.5546	0
	0	17.3051	61.8041	0
	4.94433	9.88865	61.8041	0
	7.41649	2.47216	44.4989	4.94433
	0	4.94433	74.1649	0
	0	9.88865	44.4989	9.88865
	4.94433	7.41649	86.5257	0
		4.94433	69.2206	7.41649
		12.3608	14.833	0
			17.3051	2.47216
			12.3608	14.833
			29.666	0
			7.41649	0
			2.47216	0
			19.7773	0
			22.2495	7.41649
			24.7216	2.47216
			44.4989	2.47216
			27.1938	0
			2.47216	2.47216
			9.88865	0
			19.7773	0
				0
				0
				0
				24.7216
				2.47216
				2.47216
				2.47216
				7.41649
				0
				14.833
				2.47216
				0
				0
				4.94433
				7.41649
Boxplots; whiskers display min. to max.		ND	CDHFD	a-PD1	a-CD8
	Number of values	25	27	40	55
	Minimum	0	0	0	0
	25% Percentile	0	4.944	9.889	0
	Median	2.472	12.36	18.54	2.472
	75% Percentile	4.944	17.31	38.32	7.416
	Maximum	9.889	42.03	86.53	24.72
	Mean	2.967	12.09	25.34	3.866
	Std. Deviation	2.942	10.11	21.69	5.075
	Std. Error of Mean	0.5885	1.945	3.429	0.6843
Extended Data 5k		CD-HFD
	w/o tumor	12.3608	9.88865	2.47216	0	0	19.7773	22.2495	42.0268	4.94433	34.6103	17.3051								12.3608	0	22.2495	12.3608	2.47216	12.3608	0	0	17.3051														12.3608	17.3051	9.88865	2.47216	4.94433	0	9.88865	7.41649
	distant	34.6103	17.3051	14.833	24.7216	27.1938	61.8041	32.1381	19.7773											29.666	9.88865	22.2495	22.2495	44.4989																		19.7773	32.1381	27.1938	7.41649	9.88865	22.2495	19.7773
	tumor	27.1938	17.3051	9.88865	4.94433	4.94433	12.3608	12.3608	4.94433	22.2495										7.41649	2.47216	2.47216																				17.3051	14.833	32.1381	44.4989	51.9154	42.0268	56.8598
	w/o tumor				distant				tumor
Boxplots; whiskers display min. to max.		CD-HFD	CD-HFD +-PD-1			CD-HFD	CD-HFD +-PD-1			CD-HFD	CD-HFD +-PD-1
	Number of values	30	40		Number of values	20	21		Number of values	19	22
	Minimum	0	0		Minimum	7.416	7.416		Minimum	2.472	4.944
	25% Percentile	2.472	9.889		25% Percentile	17.92	25.96		25% Percentile	4.944	19.16
	Median	9.889	18.54		Median	22.25	42.03		Median	14.83	49.44
	75% Percentile	17.31	38.32		75% Percentile	31.52	60.57		75% Percentile	32.14	78.49
	Maximum	42.03	86.53		Maximum	61.8	91.47		Maximum	56.86	128.6
	Mean	10.88	25.34		Mean	24.97	45.56		Mean	20.43	51.58
	Std. Deviation	10.26	21.69		Std. Deviation	12.55	23.05		Std. Deviation	17.28	34.94
	Std. Error of Mean	1.873	3.429		Std. Error of Mean	2.807	5.031		Std. Error of Mean	3.965	7.449
Extended Data 5l	peritumoral	peritumoral	intratumoral	intratumoral
	CD-HFD	CD-HFD +-PD-1	CD-HFD	CD-HFD +-PD-1
	58.19	51.78	6.53595	64.9039
	59.67	63.12	24.3337	83.7344
	127.22	114.9	55.8252	53.5656
	36	119.83	69.8529	94.6028
	73.97	146.46	50.4852	45.6919
	60.16	138.39		100.3
	34.52	75.45		50.9774
	46.35	88.27
	58.19	125.75
	76.43	48.33
	51.78
				intratumoral	intratumoral
Boxplots; whiskers display min. to max.		CD-HFD	CD-HFD +-PD-1	CD-HFD	CD-HFD +-PD-1
	Number of values	11	10	5	7
	Minimum	34.52	48.33	6.536	45.69
	25% Percentile	46.35	60.29	15.43	50.98
	Median	58.19	101.6	50.49	64.9
	75% Percentile	73.97	128.9	62.84	94.6
	Maximum	127.2	146.5	69.85	100.3
	Mean	62.04	97.23	41.41	70.54
	Std. Deviation	25.34	36.41	25.53	22.21
	Std. Error of Mean	7.642	11.51	11.42	8.393
Extended Data 5m	ND	-	a-PD1	a-CD8
	0	4.93	6.9	3.94
	0	6.41	17.26	2.96
	1.48	8.88	23.18	1.97
	2.47	2.47	13.81	6.41
	0.99	6.41	19.23	1.97
Boxplots; whiskers display min. to max.		ND	-	a-PD1	a-CD8
	Number of values	5	5	5	5
	Minimum	0	2.47	6.9	1.97
	25% Percentile	0	3.7	10.36	1.97
	Median	0.99	6.41	17.26	2.96
	75% Percentile	1.975	7.645	21.21	5.175
	Maximum	2.47	8.88	23.18	6.41
	Mean	0.988	5.82	16.08	3.45
	Std. Deviation	1.048	2.349	6.147	1.845
	Std. Error of Mean	0.4685	1.051	2.749	0.8253
[truncated: 42 more columns]
