# Supplementary material for: NASH limits anti-tumour surveillance in immunotherapy-treated HCC
Source: Nature. 2021 Mar 24;592(7854):450–6. doi: 10.1038/s41586-021-03362-0 (PMC8046670; doi:10.1038/s41586-021-03362-0)
Supplement: Supplementary file 14 — Source Data Extended Data Fig. 6 [file 41586_2021_3362_MOESM14_ESM.xlsx]

## Sheet: Extended Data 6
Extended Data 6b		FC	p-value(log10)
	Batf	1.0627	7.3729
	Bcl2	-0.1416	2.0899
	Ccl3	3.309	22.5097
	Ccl4	3.4717	26.7461
	Ccl5	0.6171	23.9036
	Cd244	0.3922	4.6513
	Cd28	-0.0083	0.5029
	Ctla4	0.3811	4.8517
	Cx3cr1	-0.1399	1.8799
	Cxcl10	-0.0065	0.4791
	Cxcl16	-0.0517	1.4666
	Cxcr3	0.0668	1.0898
	Cxcr4	-0.0631	2.0837
	Cxcr5	0.1207	0.0016
	Cxcr6	1.0436	9.6695
	Entpd1	0.5072	4.0095
	Eomes	0.5174	3.9619
	Fas	0.016	0.986
	Fasl	0.7891	5.6694
	Gzma	0.81	7.5154
	Gzmb	1.8077	19.2998
	Gzmc	-0.0279	1.1355
	Gzme	0.0144	1.5246
	Gzmk	1.7289	16.9139
	Gzmm	-0.9065	6.0747
	Havcr2	0.7624	8.4215
	Icos	0.1722	0.6764
	Ido1	0.0136	0.615
	Ifng	-0.0051	0.655
	Il10	1.1807	8.5309
	Il1b	0.0292	0.5646
	Il2	-0.1096	0.8041
	Il21	0.3299	3.0889
	Il21r	0.2603	1.3368
	Il2ra	0.0722	0.8573
	Il7r	-1.009	8.6461
	Klrg1	-0.0815	0.6885
	Lag3	0.6425	8.0258
	Lamp1	-0.141	1.3666
	Mfng	-0.0728	0.9888
	Mki67	-0.0961	1.5592
	Nkg7	0.9655	25.5186
	Nt5e	-0.4964	4.5095
	P2rx7	-0.0961	1.7544
	Pdcd1	1.5038	13.0884
	Prdm1	0.3062	4.3689
	Prf1	0.6661	5.1905
	Sell	-1.4209	12.003
	Tbx21	-0.2485	3.0674
	Tcf7	-1.0367	8.6943
	Tigit	1.1291	12.0687
	Tnf	0.0132	0.5117
	Tox	0.957	8.7768
	AW112010	1.1683	21.7708
	Ly6c2	-2.6834	20.9673
	Tmsb4x	0.3285	18.6692
	Rgs1	1.9644	17.9156
	Tmsb10	-0.9381	16.2871
	Serpina3g	1.5912	15.9176
	Itgb7	-1.6279	15.7276
	B2m	0.475	14.8912
	Gm3788	-0.8901	14.8883
	Mir682	-0.5604	14.3946
	Cd3g	1.0217	14.357
	Trbc1	1.4986	14.3442
	Id2	1.4081	14.0852
	Gm9844	-0.9525	13.184
	Gm9794	-0.7245	13.1137
	Rpl4	-0.6623	12.7957
	Gm2000	-0.7125	12.6378
	mt-Nd1	-0.6594	12.4716
	Rpl35	-0.6717	11.9624
	Rps24-ps3	-0.7584	11.4848
	Rpl8	-0.7267	11.42
	Gm8730	-0.6834	11.3752
	Gm15500	-0.6251	11.3257
	H3f3b	0.6665	11.0798
	Rplp0	-0.7071	11.0489
	Rpl23	-0.7017	10.949
	Cd8a	0.7691	10.9019
	Gm5835	-0.6453	10.774
	Rps24	-0.7262	10.7284
	mt-Co1	-0.4545	10.6833
	Ly6c1	-1.2339	10.4527
	Gm45660	-0.7532	10.3684
	Rpsa-ps10	-0.6753	10.2222
	Gm7363	-0.6665	10.1497
	Rpl32	-0.6019	10.1222
	AL607105.1	-0.6782	10.1165
	Rps19-ps7	-0.7242	10.115
	Gm14173	-0.4905	10.027
	Adgrg1	0.8464	9.9835
	Rps10-ps1	-0.6593	9.9163
	Rplp1	-0.4883	9.9076
	Rps19-ps3	-0.7152	9.8919
	Coch	0.9947	9.814
	mt-Atp6	-0.4572	9.7727
	Gm22761	-0.5849	9.7634
	Rpl10-ps3	-0.7097	9.7275
	Rack1	-0.627	9.5931
	Gm15710	-0.5589	9.5161
	B4galt6	-0.5883	9.5106
	Gm15427	-0.4705	9.4465
	Gm13339	-0.4612	9.444
	Gm24865	-0.4259	9.4296
	Gm11263	-0.5896	9.3871
	Gm13588	-0.7645	9.3712
	mt-Nd2	-0.6095	9.3055
	mt-Nd4	-0.5646	9.2921
	Malat1	0.4285	9.2867
	Rps5	-0.5517	9.2246
	Rps18	-0.6654	9.2222
	Gm2830	-0.65	9.176
	Rpsa	-0.6458	9.0975
	Trbc2	0.6395	9.06
	Gm10275	-0.6014	9.051
	Gm4332	-0.7804	9.04
	Emb	-1.0889	8.999
	Rps10-ps2	-0.6456	8.9777
	Gm25593	-0.5377	8.9751
	Cct6a	-0.9205	8.9681
	Rpl18-ps1	-0.503	8.9659
	Glrx	1.0779	8.9553
	Gm9320	-0.6386	8.947
	Rpl10	-0.6117	8.9336
	Rps20	-0.6846	8.9223
	Rps19-ps11	-0.668	8.915
	Gm37486	0.6676	8.8987
	Rps19-ps6	-0.6393	8.8721
	Crip1	-0.5352	8.8714
	Ly6e	-0.6793	8.7649
	Rps19	-0.6728	8.7399
	Bcl2a1d	0.8456	8.7277
	Gm4342	-0.6059	8.7049
	Gm6030	-0.663	8.64
	Rps24-ps2	-0.6673	8.6204
	Cd7	1.0817	8.5564
	Maf	0.9715	8.5391
	Rps18-ps3	-0.6906	8.5315
	Gm22758	-0.4404	8.5288
	Rpl37a	-0.4657	8.4906
	Gm14303	-0.4254	8.4868
	Sub1	0.5301	8.4093
	Sh2d2a	0.9768	8.3438
	Rpl13	-0.6292	8.3286
	Ubb	0.3866	8.3125
	Rpsa-ps9	-0.6263	8.2836
	Gm10443	-0.6491	8.2808
	Spp1	1.1403	8.1766
	Rpl18a-ps1	-0.4112	8.1667
	Gm25594	-0.4805	8.1073
	Dnajc15	-0.8913	8.0981
	Gm22759	-0.5205	8.0936
	Vmp1	0.9373	8.0773
	Tcrg-C2	1.2196	8.0561
	Eef1a1	-0.374	8.0055
	Lime1	0.7524	7.9704
	S100a11	0.6946	7.9583
	Tagln2	-0.6711	7.9262
	Klrc1	-0.8693	7.8663
	Gm7665	0.7257	7.8262
	Gm22426	-0.5124	7.824
	Ifngr1	-0.9451	7.7968
	Gm15745	-0.6155	7.7772
	Klf2	-0.8028	7.7639
	Rps16-ps2	-0.4422	7.7479
	Rpl3-ps1	-0.5508	7.7332
	Mir7067	-0.4777	7.7318
	Rps25-ps1	-0.4688	7.7186
	mt-Co2	-0.3351	7.6723
	Gm6472	-0.5488	7.6621
	Gpx1	-0.641	7.646
	Rpsa-ps2	-0.5989	7.6076
	AL591207.1	-0.5179	7.6032
	Gm4997	-0.5987	7.5962
	Gm12328	0.3852	7.4895
	mt-Cytb	-0.3177	7.4804
	Satb1	-0.7034	7.4792
	Wdr89	-0.3998	7.4427
	Ahnak	-0.7253	7.4202
	Gm3511	-0.6154	7.3893
	Ighm	-0.5859	7.3652
	Rpl10-ps5	-0.5332	7.349
	Gramd3	-0.8305	7.3326
	Lax1	1.0242	7.3286
	Rpl29	-0.6032	7.3193
	Rps2	-0.5368	7.3103
	Rps9	-0.5443	7.3058
	S1pr1	-0.852	7.2669
	H2-K1	0.4234	7.2563
	Rps27rt	-0.3586	7.2372
	Gm11942	-0.4167	7.2312
	Rpl5-ps2	-0.5079	7.2249
	Gm2986	0.6654	7.2173
	AC124744.2	-0.5024	7.2165
	Gm17828	-0.7609	7.2156
	Gm1821	0.4328	7.2153
	Gm28437	-0.367	7.2127
	Rps10	-0.5798	7.211
	Rps6-ps1	-0.5543	7.1914
	Rps28	-0.5577	7.163
	Gm27390	-0.6031	7.1271
	Gm4366	-0.6712	7.1212
	Vim	-0.7463	7.0916
	Gm21987	0.739	7.0834
	Gm14165	-0.5432	7.0804
	Gm43712	-0.5519	7.0656
	Rps25	-0.4752	7.0643
	Gm13456	-0.3409	7.0514
	Arl6ip1	0.9223	7.0227
	Arl4c	-0.9201	7.0119
	Snord15b	-0.433	6.9828
	Cish	1.1054	6.9457
	Gm26300	-0.4715	6.9335
	Gm5561	-0.4731	6.9327
	Rps12-ps4	-0.5202	6.8426
	Gm13192	-0.4721	6.8356
	Rpl15-ps1	-0.5163	6.8329
	Gm20430	-0.562	6.8305
	Klrk1	-0.9866	6.8189
	Rgs16	0.5458	6.8185
	Gm20568	-0.5846	6.8144
	Gm12732	-0.4877	6.8117
	mt-Tt	-0.4934	6.8115
	Gm13436	-0.4111	6.8062
	Snord72	-0.5117	6.7893
	Gm43584	0.6285	6.7767
	Rps26	-0.436	6.7414
	Gm10260	-0.5194	6.7403
	Gm26387	-0.6251	6.7392
	Vamp8	0.8973	6.7096
	Gm20390	-0.5064	6.7023
	Mir703	-0.4604	6.6797
	Gm10073	-0.3877	6.6796
	Rps18-ps1	-0.4731	6.6776
	Nr4a2	0.6638	6.6737
	Plscr1	0.658	6.642
	Gm2225	-0.4099	6.6294
	Dapl1	-0.9234	6.6166
	Rpl22	-0.4535	6.5997
	Sh3bp5	-0.643	6.5982
	Gimap7	0.7472	6.5901
	Txk	-0.5519	6.5555
	Rps19-ps4	-0.5303	6.5443
	Gm4294	-0.5062	6.5404
	Gm7290	-0.4649	6.5201
	Gm13680	-0.5558	6.5082
	Gm5879	-0.4702	6.5056
	Eef1g	-0.6777	6.4909
	Chsy1	0.7928	6.4792
	mt-Nd5	-0.5322	6.4538
	Plac8	-0.8209	6.4436
	AC121872.2	-0.476	6.4417
	Klrc2	-0.7167	6.4154
	Samsn1	0.7665	6.4016
	Trac	0.6215	6.3893
	Gm5905	-0.4182	6.3795
	Rps15	-0.4634	6.3704
	Gm9625	-0.4637	6.3503
	Rpl5-ps1	-0.504	6.3348
	Gm7434	-0.4724	6.3299
	Lef1	-0.6745	6.3085
	Ctsw	-0.5025	6.3067
	Atp1b3	-0.6127	6.3051
	Gm29094	0.6494	6.2909
	S100a6	0.4159	6.2616
	Rpl14-ps1	-0.5462	6.2521
	Ms4a4c	-0.6765	6.2432
	Gm10076	-0.3443	6.242
	Cd200r1	0.539	6.2414
	Epsti1	-0.4554	6.1988
	Gm12857	-0.5254	6.1795
	Gm4149	-0.4225	6.1714
	Gm5963	-0.4774	6.1615
	Gm11478	-0.2719	6.1448
	Rpl36a-ps2	-0.4284	6.1447
	Rpl31-ps8	-0.3841	6.117
	Gm15772	-0.3511	6.1122
	Gm12090	-0.485	6.1121
	Gm5239	-0.3903	6.0939
	Gm19243	-0.3857	6.0913
	Pdlim1	-0.702	6.0894
	Cox17	0.6553	6.0827
	Cd82	0.6993	6.07
	Gm14513	-0.3536	6.0648
	Gm5530	0.6035	6.0569
	Trps1	0.4171	6.0556
	Tsc22d3	-0.7713	6.0511
	Gm10263	-0.41	6.0502
	Ccr7	-0.7523	6.0497
	Rps10-ps3	-0.5014	6.0475
	Sh2d1a	0.6804	6.0256
	Npm1	-0.3997	6.0169
	Rpl10-ps6	-0.3824	6.0028
	Cdkn2d	-0.6261	5.9999
	Gimap1	0.5983	5.9996
	Gm10059	-0.3785	5.9892
	Gm22760	-0.3845	5.976
	Gm9294	-0.4803	5.9721
	Rpsa-ps1	-0.5088	5.9588
	Nsg2	-0.513	5.9578
	Pabpc1	-0.3131	5.936
	Gm7331	-0.405	5.9308
	Gm4613	-0.3254	5.9164
	Ociad2	0.5811	5.8982
	Gm15536	-0.4082	5.8896
	Uba52	-0.4545	5.8488
	Rps4x-ps	-0.5288	5.8456
	mt-Co3	-0.3226	5.8334
	Rpl14	-0.3919	5.8271
	Gm5340	-0.4475	5.8217
	Gm28911	-0.4903	5.8119
	Fcgrt	-0.5446	5.8004
	Cd200r4	0.5971	5.7998
	Gm10180	-0.3706	5.7924
	Rgs10	-0.8012	5.7787
	Gpr65	0.7066	5.7772
	Gm16288	-0.3563	5.7769
	Gm6175	0.5435	5.7698
	Actn2	0.9166	5.7688
	Lgals1	-0.4825	5.7657
	Gm4963	-0.4089	5.7624
	Gm10288	-0.4044	5.7562
	Rps19-ps8	-0.5293	5.7515
	Tnfrsf4	0.6455	5.7455
	Gm8444	-0.439	5.7213
	Xcl1	-0.6665	5.7201
	Gm7424	-0.3873	5.715
	Macf1	-0.648	5.6889
	Ifi27l2a	0.7787	5.6767
	Rps27-ps1	-0.3226	5.6731
	Il18r1	-0.6632	5.6651
	Gm12854	0.6048	5.6647
	Rps3a3	-0.4082	5.6643
	Gm5075	-0.4042	5.6588
	Hsd11b1	-0.6347	5.6538
	Rps7	-0.4705	5.6502
	Rpl15-ps2	-0.3868	5.6474
	Ndfip1	0.6655	5.6071
	Rpl7a-ps7	-0.5563	5.5992
	Il18rap	-0.7168	5.5964
	Cmah	-0.5882	5.5941
	Rpl7	-0.3092	5.5868
	Gm11956	-0.4628	5.5837
	Ctsb	0.8204	5.5804
	Tcrg-C4	0.9628	5.5708
	Cdk2ap2	-0.407	5.5609
	Snord55	-0.3785	5.5527
	Gm6637	0.8292	5.5458
	Rps19-ps9	-0.4827	5.5356
	Rpl7-ps7	-0.3327	5.5117
	Pik3ip1	-0.3989	5.508
	Rpl21-ps11	-0.4018	5.5061
	Gm8623	-0.3015	5.5055
	Gm5100	-0.3888	5.5039
	Gm10086	-0.497	5.497
	Bcl2a1b	0.5679	5.4908
	Ier3	0.8398	5.4871
	Rps6-ps3	-0.399	5.4591
	Rpl7a-ps12	-0.4073	5.4535
	Klhl6	-0.6266	5.4468
	Gm8034	-0.3715	5.445
	Rpl26	-0.4217	5.4428
	CT573034.2	-0.4407	5.4283
	Rpl28-ps1	-0.3473	5.4077
	Nme1	-0.4272	5.4064
	Rps13-ps2	-0.3179	5.4016
	Gm37004	0.454	5.3928
	Rps6	-0.4316	5.3899
	Gm12630	-0.4078	5.3895
	Gm11285	-0.3525	5.3887
	Gm6794	-0.4384	5.3757
	Gas5	-0.4687	5.3688
	Gm9493	-0.3798	5.3589
	Gm7618	-0.3662	5.3495
	Vars	-0.5446	5.3413
	Gm5525	-0.5048	5.3357
	Il10ra	0.7079	5.3318
	Glcci1	0.4391	5.3089
	Gpr183	-0.584	5.3089
	Rpl39-ps	-0.3725	5.2924
	Rplp2	-0.3781	5.2872
	Rpl9-ps6	-0.4584	5.2793
	Rpl37rt	-0.27	5.2635
	Gm17541	-0.3374	5.2611
	Gm14175	-0.3889	5.2413
	Pcbp2	-0.3227	5.2386
	AC117232.5	-0.2576	5.2287
	Snord73a	-0.3797	5.2268
	Rps13-ps1	-0.2475	5.2265
	Ucp2	0.5722	5.2214
	Penk	0.8019	5.2151
	Gm6274	-0.3141	5.2124
	4930523C07Rik	-0.5242	5.2087
	Nsmaf	0.5778	5.1882
	Gm42845	-0.4387	5.1847
	Gm7730	-0.4073	5.167
	Gm9402	0.5588	5.166
	AC168881.1	-0.4401	5.1634
	Atp1a1	-0.4439	5.1476
	Dapk2	-0.2487	5.1429
	Rpl13-ps6	-0.3539	5.1398
	AC153825.1	-0.4404	5.1393
	Uqcr11	-0.5077	5.1368
	H2-Ke6	-0.5506	5.1317
	AC158620.2	-0.3857	5.13
	Ildr1	0.3952	5.123
	Gm4705	-0.3341	5.1085
	Gm44389	0.3453	5.1044
	Gm8292	-0.4215	5.1032
	Serpina3f	0.4212	5.0901
	Klf3	-0.4903	5.0757
	Gm7536	-0.33	5.0725
	Gm8172	-0.3829	5.0676
	Gm14044	-0.3221	5.0564
	Gm15501	-0.3285	5.0372
	Nfatc1	0.7783	5.0298
	Jaml	-0.5057	5.0267
	Chst2	0.5423	5.0244
	Ier5l	0.203	5.0213
	Rps15-ps2	-0.3566	5.0079
	Gm9396	-0.328	5.0033
	Gm10154	-0.2998	4.9898
	Rpl34-ps1	-0.3407	4.9868
	Gm13408	-0.3243	4.9811
	Rpl6l	-0.3106	4.9806
	Hnrnpf	-0.3624	4.9787
	Rps6-ps4	-0.3746	4.9754
	Rps4x	-0.3591	4.973
	Baiap3	0.4356	4.9655
	Gadd45gip1	-0.3787	4.9513
	Gm7600	-0.2854	4.9248
	Gm6863	-0.2209	4.9228
	Msi2	0.5634	4.9072
	Rpl34	-0.32	4.9068
	Chn2	0.6462	4.904
	Gm4525	-0.2769	4.9005
	Rpsa-ps12	-0.3775	4.8947
	AC124360.2	-0.3953	4.8942
	Gm7266	-0.3316	4.8886
	Rpl23a-ps3	-0.3265	4.8836
	Rpl10a-ps1	-0.3922	4.8614
	Cst7	0.5769	4.8606
	Itgb1	-0.4337	4.8556
	Lilrb4a	0.6202	4.8542
	Dgka	-0.4604	4.8452
	Rps27	-0.238	4.8436
	Rps16	-0.3473	4.843
	Acp5	-0.4997	4.8426
	Gm11808	-0.2761	4.8077
	AC126687.1	-0.3637	4.798
	Ube2l6	0.2995	4.7932
	Gm15504	-0.3509	4.7746
	Trdc	-0.3893	4.7639
	Rpl18a	-0.2824	4.7604
	Gm6394	-0.324	4.7556
	Rpl21-ps8	-0.3364	4.7482
	Prr13	0.5014	4.7435
	Shisa5	0.3434	4.7432
	Mir3076	-0.4909	4.743
	Arl5a	0.5332	4.7326
	Gm42573	-0.4092	4.7295
	Ssh2	-0.3974	4.7228
	Lilr4b	0.3539	4.7109
	Rpl5	-0.3001	4.7108
	Gm11604	-0.3644	4.6936
	Klra13-ps	-0.4217	4.6912
	Gm24613	-0.3553	4.6697
	Evl	-0.4933	4.6685
	Gm2796	-0.38	4.6604
	Park7	-0.4139	4.6472
	Snord83b	-0.2827	4.6463
	Gm5244	-0.2927	4.6393
	Selplg	-0.2241	4.6372
	Dusp2	0.5053	4.6329
	Rpl38-ps2	-0.2604	4.6307
	Csf1	0.4016	4.6297
	Irf4	0.3713	4.6251
	Gm7866	-0.3245	4.6197
	Gm7808	-0.3266	4.6193
	Gm9385	-0.2221	4.6165
	Tpt1-ps3	-0.236	4.6137
	Ica1	0.4861	4.6046
	Adam19	0.5111	4.5959
	Neb	0.3149	4.5898
	AC151846.1	-0.2812	4.585
	Rpl18-ps2	-0.3312	4.5691
	Limd2	-0.2105	4.554
	Rasd2	0.2069	4.5488
	Snora69	-0.3861	4.5335
	Rasa3	-0.4686	4.5286
	mt-Rnr2	-0.2552	4.5283
	Rpl17-ps5	-0.3087	4.5233
	Bin2	-0.3047	4.521
	Eef2	-0.1746	4.5178
	Rps27a	-0.303	4.496
	Rpl10-ps1	-0.2566	4.4906
	Gm8692	-0.3434	4.4894
	Ddx28	0.5642	4.4836
	Tpt1-ps6	-0.2509	4.4828
	Kcnj8	-0.5814	4.4822
	Ikzf3	0.6159	4.4783
	Rps19-ps5	-0.396	4.4682
	Gm16418	-0.3807	4.4562
	Itga4	0.4074	4.4541
	Bhlhe40	0.5028	4.4428
	Gm24276	-0.4002	4.4352
	Gm27991	-0.2956	4.427
	Cd38	0.4046	4.425
	Rpl13a-ps1	-0.2588	4.4249
	Gm6023	-0.267	4.4248
	Rplp1-ps1	-0.3057	4.4236
	Gm14681	-0.3124	4.4181
	Tcrg-C3	0.3737	4.4139
	Gm11425	-0.2857	4.4092
	Rnf138	-0.3173	4.4047
	AC158239.2	-0.2413	4.3996
	Tecpr1	-0.3416	4.3971
	Setbp1	0.2376	4.3962
	Eif3i	-0.2726	4.3953
	Gm12987	-0.2878	4.3934
	1700025G04Rik	-0.5257	4.3919
	Gm12460	-0.2987	4.3823
	H2afy	-0.3908	4.3788
	Klra7	-0.6041	4.3773
	Rps26-ps1	-0.2811	4.3764
	Snora75	-0.2713	4.3747
	Gm10136	-0.263	4.3686
	Gm45454	-0.389	4.3609
	mt-Tg	-0.351	4.3591
	Gm26827	0.6126	4.3518
	Rps8-ps2	-0.3344	4.3495
	Rpl22-ps1	-0.425	4.3482
	Rpl13-ps3	-0.3109	4.3418
	Psmb8	0.339	4.3398
	Atp2b1	-0.5722	4.3349
	Add3	-0.3336	4.3286
	Rps3a2	-0.2572	4.3254
	AL589661.1	-0.2459	4.3207
	Rps11-ps1	-0.2686	4.3199
	Casp3	0.2903	4.3192
	Ywhaq	-0.2625	4.3192
	Trex1	0.5821	4.3116
	Gm5805	-0.2318	4.3076
	Rps11-ps3	-0.3487	4.3074
	Atp5b	-0.2455	4.3068
	Ctbp1	-0.389	4.3029
	Rpl28-ps3	-0.233	4.2835
	Il2rg	-0.2078	4.2813
	Gm6286	-0.3413	4.2811
	Cyba	0.3488	4.2786
	Gem	0.5479	4.2752
	H2-D1	0.1872	4.2631
	Gm5864	-0.2521	4.2604
	Bid	0.3187	4.2588
	Rps8-ps4	-0.2927	4.2588
	AC153938.2	0.5056	4.2575
	Pqlc3	0.5212	4.2517
	Gm7079	-0.2603	4.2512
	Gm12816	-0.2492	4.2486
	Pcbp1	-0.325	4.2407
	Cd47	-0.3821	4.2368
	Gm15616	-0.3486	4.2322
	Gm23130	-0.3282	4.2305
	Gm10051	-0.2606	4.2291
	Gm11989	-0.3051	4.2093
	Igfbp4	-0.3415	4.2082
	Rnu73b	-0.3192	4.2025
	Gm5321	-0.3102	4.1977
	Adh5	-0.4249	4.1897
	S1pr4	-0.5194	4.1897
	Rpl15-ps5	-0.252	4.1822
	Gm26614	0.3076	4.1812
	Gm8268	-0.3332	4.1796
	Gm9701	-0.2151	4.1772
	Gm6520	-0.2866	4.177
	Camk2n1	0.4823	4.1756
	Gm6543	-0.2707	4.1734
	Gm6654	-0.2604	4.1733
	Gm3362	-0.2109	4.1732
	5730508B09Rik	-0.3039	4.1722
	Bbs9	-0.3101	4.1707
	Gm7990	-0.3161	4.1677
	Rnaseh2c	0.5981	4.1659
	Gm22757	-0.2745	4.1636
	Gm15766	-0.287	4.1626
	Abcb9	0.4927	4.1553
	Ctsd	0.5048	4.1484
	Gm4468	-0.2679	4.1398
	Gm11878	-0.3419	4.1367
	Cnp	-0.3618	4.1363
	Gm6136	-0.2132	4.1332
	Gm22480	-0.3049	4.1276
	Nup210	-0.2781	4.1245
	Cd8b1	0.2903	4.1241
	Tdrp	-0.4459	4.1195
	Gm8805	-0.2428	4.1183
	Rpl38-ps1	-0.3209	4.111
	Gm19620	-0.25	4.1098
	Sipa1	0.6024	4.1075
	Hint1	-0.267	4.1042
	Gm13196	-0.2893	4.1015
	Rpl10a	-0.3971	4.1
	Rps6-ps2	-0.2941	4.096
	Gm4987	-0.3347	4.0952
	Gm8451	-0.2327	4.0932
	AC079644.14	0.3196	4.0929
	Rpl6	-0.2471	4.0879
	Mxd4	0.5163	4.0865
	Cd86	0.2965	4.0846
	Rpl18	-0.212	4.0796
	Litaf	0.4281	4.0781
	Samd3	-0.3264	4.0742
	Sdcbp2	0.4006	4.0726
	Nt5c	-0.3777	4.0667
	Tespa1	-0.4662	4.0604
	Snrpg	-0.2326	4.0503
	Cd226	-0.3567	4.0437
	Gm5611	-0.2848	4.0437
	Fyn	0.7237	4.0434
	Cd101	0.4454	4.0388
	Hist1h1b	0.4241	4.0382
	Lat	0.4008	4.0301
	AC126799.2	-0.2723	4.0276
	Il17ra	-0.4582	4.0247
	Gm8186	-0.126	4.0233
	Rps15a-ps5	-0.2311	4.0033
	Naca	-0.1817	4.0027
	Anxa1	-0.3963	3.9948
	Rcsd1	-0.3638	3.9917
	Slc12a7	-0.2802	3.9884
	1810037I17Rik	0.4743	3.9802
	Gm15531	-0.2383	3.9758
	Gm38247	-0.2972	3.9698
	Gm11410	-0.27	3.959
	Banf1	-0.3361	3.9508
	Acadl	0.5801	3.9456
	Snord35b	-0.1981	3.9453
	Gm16409	-0.2297	3.9424
	Tmem176b	-0.3466	3.9367
	Ablim1	-0.4001	3.9319
	Cd44	-0.3828	3.9305
	Sat1	0.6462	3.9246
	Rpl3-ps2	-0.2341	3.924
	AC163354.1	0.338	3.9239
	Flna	-0.3728	3.9231
	Gm12005	-0.2666	3.9145
	Serpina3i	0.1819	3.9104
	Gm16702	0.2406	3.908
	Gm8276	-0.2973	3.906
	Tef	0.1511	3.9043
	Adat3	-0.1714	3.9024
	Gm10036	-0.2667	3.8948
	Zfp318	0.3041	3.8921
	Mphosph6	0.5308	3.8894
	Hopx	-0.2394	3.8861
	Bmyc	-0.3103	3.8803
	Cd52	0.2147	3.8754
	Mir3091	-0.3092	3.874
	Gm7504	-0.2225	3.873
	Eif5a	-0.2405	3.8714
	Snhg8	-0.3267	3.8685
	Tgtp1	-0.2065	3.8642
	Tspan3	0.5015	3.8581
	Gm27046	-0.2531	3.8557
	Gm6245	0.1819	3.854
	Gm12704	-0.2346	3.8538
	2310031A07Rik	0.562	3.8493
	Gm15467	-0.232	3.8476
	Gm9457	-0.2261	3.846
	Il4ra	-0.2615	3.845
	Sidt1	-0.3304	3.842
	Gm16477	-0.2251	3.8413
	AC153498.1	0.5319	3.8375
	Rgs3	0.3824	3.8364
	Gm5586	-0.2924	3.8328
	Glipr2	-0.2613	3.8326
	Mrpl33	-0.2179	3.832
	Klrb1c	-0.4682	3.8306
	Ptms	0.3502	3.8292
	Gm9083	-0.2447	3.8216
	Rpl35-ps1	-0.2105	3.818
	Gm8482	-0.1907	3.8146
	Nfu1	-0.2964	3.8092
	Ehd3	-0.5646	3.8081
	A930005H10Rik	-0.485	3.8057
	Srgn	0.5684	3.7948
	Gm12918	-0.3064	3.7797
	Snord42b	-0.2347	3.7758
	Rpl17-ps10	-0.2927	3.7719
	Snord14d	-0.2128	3.7713
	Gm4754	-0.2831	3.7692
	Rps29	-0.2053	3.767
	Tnfrsf9	0.4095	3.7654
	Krtcap2	-0.355	3.7649
	Ccnd3	-0.2445	3.7642
	Eif3f	-0.2326	3.7636
	Anapc5	-0.2715	3.7634
	Gm4866	-0.29	3.7594
	Gm12943	-0.2108	3.7531
	Ccr2	-0.4156	3.7526
	Galnt10	-0.2792	3.7511
	Pkdcc	0.1502	3.7386
	Dpm3	-0.3282	3.7378
	Rps14	-0.1829	3.7373
	Pdgfb	0.1642	3.7364
	Kbtbd11	-0.31	3.735
	Rcn3	-0.3069	3.7337
	Gm15607	-0.2449	3.7334
	Syt11	0.4329	3.7301
	Crtam	-0.3215	3.7299
	Hist1h2ap	0.3027	3.7293
	Glmn	0.4326	3.7271
	AC134596.1	-0.294	3.723
	AC100406.3	-0.2704	3.7228
	Gm6311	-0.2798	3.7186
	Rpl35a-ps5	-0.2932	3.7157
	Klf13	-0.3653	3.7137
	Myc	-0.3055	3.7109
	Gm4735	-0.2297	3.7089
	Ubc	0.4098	3.7041
	Gm13341	-0.1901	3.7037
	BE692007	0.4881	3.7031
	Raly	-0.3598	3.6949
	Isg20	0.3062	3.6942
	Cotl1	-0.1945	3.6837
	Ankrd44	-0.2157	3.6821
	Ier2	-0.2543	3.681
	Gm5459	-0.2491	3.6777
	Calm3	0.4277	3.6733
	Pde2a	-0.3605	3.6728
	Cela1	0.3421	3.6707
	Gm8648	0.4358	3.6645
	Tmem2	0.2989	3.663
	Gm10224	-0.2751	3.6625
	Gm13092	-0.2393	3.6604
	Gm20431	0.4893	3.6597
	Dnajc8	0.454	3.658
	Rps12-ps19	-0.2851	3.658
	Tox2	0.156	3.6542
	Gm9843	-0.1216	3.6523
	Vrk3	-0.4306	3.6498
	Lair1	-0.3554	3.647
	Rcbtb2	-0.4628	3.6454
	Cdk6	0.4774	3.6453
	Gm5960	-0.2653	3.644
	Rpl21	-0.3498	3.6431
	Gm19246	-0.1496	3.642
	Igflr1	-0.4014	3.6399
	Ptprcap	0.2992	3.6353
	Tnfsf14	-0.3639	3.6285
	Gm45234	-0.1892	3.628
	Gm12254	-0.2053	3.6269
	Bcl2a1a	0.2935	3.6225
	Rpl30-ps10	-0.2416	3.6196
	Stk17b	0.3951	3.6155
	Nob1	-0.3347	3.6148
	Rpl15	-0.2149	3.6145
	Gpatch4	-0.5472	3.6066
	Gm15013	-0.2603	3.5928
	Gm7670	-0.1842	3.5877
	1500011K16Rik	-0.5904	3.5841
	Efr3a	-0.3476	3.5834
	Gm43655	-0.2959	3.5815
	Rps11-ps2	-0.2364	3.5812
	Gm15131	-0.2263	3.569
	Gm19248	-0.227	3.5684
	Rpl35a-ps3	-0.2012	3.5649
	Rabac1	-0.2606	3.5613
	Abracl	0.4091	3.56
	Gm11346	-0.4607	3.559
	AC156568.1	-0.2529	3.5588
	Dusp1	0.5765	3.5576
	Gm7380	-0.2931	3.5574
	Jak1	-0.2743	3.5511
	Gm7384	-0.2277	3.5504
	Gm4832	-0.2658	3.5487
	Tmem243	-0.3304	3.5456
	Klra6	-0.2207	3.5453
	Ifrd1	-0.2762	3.5443
	Rpl30-ps8	-0.2177	3.5431
	Rps3	-0.0952	3.5418
	Hspa5	0.3859	3.5366
	Il6ra	-0.2535	3.5342
	Gm13050	-0.1934	3.534
	AC153862.2	-0.3148	3.5332
	Atp8b4	-0.1597	3.5317
	Eif3g	-0.3664	3.5301
	Rpl32-ps	-0.2265	3.5239
	Rpl7a-ps5	-0.2595	3.5235
	Nrp1	0.4191	3.5233
	Thap3	-0.2895	3.5223
	Scp2	-0.1928	3.5182
	Nedd9	0.3935	3.5176
	2010107E04Rik	-0.1562	3.5162
	Rpl31-ps13	-0.2269	3.5157
	Gm37361	-0.2157	3.5128
	Gm5453	-0.2353	3.5117
	Ndufa6	-0.1701	3.5092
	Gm19585	-0.2796	3.5078
	Cd55	-0.3053	3.5074
	Pycard	-0.4438	3.5044
	Ap1m1	-0.2804	3.502
	AC132474.4	-0.1674	3.4948
	Gm5812	-0.2448	3.494
	Foxo1	-0.2148	3.4844
	Gm12165	-0.2133	3.4823
	Klra9	-0.4391	3.4796
	Serbp1	-0.292	3.4775
	Mrpl30	-0.2347	3.4751
	Slamf1	0.2694	3.4699
	Tap2	0.5083	3.4697
	Dpy19l1	-0.2396	3.4668
	Mpnd	-0.2294	3.4658
	Cacybp	-0.2772	3.463
	Gm12726	-0.2388	3.4622
	Ctdsp1	-0.3052	3.46
	Stard10	-0.411	3.4592
	Tank	0.3219	3.458
	Flot1	-0.3096	3.457
	Plekhb2	0.4328	3.4535
	Gm17745	0.1811	3.4513
	Stk39	0.1783	3.4512
	Gm44261	-0.202	3.4485
	Gm2367	-0.2715	3.4481
	Zbtb43	0.2399	3.4476
	Gm6134	-0.2314	3.4456
	Rras2	-0.3703	3.4449
	Gm12468	-0.1729	3.4446
	Snrpd3	-0.2465	3.4441
	Foxp1	-0.2911	3.4352
	Eif6	-0.302	3.4276
	Cd160	0.6876	3.4235
	Arl5c	-0.2391	3.4222
	Ccdc22	-0.2193	3.4199
	Gpr15	-0.3174	3.4176
	Gm24265	-0.3015	3.4174
	G0s2	-0.3204	3.4131
	Gm11952	0.1079	3.4123
	Rps6ka1	0.3522	3.4119
	Tmem108	-0.2304	3.406
	Lsp1	0.3404	3.3997
	Tg	0.1603	3.3971
	Gm11191	-0.2319	3.3968
	Gm16580	-0.0822	3.3952
	Osgin1	0.2265	3.395
	2900026A02Rik	0.1261	3.3941
	Fkbp4	-0.4009	3.393
	Lcp1	0.3562	3.3882
	Txndc5	-0.2419	3.3873
	Slamf6	-0.475	3.3869
	Serpina3e-ps	0.1721	3.3844
	Gm6807	-0.2027	3.384
	Zfp36	-0.32	3.3815
	Gcnt1	0.1515	3.3812
	E130308A19Rik	0.1491	3.3798
	Rnf130	-0.1979	3.3794
	Igkc	-0.0995	3.3763
	Gm42666	-0.2147	3.3741
	Med28	0.4705	3.3644
	Kri1	-0.3192	3.3639
	Stk38	-0.3978	3.3629
	Pfn1	0.2231	3.355
	Prkcq	-0.1629	3.354
	Arhgap15	-0.3428	3.3537
	Nip7	-0.4024	3.3516
	Ms4a4b	0.2571	3.3503
	Gm37376	0.2798	3.3499
	Txnip	-0.2553	3.3438
	Atp5a1	-0.311	3.3405
	Rpl30	-0.1758	3.3364
	Art2b	0.3775	3.3339
	Gm10837	-0.1876	3.3291
	Med7	0.4218	3.3267
	Gm11826	-0.1655	3.3255
	Slc16a1	-0.2543	3.325
	AV026068	-0.1665	3.3222
	Hcst	-0.2342	3.3182
	Gm15793	-0.1971	3.3176
	Iqgap2	-0.3954	3.3117
	Abhd11	-0.3252	3.3083
	Chd3	-0.4304	3.3033
	AC129019.2	-0.2092	3.3032
	Gm12691	-0.2025	3.3024
	Mospd3	-0.3107	3.3014
	Sh2b3	-0.2135	3.301
	Nfkbid	0.3371	3.2999
	Gm15390	-0.1843	3.2985
	Rgs19	-0.327	3.2939
	Gm13226	-0.0548	3.2917
	Fzr1	-0.1853	3.2898
	Ninj1	-0.2408	3.2898
	Pttg1	0.4317	3.2893
	Eno1	-0.2052	3.289
	Sra1	0.4387	3.2861
	Ldha	-0.267	3.2848
	Bst2	-0.3132	3.2823
	Gm25380	-0.242	3.2819
	Ifi213	-0.2256	3.2818
	Gm6681	-0.1729	3.2806
	Casp1	0.4555	3.28
	Lamb3	0.2568	3.2782
	Me2	-0.1536	3.2771
	Gm5393	-0.2317	3.2751
	Vipr1	-0.2262	3.2739
	Rpl36a-ps1	-0.1968	3.2728
	Gm6204	-0.1449	3.272
	Gm36964	-0.1977	3.2673
	Gm5392	-0.1801	3.2642
	Cd53	-0.219	3.2623
	Pdcd4	-0.3598	3.2623
	Gm10335	-0.1443	3.2601
	Gm5735	-0.1947	3.2583
	Hip1	0.2741	3.2573
	mt-Rnr1	-0.1029	3.2538
	Serpinb6a	0.4275	3.2532
	Bola2	-0.3255	3.2525
	Gm12186	-0.2227	3.2509
	Gm11572	-0.1666	3.2505
	Chmp1a	-0.204	3.2499
	Xrn2	-0.2516	3.2486
	Arid2	0.5984	3.2463
	Ostf1	-0.2246	3.2418
	Gm15344	0.4642	3.2412
	Gm8430	-0.2303	3.2411
	Dennd2d	-0.2387	3.2395
	Ms4a6b	-0.2471	3.2374
	Gm10243	-0.1316	3.2352
	Birc6	-0.3272	3.2351
	Fcer1g	-0.4711	3.235
	Arrdc3	0.246	3.2345
	Gm12421	-0.2168	3.2337
	Hmgn1	-0.2527	3.2329
	Gm8599	-0.2209	3.2308
	Gm9409	-0.2485	3.2306
	Impdh2-ps	-0.2809	3.23
	Ikzf2	0.4656	3.2203
	Eno1b	-0.1957	3.2139
	Gm11361	-0.2092	3.2127
	Snrpf	-0.2144	3.2088
	Rpl12	-0.2144	3.2069
	Gm14016	-0.1718	3.2045
	Nsun2	-0.2581	3.2043
	Casp4	0.1603	3.2006
	Irf2bp2	-0.3435	3.1994
	Scp2-ps2	-0.2753	3.1969
	Prmt2	0.2447	3.1965
	Gm8129	-0.1841	3.1939
	AC102582.1	-0.2074	3.1932
	Psmb3	-0.0917	3.1921
	Bcl2l11	-0.2888	3.186
	Ppp1r14b	-0.2833	3.1832
	Ms4a4a	0.2818	3.1787
	AC155256.1	-0.2003	3.1773
	Clybl	-0.286	3.1769
	As3mt	-0.3193	3.1763
	Clcn4	-0.3629	3.1762
	Gm11362	-0.1708	3.1751
	Gm6285	-0.2128	3.1682
	Cct5	-0.255	3.1662
	Gm15032	-0.2547	3.1588
	Gm12174	-0.2155	3.1586
	Qrfp	-0.2576	3.1545
	Ifi27	0.5941	3.1481
	Vps54	0.3056	3.1448
	Srp19	-0.1795	3.142
	Gm7516	-0.2288	3.1411
	Gimap3	0.3121	3.1388
	Sltm	-0.3174	3.1377
	Gm5305	-0.1636	3.1373
	H2afz	-0.298	3.1368
	Hvcn1	-0.2837	3.1327
	Fam46a	-0.267	3.1321
	Gm7589	-0.2151	3.131
	Lbr	-0.2904	3.1284
	AC155293.1	0.134	3.1279
	Susd3	0.3013	3.1275
	Gm17190	0.1347	3.1268
	Art2a-ps	0.0912	3.1249
	Ubash3b	0.3478	3.1221
	Gramd4	-0.2611	3.1205
	Gsto1	-0.2955	3.1182
	H2-T22	0.3444	3.1182
	Raver2	-0.2924	3.1168
	CT025555.1	-0.1913	3.1164
	Snord32a	-0.137	3.1161
	Rpl31	-0.1936	3.1128
	Gm4859	-0.2087	3.1124
	Rps15a-ps3	-0.1608	3.1096
	Zwint	0.3976	3.1096
	Fos	-0.3124	3.1062
	Gm13009	-0.1524	3.1062
	Cldnd1	-0.321	3.1036
	Fam169b	-0.2385	3.1029
	Mir155hg	0.2034	3.1014
	Ldlrap1	-0.2834	3.0986
	CT025645.4	0.3961	3.0974
	Eif2ak2	-0.2038	3.0968
	Dhx40	-0.1743	3.0961
	Btg1	0.3781	3.0951
	Accs	0.1737	3.0928
	Tnip3	0.1322	3.0912
	Fry	0.1283	3.0885
	Snord49b	0.1268	3.0885
	Rps19-ps10	-0.2271	3.0877
	Gm45795	-0.1998	3.086
	Ppp6r1	-0.0562	3.0859
	Nsmce1	-0.224	3.0848
	Gm8624	-0.1836	3.0846
	Sfmbt1	0.2353	3.0834
	Gm7367	-0.1729	3.0825
	Cebpd	0.1707	3.0817
	Ndufa7	-0.2239	3.0806
	Cct2	-0.3028	3.0757
	Rps15a	-0.1658	3.069
	AC156576.3	-0.1479	3.068
	Gm6293	-0.2133	3.0679
	Ctsc	0.4595	3.0658
	Slc45a4	0.4022	3.0646
	Gm6344	-0.1488	3.0615
	Rnaseh1	-0.3234	3.0612
	Aff3	-0.2428	3.0611
	Zfp683	-0.2342	3.0598
	Gm15459	-0.1326	3.057
	Fam117a	-0.2366	3.0549
	Cib1	-0.2432	3.0537
	Stx11	0.2589	3.0536
	Cd200r2	0.1079	3.0515
	Clec2g	0.096	3.0515
	D5Ertd605e	0.0664	3.0515
	Ggt7	0.1822	3.0515
	Gm37123	0.0944	3.0515
	Gm45881	0.0544	3.0515
	Gm7356	0.0368	3.0515
	Hmgb1-rs16	0.0535	3.0515
	Pfn2	0.1453	3.0515
	Tmcc3	0.0505	3.0515
	Tnfsf9	0.0734	3.0515
	Impdh2	-0.1564	3.0483
	Zcchc11	-0.3094	3.0482
	Gm6378	-0.2346	3.0478
	Rpl9-ps4	-0.1809	3.0471
	Gm27935	-0.1115	3.0417
	Ywhae	-0.2655	3.0393
	Rpl29-ps5	-0.1576	3.0381
	Apex1	-0.2766	3.0367
	Ahr	0.202	3.0353
	Pkp3	0.3613	3.0334
	Hist1h2ao	0.3754	3.0313
	Cd2	0.3718	3.0294
	Gm15198	-0.1543	3.0286
	Stard3nl	0.4538	3.0268
	Gm10736	-0.1802	3.0263
	2310039H08Rik	-0.275	3.0242
	Taf6	-0.1449	3.0181
	Chd7	-0.2445	3.0174
	Aqp9	-0.1288	3.0133
	Lmna	-0.179	3.0133
	Gm7332	-0.229	3.0124
	Rbl2	0.3996	3.0117
	Chchd10	0.5164	3.0096
	Gm12025	-0.1224	3.0095
	Npm3-ps1	-0.1983	3.006
	Gm5566	-0.1039	3.0038
	Pag1	-0.3138	3.0006
	Epc2	-0.2475	3
	Cdk17	0.3672	2.9998
	Arhgef18	-0.1557	2.999
	Spice1	-0.1518	2.998
	Tgfbr1	0.3123	2.9979
	Prss12	-0.197	2.9975
	Gm15796	-0.1192	2.9962
	Fgf13	-0.1864	2.9954
	Rabgap1l	-0.3596	2.9947
	Ptpn18	-0.1257	2.9943
	CT025607.1	-0.1356	2.9927
	Gm7857	-0.1756	2.9927
	Cnot6l	-0.2981	2.992
	Gm12020	-0.3133	2.9919
	Actn1	-0.1323	2.9914
	Ipcef1	0.4911	2.991
	Laptm4a	0.4799	2.991
	Rpl10-ps2	-0.1351	2.9897
	Gm15570	-0.2066	2.9851
	Gm8925	-0.1362	2.983
	Gm17100	-0.2184	2.9814
	Gnpat	-0.1706	2.9808
	Cd3d	0.3083	2.9774
	Ppp2r2c	0.2943	2.9756
	Gm8885	-0.1552	2.9754
	AC137067.2	-0.1428	2.9747
	Gm45700	-0.233	2.9722
	Ikbkb	-0.2286	2.9643
	Nudc	-0.3493	2.9642
	Esco1	0.2765	2.9634
	Dpp4	-0.268	2.9579
	Gm11993	0.3626	2.9561
	Slc25a4	-0.0659	2.9553
	Ptger4	0.2399	2.9535
	Rps13-ps4	-0.1607	2.95
	Haus1	-0.1659	2.9485
	1110008F13Rik	-0.2247	2.948
	Ppp2r5a	-0.2298	2.9465
	Hnrnph1	0.5172	2.9454
	Puf60	0.4106	2.9451
	Akna	0.4401	2.9443
	Gm13182	-0.2649	2.9406
	Ydjc	-0.1796	2.9402
	Agpat4	0.337	2.9398
	Gm16238	-0.0566	2.9378
	AC125532.1	0.4538	2.9373
	Gm4903	0.2922	2.9369
	Gm7027	-0.1779	2.9348
	Igbp1	-0.271	2.9322
	Yipf4	-0.2243	2.9321
	Anapc16	-0.279	2.9312
	Hspe1	-0.2695	2.931
	Tnfsf8	-0.2011	2.9303
	Nhp2	-0.3313	2.9291
	Reep3	0.1596	2.927
	Sar1a	-0.2623	2.9269
	Eya3	-0.1829	2.926
	Agpat5	-0.1904	2.9253
	AC121801.1	0.2829	2.925
	Cdk5rap1	0.1299	2.923
	Arhgap18	-0.1538	2.9214
	Rab27a	0.3028	2.9199
	Vps51	-0.2088	2.919
	Gbp6	0.2687	2.9144
	Zfp36l2	-0.1955	2.9134
	Dido1	-0.0943	2.9125
	Fam45a	0.1993	2.9093
	Gm15432	0.4583	2.9063
	Gm15355	-0.1638	2.9026
	Fam107b	-0.1571	2.9001
	Tprgl	-0.1509	2.8998
	Vps4a	-0.3364	2.8945
	Gm4604	-0.1058	2.8944
	Skap1	-0.2457	2.8943
	Gm7287	-0.1266	2.8926
	Snora21	-0.1088	2.8924
	Icam2	-0.3874	2.8855
	Itgb2	0.2896	2.8853
	Rpl24	-0.1373	2.8835
	Herc4	-0.3158	2.8831
	Jun	-0.2398	2.8828
	AC163032.1	0.1369	2.882
	Gm5850	-0.166	2.8818
	Tmbim6	0.4461	2.8808
	Txnl4a	-0.3491	2.8798
	Elob	0.3053	2.8796
	Prkch	0.3613	2.8792
	Ifi35	-0.3836	2.8781
	Rpl31-ps16	-0.247	2.8774
	Gm28530	-0.1695	2.8764
	Ccrl2	0.115	2.8761
	Ccdc180	-0.0954	2.8751
	Rbl1	-0.1199	2.8744
	Map3k8	-0.3298	2.872
	Gm4956	0.3882	2.8712
	Mrpl2	-0.2182	2.8708
	Gm14000	0.4378	2.8682
	Limd1	-0.1967	2.8681
	Ubtf	-0.3443	2.868
	Gm13841	-0.149	2.8679
	Gm6630	-0.2111	2.8661
	Rflnb	-0.0657	2.8659
	Rps23-ps2	-0.1535	2.8658
	Fam35a	-0.171	2.8654
	Tnfrsf13b	-0.178	2.8654
	Gm23971	-0.1881	2.8652
	Trappc6a	-0.4668	2.8632
	Arhgap5	-0.2416	2.8615
	Klhdc1	-0.1875	2.8588
	Rxrb	-0.2504	2.8587
	Prpf19	-0.1364	2.8585
	Chchd1	-0.2815	2.8578
	Supt20	0.3429	2.8578
	Ndufa8	-0.1832	2.8544
	Sptbn1	-0.1066	2.8542
	Slc16a6	0.3056	2.853
	Gm44640	-0.1256	2.8525
	F2rl1	-0.1843	2.852
	Slc25a20	0.3066	2.8494
	Psmb7-ps2	0.0895	2.8489
	Gm7285	-0.151	2.8483
	Trbv13-3	0.1354	2.8479
	H2afj	-0.2076	2.8478
	Gm6170	-0.1932	2.8477
	Gm5815	0.0647	2.8473
	Gm32536	-0.1172	2.8463
	Rasa2	-0.3094	2.8459
	Slc39a4	0.3145	2.8456
	Celf1	-0.1678	2.844
	Gm24051	-0.142	2.8411
	Gng2	0.5789	2.8405
	Ltb	-0.1334	2.8397
	Memo1	-0.2174	2.8393
	Proser1	0.2063	2.8385
	Gm44243	0.1936	2.8381
	AC055818.1	-0.138	2.8378
	Gm19366	-0.1476	2.8347
	Psmg1	-0.0509	2.8333
	Snw1	0.3114	2.8319
	Gm13268	-0.1143	2.8311
	Fam78a	-0.2782	2.831
	Slfn5	-0.4082	2.8303
	Rpl38	-0.1714	2.8294
	Cd164	0.3498	2.8258
	Eva1b	0.4325	2.825
	Gm29216	-0.0432	2.8229
	Herc3	-0.2541	2.8197
	Timm8a1	-0.2474	2.8154
	Gm13445	-0.2258	2.8107
	Selenok	0.3627	2.8105
	Rpl18a-ps3	-0.1076	2.8103
	Rpl18a-ps4	-0.1356	2.8065
	Tmed10	-0.3223	2.8024
	AC159237.1	-0.1416	2.7997
	Gm2676	0.098	2.7981
	Prrc2b	0.4048	2.7979
	Slamf7	0.4574	2.796
	Bcl9l	-0.3173	2.7908
	Dirc2	-0.1238	2.7885
	Gbp9	0.3476	2.7883
	Rpl17-ps1	-0.151	2.7874
	Gm2214	-0.1362	2.7871
	Gnb2	-0.2864	2.7866
	Cd48	0.3491	2.7855
	Irf8	0.4399	2.7848
	Anln	-0.1846	2.7845
	Gm14005	0.4491	2.7842
	Xpo1	-0.2178	2.7842
	Smim11	0.0243	2.7836
	Treml2	-0.2126	2.7823
	Gm5121	-0.1298	2.7822
	Scml4	-0.2061	2.7808
	Stat4	-0.2418	2.7787
	Rft1	0.1542	2.7769
	Tanc1	-0.1828	2.776
	Zfp382	0.1747	2.7755
	Kmt2a	0.3567	2.775
	2900041M22Rik	0.1803	2.7742
	Fam84a	0.1068	2.7742
	Stk36	0.077	2.7737
	Terc	0.0621	2.7728
	Phactr2	0.053	2.7718
	Nubp1	-0.2604	2.7703
	B930095G15Rik	0.1042	2.7701
	Gcg	0.267	2.7675
	Ptpn6	0.0301	2.767
	Fzd5	0.1834	2.7621
	Gm24950	0.1468	2.7596
	Uqcrc1	-0.2475	2.7589
	Virma	-0.1467	2.7587
	Arnt2	0.1629	2.758
	Gm3550	-0.1652	2.7576
	Lpxn	0.3842	2.7506
	Aim2	0.3177	2.7491
	Gimap6	0.3566	2.7482
	Gm13213	-0.1475	2.7473
	Rps15a-ps8	-0.2131	2.7458
	Alox12	0.2131	2.7448
	Rps11-ps4	-0.1424	2.7433
	H2-T10	0.3735	2.7417
	Gm14336	-0.199	2.7409
	Calr	0.4353	2.7404
	Gm4707	-0.2015	2.7333
	Slco3a1	-0.2332	2.7328
	Toporsos	-0.3864	2.7317
	Jmjd1c	-0.3218	2.7309
	Hnrnpm	-0.2082	2.7269
	Cox7a2l	-0.1355	2.7242
	Gm13835	0.4187	2.7237
	Gm11675	-0.1215	2.7199
	Rps23-ps1	-0.1282	2.7195
	Tbl3	-0.1776	2.7154
	Psma6	-0.0943	2.7133
	Dkkl1	-0.1881	2.7113
	Stambp	0.2699	2.7109
	Arl4d	-0.1639	2.7105
	Sgf29	-0.1975	2.7103
	Epg5	-0.1279	2.7095
	Gm43960	-0.0911	2.7095
	Ipo4	-0.1574	2.7095
	Ttc28	-0.118	2.7095
	Gm12267	-0.1834	2.7088
	Gm11703	-0.0951	2.7062
	Srm	-0.2651	2.7061
	Tm2d3	0.3768	2.7059
	Unc119	0.247	2.7057
	Txndc15	-0.4049	2.7053
	Xlr4a	0.2978	2.7043
	Sptssa	-0.3189	2.7042
	Nrip1	0.396	2.7037
	Emp3	-0.3136	2.7031
	Bola1	-0.221	2.7021
	Mboat7	0.2311	2.7018
	Ppp4c	-0.2461	2.7014
	Ppih	0.2145	2.6978
	Eif4e2	-0.2861	2.697
	Elk4	-0.3289	2.695
	Tpt1-ps1	-0.2321	2.6934
	Otud5	-0.1912	2.6926
	Pgam1	-0.1793	2.6919
	Nsa2	-0.1102	2.6918
	Ssrp1	-0.0647	2.6915
	Prmt7	-0.2116	2.6913
	Gm12318	-0.1422	2.6912
	Smim4	-0.4176	2.6899
	Rps19-ps13	-0.16	2.6895
	Ppp5c	-0.1045	2.6893
	Gm4945	-0.1409	2.6863
	Prmt5	-0.2192	2.6857
	Clpp	-0.2941	2.6851
	Gm13461	-0.1541	2.6846
	Rps6ka3	-0.0487	2.6805
	Sec11c	0.4087	2.6803
	Gm16490	-0.1134	2.6789
	Gm17825	-0.1149	2.6757
	Gm11449	-0.1103	2.673
	Scimp	-0.2151	2.6714
	Rpl26-ps4	-0.1353	2.6705
	Fxn	-0.2277	2.6682
	Rpsa-ps5	-0.1586	2.668
	Gm8797	0.2213	2.6656
	Gm5277	-0.1299	2.6654
	Arhgap45	-0.0894	2.6647
	Tnfsf10	0.1376	2.6643
	Agfg2	0.2075	2.6628
	Ly6g	-0.1575	2.6606
	Tbxa2r	-0.1666	2.6602
	Gm5871	0.146	2.6587
	Fpgt	-0.2092	2.6565
	Znrf2	-0.2454	2.6563
	Snrpd2	-0.2519	2.6554
	Gm5548	0.1799	2.6553
	Gm10146	-0.1976	2.6551
	Psmd2	-0.2264	2.655
	4930503L19Rik	0.1971	2.6546
	Rel	0.18	2.6543
	Gm27506	-0.0697	2.6538
	Gm25492	-0.0522	2.6503
	Pwp1	-0.1553	2.6477
	Igf2r	-0.2643	2.6464
	Gm15181	0.2292	2.6462
	Etfb	0.4513	2.6443
	Mir6916	-0.1091	2.6436
	Etfrf1	0.3306	2.6425
	Dock8	0.4461	2.6424
	A930012O16Rik	0.0577	2.6422
	AC192616.7	0.065	2.6422
	AC211878.11	0.0452	2.6422
	C030018K13Rik	0.0673	2.6422
	Ccdc112	0.0283	2.6422
	Cetn4	0.0498	2.6422
	Cfap70	0.0301	2.6422
	Fanca	0.0666	2.6422
	Gm13677	0.05	2.6422
	Gm14965	0.0415	2.6422
	Gm16574	0.0578	2.6422
	Gm16933	0.0373	2.6422
	Gm27042	0.0753	2.6422
	Gm37366	0.1239	2.6422
	Gm42402	0.0444	2.6422
	Gm45288	0.0364	2.6422
	Gm4874	0.0499	2.6422
	Gm5762	0.0502	2.6422
	Gm8202	0.0546	2.6422
	Gm8392	0.0533	2.6422
	Mark1	0.0503	2.6422
	Mir6979	0.0568	2.6422
	Nxpe4	0.0531	2.6422
	Pbx4	0.0599	2.6422
	Pkd2	0.061	2.6422
	Rnf170-ps	0.062	2.6422
	Sema7a	0.0435	2.6422
	Stard9	0.0499	2.6422
	Synpo	0.0344	2.6422
	Xkr6	0.0591	2.6422
	Zfp985	0.0554	2.6422
	Racgap1	-0.1916	2.6411
	Gm14586	-0.1382	2.6407
	Zyx	-0.0854	2.6396
	Srsf5	0.4083	2.6393
	Pinx1	-0.1783	2.6386
	Clec2i	0.1019	2.6384
	Ice1	-0.1476	2.6383
	Serp1	-0.2254	2.6365
	Gdi2	0.5011	2.6362
	Timm13	-0.1792	2.6357
	Kdsr	-0.1959	2.6352
	Slc2a1	-0.2775	2.6348
	Itm2c	0.1959	2.6314
	Mettl9	-0.4927	2.6314
	St6gal1	-0.1461	2.6311
	C230085N15Rik	-0.1519	2.6282
	Cerk	-0.1355	2.6282
	Gss	-0.1852	2.6282
	Rpl7a-ps8	-0.1038	2.6282
	Rpa2	0.7274	2.6262
	Mlkl	-0.1591	2.6257
	Mrpl28	-0.3784	2.6241
	Nsd3	-0.2109	2.6234
	Tmem109	-0.1358	2.6234
	Gm7117	-0.0659	2.6233
	Rbm18	0.3399	2.6229
	Zfp296	-0.1485	2.6206
	Kif13b	0.248	2.6205
	Prkd3	-0.1224	2.6197
	Dmrta1	-0.1481	2.6176
	Ubl5	0.4234	2.616
	Axin1	-0.1995	2.6154
	G3bp1	-0.3187	2.613
	Trim12a	-0.0275	2.613
	Gm6419	-0.1826	2.6126
	Adgrg5	-0.1006	2.6108
	Gm11598	0.4264	2.6107
	Insl3	0.3556	2.6066
	Rps19-ps12	-0.2226	2.6065
	Sssca1	-0.1534	2.6057
	Gadd45b	0.2986	2.6047
	Gm13321	-0.1918	2.6037
	Mad2l1bp	0.3016	2.6019
	Psmg4	-0.216	2.6006
	AU020206	0.4599	2.6004
	Gm11539	-0.1304	2.5993
	Ifnar2	-0.202	2.5987
	Eif2a	-0.0969	2.5957
	Trim37	0.2141	2.5954
	Psap	-0.2416	2.5952
	Ran	-0.202	2.5951
	Vkorc1	-0.208	2.595
	Gm20257	0.0923	2.5947
	Glipr1	0.3126	2.5938
	AC099934.3	-0.17	2.5929
	Cd3e	0.3835	2.591
	Smdt1	-0.1709	2.5901
	Top2b	-0.1622	2.59
	Pskh1	0.2179	2.5898
	Golga7	0.427	2.5897
	Gm12385	-0.1671	2.5873
	Casp8	0.3415	2.5865
	Tpra1	0.3171	2.5865
	Ubl7	-0.1885	2.5862
	Mzt2	-0.2516	2.582
	Nop10	-0.2396	2.582
	Gm1969	0.1358	2.5818
	Add1	-0.1929	2.5813
	Gm1966	-0.1829	2.5812
	Gm6921	-0.1613	2.5811
	Rps19-ps2	-0.1088	2.5811
	Kif1b	-0.2201	2.581
	Mmp9	-0.262	2.5802
	Abi3	0.2015	2.5801
	Rnaset2a	0.4075	2.5793
	Frmd8	-0.1482	2.578
	Ppib	-0.1013	2.5776
	Bicdl1	-0.1742	2.5772
	Gm9143	-0.1762	2.5768
	Lars2	-0.1596	2.5767
	Pea15a	-0.2723	2.5761
	Cd2ap	-0.1493	2.5755
	Samhd1	-0.2171	2.5748
	Gm15393	-0.1861	2.5738
	Trim25	-0.1056	2.5717
	Gm3699	-0.2141	2.5715
	Coa6	-0.2339	2.5708
	Hba-a1	0.4846	2.5707
	Rplp0-ps1	-0.1236	2.5701
	Senp3	-0.199	2.5696
	Podnl1	0.2502	2.5693
	S100a4	0.1336	2.568
	Nlrc3	-0.1652	2.5673
	Gm7418	-0.1431	2.565
	Gm12250	0.2129	2.5629
	Gm13935	-0.1618	2.5629
	Dad1	0.3761	2.5618
	Gm5528	-0.1634	2.5618
	Pon3	0.3443	2.5618
	Gm4734	-0.1437	2.5613
	Gm13604	-0.1072	2.5605
	Btla	-0.122	2.5604
	S1pr5	-0.2559	2.5604
	Ubald2	-0.2285	2.5603
	Ctss	-0.0479	2.5598
	Gatad2b	-0.1621	2.5593
	Mrpl58	-0.2143	2.559
	Gm22553	-0.0212	2.5585
	Ruvbl1	-0.2336	2.5569
	Rn7sk	-0.232	2.5544
	Gm9797	-0.1406	2.5508
	Hsp90b1	0.3236	2.5506
	Kcnab2	-0.2473	2.5489
	Irf1	0.3949	2.5453
	1700052K11Rik	-0.1416	2.5444
	Gm12091	-0.0672	2.5444
	Gm44938	-0.0942	2.5444
	Spry2	-0.1361	2.5444
	Nup35	0.1408	2.5443
	Uqcr10	-0.1778	2.5421
	AC122525.1	-0.2239	2.5377
	Eif3l	-0.1938	2.537
	Erp44	0.3862	2.5364
	Ar	-0.1724	2.5363
	Stk24	-0.1756	2.5361
	Hs3st3b1	-0.1282	2.536
	Bend6	0.1616	2.5351
	Gm8355	-0.0996	2.5339
	Fabp5	0.0812	2.5321
	Szt2	0.1151	2.5318
	CT030241.1	-0.1242	2.5316
	Gm16519	-0.149	2.5312
	Gm13141	-0.1308	2.5301
	Utp3	-0.2583	2.5291
	H1f0	0.2547	2.5287
	Zbtb25	0.3174	2.528
	Mfsd10	-0.2101	2.5277
	Emg1	-0.1724	2.5267
	Gm43669	-0.1099	2.5267
	Wdr82	-0.2127	2.5263
	Cetn2	0.348	2.525
	Pdf	-0.1925	2.5245
	Card6	-0.1956	2.5234
	Gbp4	0.4044	2.5226
	Jchain	-0.1357	2.5221
	Eif4enif1	0.2086	2.5217
	Gm14138	-0.1492	2.5209
	Gm42814	-0.181	2.5205
	Gm25813	-0.1671	2.5201
	Ifit1bl1	0.5245	2.5195
	Rpl15-ps3	-0.1317	2.5184
	1110008P14Rik	0.3115	2.5176
	Tmem251	-0.1364	2.5174
	n-R5s54	0.1332	2.5141
	Gm9001	0.3249	2.5123
	Fam26f	-0.3205	2.5118
	Cfl1	-0.0752	2.5099
	Thy1	-0.1168	2.5085
	Osbpl3	0.2427	2.508
	Tnfaip8l2	-0.2466	2.5065
	Gm6085	-0.2871	2.5063
	A930006K02Rik	-0.3248	2.5058
	Sit1	-0.3769	2.5016
	Slc44a2	-0.1936	2.5016
	Gm5037	-0.1658	2.5009
	Ciapin1	0.3348	2.4995
	Med24	-0.1804	2.4989
	Nipsnap2	-0.1956	2.4989
	Galnt7	-0.2616	2.4986
	mt-Tp	-0.0676	2.4986
	Mrpl49	-0.1866	2.4984
	Gm6055	0.377	2.4977
	Dusp6	0.217	2.4976
	Gm5547	0.2361	2.4976
	Gm17430	-0.0963	2.4961
	Haus3	0.1728	2.496
	AC151982.1	-0.1327	2.4949
	H2-T23	0.4886	2.4944
	Socs2	-0.2637	2.4936
	Gm13921	-0.0859	2.4932
	Ptpa	-0.1406	2.4929
	Elp3	-0.2492	2.4928
	Atn1	-0.0982	2.4927
	Tma7	0.2964	2.4901
	Krt10	-0.0812	2.4873
	Lsm7	-0.1192	2.4873
	AC102369.3	-0.0735	2.4858
	Mob1a	-0.2971	2.4851
	Ddx5	0.3337	2.4848
	Gadd45g	-0.1534	2.4842
	Cpne3	-0.0898	2.4841
	Gm14056	-0.1075	2.4841
	Mir7054	0.1208	2.4833
	Rpl27a	-0.092	2.4833
	Ccdc28b	-0.2489	2.4832
	Hsp90ab1	-0.2013	2.483
	Lrpprc	-0.1716	2.483
	Ipo11	-0.0784	2.4827
	Med11	-0.2263	2.4817
	Pecam1	-0.0914	2.4797
	Gm28942	0.0891	2.4796
	Mir7022	0.1871	2.4794
	Gm11631	-0.0933	2.4788
	Glud1	-0.2501	2.4786
	Cyb5r3	0.4287	2.478
	Gm4070	-0.1768	2.478
	Cops5	-0.2471	2.4774
	Trappc5	0.4531	2.4772
	Gm11517	-0.1338	2.4763
	Polr2m	0.4347	2.4752
	H2-DMa	-0.2137	2.4727
	Rps15a-ps7	-0.066	2.4722
	Gm25899	-0.2083	2.471
	Rap1gds1	-0.2362	2.4708
	Dusp12	0.1641	2.4689
	Uhrf1bp1l	-0.13	2.4676
	Itgav	0.2428	2.4671
	Suclg1	-0.1386	2.4666
	Gm24888	-0.1325	2.4646
	Gm13573	-0.2078	2.4637
	Gm20072	-0.1526	2.4633
	Kxd1	-0.0655	2.4628
	Tomm70a	-0.275	2.4627
	Tmem208	-0.1195	2.4599
	Gm14719	-0.0892	2.4598
	Tomm5	-0.135	2.4592
	Gm5910	-0.153	2.4589
	AC107864.1	-0.0842	2.4577
	Akap2	-0.0971	2.4577
	Gm44254	-0.0829	2.4577
	Gm45654	-0.0646	2.4577
	Gm6133	-0.0735	2.4577
	Mvk	-0.1041	2.4577
	Pusl1	-0.1298	2.4577
	Ralgds	-0.1059	2.4577
	Rnf144a	-0.0757	2.4577
	Rps8-ps3	-0.0916	2.4577
	Slc16a5	-0.1209	2.4577
	Tsacc	-0.1362	2.4577
	Ufc1	-0.1326	2.4551
	Zfp51	-0.2083	2.4551
	Bach2	-0.1303	2.4537
	AC149090.1	0.4196	2.4533
	Gm5306	-0.109	2.4528
	Gm45252	-0.0965	2.4519
	Asb2	0.2353	2.4516
	Tnfaip8l1	-0.146	2.4516
	Hnrnpa3	-0.0969	2.4509
	Gm8213	-0.1215	2.4506
	Gm27018	-0.107	2.4505
	Lyrm4	-0.15	2.4505
	Polr3e	-0.3449	2.4502
	A430078G23Rik	-0.2299	2.4499
	Gpr171	0.4451	2.4498
	Fcgr2b	-0.2672	2.4488
	Gpc1	-0.0888	2.4487
	Hexb	-0.1944	2.4474
	Gm4750	0.3431	2.447
	Usp4	-0.3532	2.4462
	Tpt1	-0.1501	2.4436
	Sart3	0.2805	2.4434
	Thumpd1	-0.336	2.4429
	S100a11-ps	0.1707	2.4423
	Ctnnb1	-0.1392	2.4422
	Tnfrsf18	0.4503	2.4405
	Cep170	0.1397	2.4397
	Ppm1j	-0.2249	2.4394
	Ncl	-0.0922	2.4377
	Renbp	0.0938	2.4376
	Rpgrip1l	0.1049	2.4376
	Ftl2-ps	-0.1913	2.4374
	AC105950.1	-0.1107	2.4372
	Gm43652	-0.147	2.437
	Lrrc8a	0.0626	2.437
	Tnfrsf13c	0.099	2.437
	Trbv4	0.1118	2.437
	5330438D12Rik	0.1472	2.4364
	Cerkl	0.1512	2.4364
	E330020D12Rik	0.051	2.4364
	Gm42417	0.058	2.4364
	Mmgt1	0.0933	2.4364
	Phactr3	0.0671	2.4364
	Zfp85	0.075	2.4364
	Tacc2	0.151	2.4359
	9630010A21Rik	0.0686	2.4358
	Trove2	0.0659	2.4358
	AC134537.1	0.0592	2.4352
	Fabp7	0.05	2.4352
	Pfkp	-0.0665	2.4352
	Slc16a10	0.0543	2.4352
	Zfp473	0.0865	2.4352
	Rab5b	0.1184	2.4342
	Afg3l1	0.2961	2.4339
	Rnf170	0.0927	2.4331
	Zc3h12d	0.0975	2.4331
	Zfp395	0.0768	2.4327
	1700096K18Rik	0.2057	2.4319
	Gm38250	0.1202	2.4319
	Trav8n-2	0.0972	2.4315
	Gm3851	0.0572	2.4299
	Lsg1	-0.2172	2.4298
	Cdkn1b	0.2049	2.4272
	Mif4gd	0.4141	2.4269
	Cdk2ap1	0.1611	2.4254
	Cks1b	-0.0999	2.4248
	Ptpn11	0.2747	2.4242
	Cyp3a63-ps	0.2152	2.4224
	Gm16020	-0.1136	2.4219
	Dtx1	0.4136	2.4218
	Ly9	-0.1945	2.4205
	Ddc	-0.2432	2.4179
	Fbxo9	0.2422	2.4179
	Gm5093	-0.1405	2.4179
	Gm14200	0.2723	2.4168
	Ndufb11	-0.1019	2.4164
	Gm14472	-0.1725	2.4157
	Gm5830	0.3355	2.4156
	Mir7678	-0.1389	2.4156
	Fig4	-0.2181	2.4153
	Gm11824	-0.102	2.4148
	Ypel5	0.2682	2.4146
	Snrnp27	0.3255	2.4136
	Gm44694	-0.1632	2.4133
	Rnf8	-0.2258	2.4122
	2700060E02Rik	-0.2128	2.4121
	Hadhb	0.3537	2.4105
	Selenot	-0.0397	2.4105
	Parp8	-0.1093	2.4095
	Uqcrfs1	-0.1235	2.4093
	Mcub	0.2359	2.4076
	Zfp472	-0.2205	2.4076
	Laptm5	0.3093	2.4074
	Gm14984	-0.0985	2.4055
	Gm8649	-0.0748	2.4049
	Trmt1	-0.1576	2.4043
	Otud6b	-0.0173	2.4033
	Ctla2b	0.3253	2.4027
	Gm7091	-0.11	2.4021
	Gm6767	-0.1171	2.402
	Gm45725	0.1082	2.4014
	Ksr1	0.1071	2.4014
	Ino80b	0.1544	2.4011
	AC115290.2	-0.0717	2.4006
	Snhg11	0.1078	2.4006
	Gm13453	0.4024	2.4005
	Adam8	0.1629	2.3997
	Gm22806	0.1511	2.3997
	Ly86	0.1838	2.3997
	Gm45508	0.2099	2.3993
	Anxa5	-0.4028	2.3992
	Gm5322	0.0605	2.3962
	Gm44609	-0.0821	2.396
	Urm1	0.0728	2.3958
	Gm5302	-0.0922	2.3955
	Tnks1bp1	0.0599	2.3949
	Ech1	0.4513	2.3932
	Gm14780	-0.1168	2.3931
	Gm6969	-0.1536	2.3918
	Nek3	0.0885	2.3902
	Smchd1	-0.2379	2.3898
	Dock3	0.1132	2.3892
	Gm12420	0.0832	2.3892
	Phlda3	0.0719	2.3892
	Zfp612	0.0738	2.3892
	Polr2c	0.3485	2.3889
	AA414768	0.0701	2.3882
	Gkap1	0.1025	2.3882
	Zfp459	0.1025	2.3882
	Utf1	0.0462	2.3877
	Gm15702	0.0456	2.3873
	Usp18	-0.1402	2.3872
	Zc3hav1	-0.1714	2.387
	Lyz1	0.0508	2.3868
	Map2	0.031	2.3863
	Utrn	-0.332	2.3858
	Gm27288	0.2081	2.3852
	2010111I01Rik	0.3095	2.3845
	Ubl4a	-0.2458	2.3843
	Clec2d	-0.2029	2.3836
	Pxylp1	-0.1831	2.3836
	Nudcd3	-0.0095	2.3832
	Rps27l	-0.0849	2.3809
	Cd69	-0.2082	2.3808
	Ccdc107	-0.2576	2.3806
	Gm12739	-0.1673	2.3799
	Grcc10	-0.0677	2.3793
	Acyp1	-0.3469	2.3764
	Tbk1	0.2012	2.376
	Cnih4	0.2288	2.3759
	Eif3s6-ps2	-0.0975	2.3752
	Bcor	0.3601	2.3739
	AC055772.1	-0.1504	2.3733
	Gm19353	-0.1473	2.3722
	Ifit3	-0.3031	2.3696
	Gm4959	-0.1431	2.3693
	Gm12389	0.4344	2.3684
	Mybbp1a	-0.1232	2.3681
	2410131K14Rik	-0.1401	2.368
	2810403D21Rik	-0.1211	2.368
	9030617O03Rik	-0.1122	2.368
	AC183268.2	-0.072	2.368
	Bri3	-0.1061	2.368
	Cxxc5	-0.1547	2.368
	Gm11500	-0.0783	2.368
	Gm26517	-0.1617	2.368
	Gm38358	-0.0598	2.368
	Ighd	-0.0778	2.368
	Macrod1	-0.0726	2.368
	Rpl21-ps13	-0.0893	2.368
	Tmem260	-0.1099	2.368
	Tsga10ip	-0.115	2.368
	Agtrap	-0.2057	2.3676
	Ctla2a	0.4817	2.3673
	Rpl21-ps3	-0.1435	2.3661
	BC043934	-0.2004	2.3655
	Ftl1	-0.0824	2.3651
	Mcoln2	-0.1716	2.3646
	Fam185a	0.1611	2.3643
	Lactb	-0.1028	2.364
	Tpcn1	-0.1162	2.3631
	Maml2	-0.1806	2.363
	AC154221.1	-0.1344	2.3628
	Cdk5rap2	-0.0972	2.3613
	Gm22327	-0.0648	2.3613
	Fgl2	0.2181	2.3612
	Fam207a	-0.2911	2.3597
	Yipf3	-0.2567	2.3579
	Gm2445	0.1719	2.3575
	Gm19617	-0.13	2.3565
	Nrm	-0.099	2.3563
	AC154248.1	-0.1059	2.3553
	2310001H17Rik	0.3887	2.3536
	Eed	-0.3187	2.3535
	Setd4	-0.1386	2.353
	Dock11	-0.184	2.3522
	Gm5614	-0.0675	2.3522
	Map3k1	-0.1678	2.3499
	Pes1	-0.2403	2.3487
	0610010K14Rik	-0.1924	2.3482
	Gpr132	-0.2094	2.3477
	Nubp2	-0.3431	2.3458
	Cyc1	-0.1472	2.344
	Gm10020	-0.0681	2.3413
	Myo6	-0.2894	2.3396
	5830468F06Rik	-0.253	2.3394
	Rpl12-ps1	-0.0716	2.337
	Pold2	-0.3035	2.3361
	Runx3	0.3122	2.3341
	Ccdc117	-0.1746	2.3333
	Utp14a	-0.0994	2.3322
	Gpn3	-0.1184	2.3315
	Kat14	-0.1628	2.3313
	Rps27a-ps2	-0.0935	2.3305
	AC154724.1	0.1946	2.3303
	Gm7488	-0.2201	2.3302
	Eif4e3	0.3368	2.3299
	I830127L07Rik	-0.1275	2.329
	Slc11a2	-0.1728	2.3287
	Pigc	-0.1558	2.3281
	Gm13910	0.2956	2.3273
	Arpc1b	0.293	2.3264
	CT009546.4	-0.117	2.326
	Gemin2	-0.2396	2.3257
	Haao	-0.1127	2.3257
	Junb	-0.1101	2.3248
	Vti1b	-0.1883	2.3246
	Pmm2	-0.2659	2.3243
	Rbm38	-0.0983	2.3243
	Ski	-0.1377	2.3237
	Rps2-ps13	-0.0869	2.3234
	Celf2	-0.11	2.3233
	Pvrig	0.2359	2.3231
	Zfp949	0.243	2.3231
	Zscan26	-0.1463	2.3231
	Notch1	0.2019	2.3224
	Map3k5	0.1675	2.3223
	Zzz3	-0.2807	2.3222
	Tmem71	-0.2568	2.3218
	Hsd17b11	-0.1169	2.3214
	Gm6829	0.2542	2.3207
	Pdk1	-0.1584	2.3205
	Asb13	-0.0919	2.32
	Gm13688	-0.1184	2.3197
	Epb41	0.3602	2.3191
	AC079644.4	0.1387	2.3164
	Gm7206	-0.1262	2.3155
	Tex264	-0.1697	2.3153
	Rpl30-ps2	-0.0888	2.3145
	Traj8	0.252	2.3145
	Ccpg1	0.201	2.3142
	Rpl10l	-0.1164	2.314
	Dph5	-0.2521	2.3132
	Trerf1	0.2159	2.3129
	Eif3e	-0.1069	2.3118
	Trmt112-ps1	-0.0154	2.3117
	Eif2s3x	-0.1466	2.31
	Pdia3	0.4201	2.3094
	Tsnax	-0.2536	2.3094
	Plekhf1	0.1846	2.309
	Agfg1	0.3853	2.3089
	Msl3	0.1142	2.3073
	AC122235.1	0.257	2.3065
	Casc3	0.0153	2.3059
	Mrpl34	-0.284	2.3051
	Ppdpf	-0.1298	2.3029
	Rps12-ps9	-0.0757	2.3008
	Cyth2	-0.1609	2.3007
	Map1lc3b	0.2259	2.3007
	Ankfy1	-0.293	2.2975
	Gm29240	0.2896	2.2953
	Mdm4-ps	0.1843	2.2948
	Tap1	0.4128	2.2946
	Cnot10	-0.1888	2.2928
	Gm11945	-0.0599	2.2923
	Gm29704	-0.1693	2.2922
	Mir142b	0.1097	2.2919
	Gm8337	-0.0831	2.2904
	Gm11336	0.0835	2.2902
	Pdha1	-0.2823	2.2891
	Chmp5	0.4447	2.2878
	Arhgef1	-0.2495	2.2874
	Ccng1	0.2063	2.2862
	Smpd1	-0.1897	2.2835
	Ndnf	0.0451	2.2831
	Edem2	-0.2427	2.2827
	Kcnn4	-0.2149	2.2804
	Lyar	-0.1444	2.2773
	Coro1a	-0.076	2.277
	Fam46c	0.2671	2.2769
	Abcb1a	0.4291	2.2768
	Gm15484	-0.0498	2.2764
	Gm21982	-0.1199	2.2758
	5830454E08Rik	-0.1664	2.2747
	Ahcy	-0.099	2.2747
	AI597479	-0.1	2.2747
	Ap5z1	-0.0953	2.2747
	Gm43313	-0.0915	2.2747
	Gm5353	-0.0581	2.2747
	Gstk1	-0.1244	2.2747
	Rab11fip2	-0.0931	2.2747
	Rgp1	-0.0922	2.2747
	Rnase1	-0.3361	2.2747
	Rwdd2b	-0.0918	2.2747
	Sirt3	-0.1281	2.2747
	Setd7	-0.1416	2.274
	Rps2-ps10	-0.106	2.2736
	Glud-ps	-0.0759	2.2727
	Pcsk4	-0.2177	2.2724
	Prag1	-0.1403	2.2721
	Ptges3	-0.1738	2.2721
	Gm45420	-0.0826	2.2717
	Npm3	-0.0829	2.2717
	Dctn4	-0.1526	2.2706
	Atpif1	0.292	2.2702
	AC160863.1	0.2867	2.2681
	Pum1	-0.1498	2.266
	Rock2	-0.1623	2.2658
	Ttll3	-0.0451	2.2649
	Birc5	-0.2345	2.2632
	Gm25203	-0.1399	2.2616
	Pmepa1	0.1709	2.2606
	Zeb2	-0.2479	2.26
	CT030166.4	0.1507	2.2589
	Lyst	-0.1621	2.2587
	Mtf2	0.3461	2.2584
	Adprhl2	-0.2	2.2582
	Wdr46	-0.1669	2.2578
	Zdhhc18	0.2603	2.2561
	AC129975.1	-0.1084	2.2559
	Trbv13-2	0.4216	2.2558
	Srgap2	0.0951	2.2543
	Cd27	0.2037	2.254
	Gm14037	-0.0936	2.2529
	Mrpl20	-0.2258	2.2526
	Asrgl1	-0.0907	2.2517
	Gm11575	0.356	2.2517
	Mrpl53	-0.1181	2.2513
	Yeats2	-0.0882	2.2511
	Gm14248	0.1913	2.2501
	Gm8019	-0.0714	2.2497
	Tmem164	-0.0655	2.2497
	Anapc13	-0.0792	2.2489
	Trim26	0.0582	2.2486
	Rpl31-ps10	-0.1138	2.2482
	Nop58	-0.1576	2.248
	Dgcr2	-0.0766	2.2477
	Cox7c	0.2533	2.2471
	Crlf3	-0.244	2.2466
	Gm6444	-0.1592	2.2452
	Cmtm6	-0.056	2.2451
	Cep85	0.3064	2.2445
	Ttc37	-0.1841	2.2445
	Mrps5	0.2035	2.2441
	4833439L19Rik	0.223	2.2439
	Nup37	-0.1579	2.2438
	Gm14718	-0.2051	2.2437
	Rps13-ps5	-0.1304	2.2437
	Arhgap12	-0.1597	2.2421
	Mrpl51	-0.0667	2.2417
	Ptp4a1	-0.1212	2.2416
	Abhd12	-0.1143	2.2412
	Btbd2	-0.0978	2.2409
	Gm4879	-0.1014	2.2406
	Gm43578	0.1848	2.2401
	Rbm15b	-0.1152	2.2401
	Cd40lg	-0.1526	2.2399
	Plxnc1	-0.1248	2.2398
	Galnt6	0.2616	2.2391
	Wdtc1	-0.0645	2.2382
	Ppp1cc	-0.1233	2.2374
	Yrdc	-0.1967	2.2371
	Kmt2d	-0.0972	2.2364
	Sav1	-0.0899	2.2364
	Cuta	-0.0362	2.2352
	Ankrd13a	-0.2201	2.235
	Ercc4	0.2052	2.2349
	Gm11401	0.3189	2.2345
	Anxa2	-0.1733	2.2342
[truncated: 144,869 more rows]
[truncated: 928 more columns]
