# Supplementary material for: NASH limits anti-tumour surveillance in immunotherapy-treated HCC
Source: Nature. 2021 Mar 24;592(7854):450–6. doi: 10.1038/s41586-021-03362-0 (PMC8046670; doi:10.1038/s41586-021-03362-0)
Supplement: Supplementary file 15 — Source Data Extended Data Fig. 7 [file 41586_2021_3362_MOESM15_ESM.xlsx]

## Sheet: Extended Data 7
Extended Data 7a	Sirius Red
	ND	-	-PD-1	-PD-1/ -CD8	a-TNF	a-PD1/ a-TNF	-CD4	-PD-1/ -CD4
	0.0386	1.9486	3.1667	0.4997	0.2606	1.2219	0.17	0.7192
	0.0187	1.6182	3.403	0.4137	0.0342	0.7565	0.3846	0.5451
	0.0068	2.3071	5.1229	1.0468	0.0913	3.3418	1.1863	0.3306
	0.0037	2.1345	0.3371	0.0536	0.8063	0.2374	0.0143	4.8309
	0.016	1.1286	0.8059	0.2622	0.9022	0.184	0.5136	0.047
	0.0246	0.5012	0.3615	0.9248	1.8182	0.5983	0.5847	2.0177
	0.029	0.1088	0.1014	0.2331	2.2857	0.4456	5.5195	1.7991
	0.0011	0.2295	0.5961	0.1114	1.5205	1.7305	3.6285	0.5735
	0.0143	0.4679	0.0276	0.0438	2.9202	0.0228	0.957	2.7638
	0.0022	0.214	0.0039		3.2067	1.6329
	0.0022	0.3093	0.0402			0.0854
		0.0215	0.0326
Boxplots; whiskers display min. to max.		ND	-	-PD-1	-PD-1/ -CD8	a-TNF	a-PD1/ a-TNF	-CD4	-PD-1/ -CD4
	Number of values	11	12	12	9	10	11	9	9
	Minimum	0.0011	0.0215	0.0039	0.0438	0.0342	0.0228	0.0143	0.047
	25% Percentile	0.0022	0.2179	0.0345	0.0825	0.2183	0.184	0.2773	0.4379
	Median	0.0143	0.4846	0.3493	0.2622	1.211	0.5983	0.5847	0.7192
	75% Percentile	0.0246	1.866	2.577	0.7123	2.444	1.633	2.407	2.391
	Maximum	0.0386	2.307	5.123	1.047	3.207	3.342	5.52	4.831
	Mean	0.01429	0.9158	1.167	0.3988	1.385	0.9325	1.44	1.514
	Std. Deviation	0.01253	0.8624	1.726	0.3676	1.156	0.9992	1.873	1.537
	Std. Error of Mean	0.003779	0.249	0.4984	0.1225	0.3655	0.3013	0.6245	0.5124
	CD8
	ND	-	-PD-1	-PD-1/ -CD8	a-TNF	a-PD1/ a-TNF	-CD4	-PD-1/ -CD4
	17.681	27.727	95.2363	0	5.62577	56.6595	31.3436	49.4264
	7.23313	36.9693	58.6687	1.60736	8.03682	36.9693	50.2301	69.1166
	10.046	77.5553	59.8743	0	10.4479	8.43866	16.0736	130.598
	6.83129	15.6718	68.3129	0.401841	22.1012	155.914	13.2607	17.2792
	4.82209	53.8467	207.752	0	12.4571	34.1565	16.0736	121.356
	6.83129	46.2117	37.3712	2.0092	14.8681	26.5215	32.9509	98.8528
	20.092	30.5399	71.9295	1.60736	30.9417	30.5399	118.543	88.405
	4.01841	26.1196	12.0552	0	36.5675	34.5583	82.3774	153.503
	7.39678	35.7638	28.9325	0.401841	42.997	41.3896	16.0736	103.273
	9.36925	46.6135	34.5583		38.5767	8.8405
		68.3129	51.7775			25.316
		59.6674	63.1192
			114.897
			119.828
Boxplots; whiskers display min. to max.		ND	-	-PD-1	-PD-1/ -CD8	a-TNF	a-PD1/ a-TNF	-CD4	-PD-1/ -CD4
	Number of values	10	12	14	9	10	11	9	9
	Minimum	4.018	15.67	12.06	0	5.626	8.439	13.26	17.28
	25% Percentile	6.329	28.43	36.67	0	9.845	25.32	16.07	59.27
	Median	7.315	41.59	61.5	0.4018	18.48	34.16	31.34	98.85
	75% Percentile	11.95	58.21	100.2	1.607	37.07	41.39	66.3	126
	Maximum	20.09	77.56	207.8	2.009	43	155.9	118.5	153.5
	Mean	9.432	43.75	73.17	0.6697	22.26	41.75	41.88	92.42
	Std. Deviation	5.324	18.48	49.58	0.8284	13.93	40.26	36.39	42.19
	Std. Error of Mean	1.684	5.334	13.25	0.2761	4.404	12.14	12.13	14.06
	CD4
	ND	-	-PD-1	-PD-1/ -CD8	a-TNF	a-PD1/ a-TNF	-CD4	-PD-1/ -CD4
	9.64418	10.046	9.24234	8.8405	4.82209	11.6534	2.81289	4.42025
	4.42025	7.63497	5.62577	6.83129	4.42025	8.43866	2.41104	3.61657
	4.01841	8.43866	7.23313	7.23313	7.63497	9.24234	2.81289	3.21473
	5.62577	15.2699	8.43866	8.8405	5.22393	46.6135	5.22393	4.01841
	4.01841	13.2607	20.1357	5.22393	7.63497	27.3252	2.81289	2.41104
	10.6842	24.245	11.6534	22.9049	5.62577	13.6626	2.81289	5.22393
	9.86237	25.8887	29.1762	11.2515	7.63497	4.01841	4.82209	6.42945
	9.45144	18.081	12.328	4.82209	7.23313	5.22393	6.02761	4.42025
	14.7936	16.8482	18.0828	4.82209	15.2699	12.4571	3.21473	2.41104
	13.9717	24.245	14.0644		10.046	13.6626
	7.39678	17.2592	16.4373			3.21473
	9.36925	59.6674	18.081
			44.7916
			41.0932
			51.7775
			63.1192
			114.897
			119.828
Boxplots; whiskers display min. to max.		ND	-	-PD-1	-PD-1/ -CD8	a-TNF	a-PD1/ a-TNF	-CD4	-PD-1/ -CD4
	Number of values	12	12	18	9	10	11	9	9
	Minimum	4.018	7.635	5.626	4.822	4.42	3.215	2.411	2.411
	25% Percentile	4.722	10.85	11.05	5.023	5.123	5.224	2.813	2.813
	Median	9.41	17.05	18.08	7.233	7.434	11.65	2.813	4.018
	75% Percentile	10.48	24.25	46.54	10.05	8.238	13.66	5.023	4.822
	Maximum	14.79	59.67	119.8	22.9	15.27	46.61	6.028	6.429
	Mean	8.605	20.07	33.67	8.974	7.555	14.14	3.661	4.018
	Std. Deviation	3.635	13.88	34.66	5.651	3.202	12.63	1.324	1.302
	Std. Error of Mean	1.049	4.006	8.17	1.884	1.013	3.809	0.4414	0.434
	PD-1
	ND	-	-PD-1	-PD-1/ -CD8	a-TNF	a-PD1/ a-TNF	-CD4	-PD-1/ -CD4
	0	18.4847	22.9049	2.0092	1.60736	9.64418	4.42025	6.02761
	3.21473	4.01841	10.046	6.42945	2.41104	4.01841	19.6902	15.6718
	3.61657	28.9325	5.62577	4.42025	1.20552	2.81289	2.0092	77.1534
	1.60736	30.9417	7.63497	2.0092	8.03682	5.22393	2.41104	11.6534
	1.20552	21.2976	94.8344	3.61657	6.83129	7.23313	2.0092	47.819
	0	19.6902	50.6319	9.24234	6.83129	11.6534	3.21473	30.5399
	2.0092	10.4479	47.819	2.0092	5.62577	2.81289	64.6964	14.0644
	1.60736	41.3896	7.63497	2.81289	5.62577	22.5031	34.9601	34.9601
	2.41104	21.2976	26.9233	4.42025	25.7178	6.83129	2.81289	80.77
	0.803682	75.9479	83.9847		6.42945	6.02761
	2.0092	30.9417	60.2309
	0.352228	48.9009	45.0851
	2.11337		79.7208
			97.6375
Boxplots; whiskers display min. to max.		ND	-	-PD-1	-PD-1/ -CD8	a-TNF	a-PD1/ a-TNF	-CD4	-PD-1/ -CD4
	Number of values	13	12	14	9	10	10	9	9
	Minimum	0	4.018	5.626	2.009	1.206	2.813	2.009	6.028
	25% Percentile	0.578	18.79	9.443	2.009	2.21	3.717	2.21	12.86
	Median	1.607	25.12	46.45	3.617	6.028	6.429	3.215	30.54
	75% Percentile	2.262	38.78	80.79	5.425	7.133	10.15	27.33	62.49
	Maximum	3.617	75.95	97.64	9.242	25.72	22.5	64.7	80.77
	Mean	1.612	29.36	45.77	4.108	7.032	7.876	15.14	35.41
	Std. Deviation	1.133	19.17	33.54	2.426	6.986	5.864	21.75	27.95
	Std. Error of Mean	0.3141	5.535	8.963	0.8086	2.209	1.854	7.251	9.318
	F480
	ND	-	-PD-1	-PD-1/ -CD8	a-TNF	a-PD1/ a-TNF	-CD4	-PD-1/ -CD4
	0	5.62577	4.42025	2.0092	0.803682	0	1.20552	1.20552
	0	2.41105	4.01841	0	0	2.81289	4.82209	2.41105
	0.401841	4.42025	4.42025	1.20552	0.803682	5.62577	1.20552	0.803682
	0	2.41105	2.81289	0.401841	2.0092	0.803682	0.401841	1.20552
	0	2.0092	10.4479	2.41105	1.60736	1.20552	1.20552	6.83129
	0	2.81289	12.0552	1.60736	3.61657	1.60736	1.20552	4.82209
	0.803682	5.62577	8.43866	0.803682	2.0092	0.401841	4.01841	4.82209
	1.20552	3.21473	2.81289	0.401841	0.401841	1.60736	1.20552	10.046
	0.803682	6.02761	5.22393	0	5.62577	4.42025		5.62577
	0.401841	6.02761	2.81289		1.20552	1.20552
	0.803682	5.22393	8.03682			1.60736
		17.2792	2.81289
		4.82209	5.22393
			10.8497
Boxplots; whiskers display min. to max.		ND	-	-PD-1	-PD-1/ -CD8	a-TNF	a-PD1/ a-TNF	-CD4	-PD-1/ -CD4
	Number of values	11	13	14	9	10	11	8	9
	Minimum	0	2.009	2.813	0	0	0	0.4018	0.8037
	25% Percentile	0	2.612	2.813	0.2009	0.7032	0.8037	1.206	1.206
	Median	0.4018	4.822	4.822	0.8037	1.406	1.607	1.206	4.822
	75% Percentile	0.8037	5.827	8.941	1.808	2.411	2.813	3.315	6.229
	Maximum	1.206	17.28	12.06	2.411	5.626	5.626	4.822	10.05
	Mean	0.4018	5.224	6.028	0.9823	1.808	1.936	1.909	4.197
	Std. Deviation	0.4402	3.913	3.291	0.8783	1.686	1.713	1.589	3.094
	Std. Error of Mean	0.1327	1.085	0.8796	0.2928	0.5333	0.5164	0.5619	1.031
	MHC II
	ND	-	-PD-1	-PD-1/ -CD8	a-TNF	a-PD1/ a-TNF	-CD4	-PD-1/ -CD4
	0	10.4479	12.4571	10.046	1.60736	4.42025	2.0092	1.60736
	0	12.4571	5.22393	2.41105	1.20552	7.23313	8.03682	6.42945
	0.803682	17.681	20.8957	3.21473	1.60736	5.22393	0.803682	3.61657
	0.401841	10.4479	5.62577	0	2.81289	6.02761	0.401841	3.21473
	0	4.82209	26.1197	0	2.41105	2.0092	6.42945	10.4479
	1.20552	12.8589	15.2699	10.4479	6.83129	5.22393	2.81289	10.4479
	0.803682	9.24234	15.2699	2.0092	8.03682	2.41105	10.046	4.82209
	0	10.8497	7.23313	0.803682	2.0092	2.0092	15.2699	18.8865
	0	17.2792	13.2607	0.803682	4.01841	8.03682	2.81289	7.23313
	0.401841	10.4479	13.2607		1.60736	0.803682
	0	18.8865	8.03682			3.61657
		9.24234	9.24234
		17.2792	18.0828
			13.2607
Boxplots; whiskers display min. to max.		ND	-	-PD-1	-PD-1/ -CD8	a-TNF	a-PD1/ a-TNF	-CD4	-PD-1/ -CD4
	Number of values	11	13	14	9	10	11	9	9
	Minimum	0	4.822	5.224	0	1.206	0.8037	0.4018	1.607
	25% Percentile	0	9.845	7.836	0.4018	1.607	2.009	1.406	3.416
	Median	0	10.85	13.26	2.009	2.21	4.42	2.813	6.429
	75% Percentile	0.8037	17.28	15.97	6.63	4.722	6.028	9.041	10.45
	Maximum	1.206	18.89	26.12	10.45	8.037	8.037	15.27	18.89
	Mean	0.3288	12.46	13.09	3.304	3.215	4.274	5.403	7.412
	Std. Deviation	0.4335	4.173	5.935	4.082	2.381	2.324	4.975	5.286
	Std. Error of Mean	0.1307	1.157	1.586	1.361	0.753	0.7008	1.658	1.762
Extended Data 7c	ND	-	-PD-1	-PD-1/ -CD8	a-TNF	a-PD1/ a-TNF	-CD4	-PD-1/ -CD4
	52	480	372	308	96	228	118	42
	32	594	284	104	66	644	310	192
	40	140	654	156	362	192	172	50
	36	352	554	74	204	48	64	146
	36	414	404	148	156	184	412	292
	42	224	400	368	182	130	190	194
	40	156	718	130	108	158	278	224
	46	70	770	112	364	276	368	542
	46	34	194	38	564	320	122	358
	40	34	294		306	182
	34	118	342			388
	40	252	334
	32	238	198
	70	264	170
	54	234	270
	60	374	240
	62	274	236
	50	66	130
	48	286	454
	42	252	120
	74	362	270
	28	378	502
	44	214	342
	44	206	754
	64	240	130
	64	236	354
	60	160	486
	56	406	312
	50	72	362
	74	302	470
		152	326
		342	452
		398	460
		70	372
		160	626
		134
		272
		270
		202
		72
		514
		410
		656
		458
		556
		368
		370
Boxplots; whiskers display min. to max.		ND	-	-PD-1	-PD-1/ -CD8	a-TNF	a-PD1/ a-TNF	-CD4	-PD-1/ -CD4
	Number of values	30	47	35	9	10	11	9	9
	Minimum	28	34	120	38	66	48	64	42
	25% Percentile	40	156	270	89	105	158	120	98
	Median	46	252	354	130	193	192	190	194
	75% Percentile	60	374	470	232	362.5	320	339	325
	Maximum	74	656	770	368	564	644	412	542
	Mean	48.67	273.1	381.6	159.8	240.8	250	226	226.7
	Std. Deviation	12.74	151.3	173.5	108.4	156.3	160.1	121.2	156.1
	Std. Error of Mean	2.326	22.07	29.33	36.12	49.41	48.27	40.39	52.05
Extended Data 7d	CD8+PD1+TNF+
	ND	ctrl	PD1	CD8/PD1	TNF	TNF/PD1	CD4	CD4/PD1
	16.9	13.1	27.9	0	25.6	13.2	17.8	28.9
	20	30.3	27.2	0	19.9	36.8	13	35.6
	22.9	30.3	42.4	0	18	19.4	10.9	37.8
	18.6	21.9		0	13.1	22.4	25.3	31.8
	6.98	21.7		0	14.4	27.1	23.3	35.7
	14.1			0	16.5	14	23.3	34.9
	9.43			0	25.7	23.7	33	25.6
				0	17.7	11	11.6	18
				0	18	18.6
				0	19.6	26.9
						34.6
Boxplots; whiskers display min. to max.		ND	ctrl	PD1	CD8/PD1	TNF	TNF/PD1	CD4	CD4/PD1
	Number of values	7	5	3	10	10	11	8	8
	Minimum	6.98	13.1	27.2	0	13.1	11	10.9	18
	25% Percentile	9.43	17.4	27.2	0	15.98	14	11.95	26.43
	Median	16.9	21.9	27.9	0	18	22.4	20.55	33.35
	75% Percentile	20	30.3	42.4	0	21.33	27.1	24.8	35.68
	Maximum	22.9	30.3	42.4	0	25.7	36.8	33	37.8
	Mean	15.56	23.46	32.5	0	18.85	22.52	19.78	31.04
	Std. Deviation	5.744	7.184	8.581	0	4.154	8.418	7.798	6.632
	Std. Error of Mean	2.171	3.213	4.954	0	1.314	2.538	2.757	2.345
