# Supplementary material for: NASH limits anti-tumour surveillance in immunotherapy-treated HCC
Source: Nature. 2021 Mar 24;592(7854):450–6. doi: 10.1038/s41586-021-03362-0 (PMC8046670; doi:10.1038/s41586-021-03362-0)
Supplement: Supplementary file 16 — Source Data Extended Data Fig. 8 [file 41586_2021_3362_MOESM16_ESM.xlsx]

## Sheet: Extended Data 8
Extended Data 8a	CDHFD	CDHFD +a-PD-1	PD1/CD8	TNF	PD1/TNF	CD4	PD1/CD4
	5	5	1	1	2	1	2
	3	3	1	4	20	6	1
	2	4		2	1	4	10
	3	8					1
	1	10					1
	9	1					1
	3	8					4
	1	7					3
	6	4
	2	4
	4	1
	2	2
	2	1
	2	7
	2	1
	1	9
	8	2
	2	9
	4	2
		5
		11
		4
		9
		4
		8
		4
		11
		5
		4
Boxplots; whiskers display min. to max.		CDHFD	CDHFD +a-PD-1	PD1/CD8	TNF	PD1/TNF	CD4	PD1/CD4
	Number of values	19	29	2	3	3	3	8
	Minimum	1	1	1	1	1	1	1
	25% Percentile	2	2.5	1	1	1	1	1
	Median	2	4	1	2	2	4	1.5
	75% Percentile	4	8	1	4	20	6	3.75
	Maximum	9	11	1	4	20	6	10
	Mean	3.263	5.276	1	2.333	7.667	3.667	2.875
	Std. Deviation	2.281	3.161	0	1.528	10.69	2.517	3.091
	Std. Error of Mean	0.5234	0.587	0	0.8819	6.173	1.453	1.093
Extended Data 8b	CDHFD	CDHFD +a-PD-1	PD1/CD8	TNF	PD1/TNF	CD4	PD1/CD4
	1.46	0.218	4.54534	3.12535	0.511204	0.19599	0.179289
	0.538	41.89	4.34167	0.311045	0.367133	14.6573	1.2381
	0.367	0.156		0.090447	11.5097	0.477911	0.172305
	0.302	0.047751		1.50792	1.10368	0.55444	0.034181
	2.13	0.271		2.26404	0.407061	3.11168	0.107159
	0.235	39		5.8882	1.21596	0.379907	0.087698
	0.057	65.75		4.47121	6.84258	0.578589	0.105106
	0.272	1.91			6.07553	23.0616	0.031946
	0.021	31.93			0.788097	36.4408	0.039272
	0.199	0.309			8.51045	0.500806	0.121802
	0.204	0.28			2.8001	5.29324	0.022548
	0.123	0.214			1.76618		0.170259
	0.144	1.13			21.54		0.07315
	0.221	19.28			20.9416		1.38798
	0.128	1.00997			1.31896		8.79568
	0.126	0.411			2.86867		2.08993
	0.399	1.05			1.28309		0.42704
	9.86	13.9			13.9026		0.714073
	0.378	74.94			12.2635		4.53491
	0.314	7.19			3.39573		11.0366
	0.372	1.55			5.21503		61.1856
	16.03	0.354			1.48057		54.6845
	0.407	0.085			4.10148		0.518844
	0.808	8.03
	5.16	0.066
	0.156	0.066
	2.00805	0.572
	0.242115	0.846
	0.212021	2.17
	5.14794	2.22
	1.24959	0.255
	0.223424	0.783
	14.9464	0.061
	0.162246	41.5
	0.519253	3.72
	0.53056	5.93
	2.96284	0.252
	0.0333787	39.12
	0.8028	28.93
	0.232058	0.626
	1.51103	0.641
	49.3871	15.62
	0.255039	0.625
	2.16713	0.969
	0.343955	0.14
	0.321903	23.54
	0.253008	0.329
	0.188201	1.62
	0.72271	3.94
	16.7134	0.138
	0.099898	0.185
	19.7609	46.69
	0.650339	25.48
	0.534823	2.57
	0.143693	0.151
	16.7134	0.115
	0.0998984	0.058
	54.9866	0.056
	27.0866	17.2271
	19.7609	29.5756
	0.650339	16.3672
	0.534823	2.96696
	0.143693	1.32852
		0.084967
		0.261209
		0.548974
		0.284762
		10.2002
		11.9701
		0.144107
		0.258878
		0.846457
		0.310124
		0.786973
		0.183061
		0.503905
		0.667195
		1.12502
		0.075642
		0.155256
		59.796
		23.5084
		8.01732
		35.8845
		0.44679
		0.587819
		0.189743
		5.45894
		29.974
		0.775727
		0.475812
		37.1098
		37.6307
		37.043
		54.3917
		6.60179
		0.425036
		0.269407
		0.360791
		1.54
		0.39
		0.03
		0.45
		0.07
		0.18
		0.19
		0.08
		5.27
		10.2
		0.37
		0.35
		1.95626
		0.253947
		0.125014
		0.171998
		0.174931
		0.0157837
		0.377509
		0.382987
		0.2
		0.78
		1.49
		0.221076
		0.450009
		0.470446
		12.1486
		15.1091
		0.510773
		18.5282
		43.8366
		50.6259
		0.221076
		0.450009
		0.470446
		12.1486
		15.1091
		0.510773
		18.5282
		43.8366
		50.6259
Boxplots; whiskers display min. to max.		CDHFD	CDHFD +a-PD-1	PD1/CD8	TNF	PD1/TNF	CD4	PD1/CD4
	Number of values	63	140	2	7	23	11	23
	Minimum	0.021	0.01578	4.342	0.09045	0.3671	0.196	0.02255
	25% Percentile	0.204	0.2542	4.342	0.311	1.216	0.4779	0.0877
	Median	0.378	0.6541	4.444	2.264	2.869	0.5786	0.1793
	75% Percentile	2.008	12.1	4.545	4.471	8.51	14.66	2.09
	Maximum	54.99	74.94	4.545	5.888	21.54	36.44	61.19
	Mean	4.488	9.318	4.444	2.523	5.661	7.75	6.424
	Std. Deviation	10.57	16.18	0.144	2.137	6.331	12.05	16.53
	Std. Error of Mean	1.332	1.368	0.1018	0.8076	1.32	3.634	3.447
Extended Data 8e			Treatments												Serology				Histology										Flowcytometry
			Diet	ctrl	PD1	PD-L1	CD8	CD8+NK1.1	CD8PD1	TNF	TNFPD1	CD4	CD4PD1	Weight	ALT	GOT	Cholesterol	Triglycerides	NAS	Sirius Red (%area)	tumor incidence	tumor #	combined tumor size	CD4 (cells/mm^2)	CD8 (cells/mm^2)	PD1 (cells/mm^2)	F480 (cluster/mm^2)	MHC II (cluster/mm^2)	PDL1 (%area)	CD4 (%CD45)	CD8 (%CD45)	NK (%CD45)	NKT (%CD45)	CD11b (%CD45)	mDC(%CD45)	pDC (%CD45)	KC (%CD45)	CD4+ PD-1+ (%CD4)	CD8+ PD-1+ (%CD8)	CD4+ CD44-CD62L+ (%CD45)	CD4+ CD44+CD62L+ (%CD45)	CD4+ CD44+CD62L- (%CD45)	CD8+ CD44-CD62L+ (%CD45)	CD8+ CD44+CD62L+ (%CD45)	CD8+ CD44+CD62L- (%CD45)	CD11b MHCII+ (%parent)	mDC MHCII+ (%parent)	pDC MHCII+ (%parent)	KC MHCII+ (%parent)
	Treatments	Diet	1	0.310943	0.213098	n.s.	0.176809	n.s.	n.s.	n.s.	n.s.	n.s.	n.s.	0.571689	0.632732	0.636309	0.619332	-0.32723	0.658235	0.446374	0.360642	0	0	n.s.	0.290442	0.459136	0.494483	0.518573	0.329832	-0.154992	n.s.	n.s.	n.s.	n.s.	n.s.	n.s.	n.s.	n.s.	n.s.	-0.16572	n.s.	n.s.	-0.220702	-0.227307	n.s.	n.s.	0.222058	n.s.	n.s.
		ctrl	0.310943	1	-0.281963	n.s.	-0.233947	n.s.	n.s.	-0.131757	-0.13848	n.s.	n.s.	0.222177	0.180795	0.163397	0.183896	n.s.	0.276283	n.s.	n.s.	-0.246475	-0.276277	0.187582	0.214659	0.229063	0.355773	0.254268	n.s.	n.s.	n.s.	-0.154704	n.s.	n.s.	n.s.	n.s.	n.s.	0.192365	0.26265	n.s.	n.s.	n.s.	n.s.	n.s.	0.181536	n.s.	n.s.	n.s.	n.s.
		PD1	0.213098	-0.281963	1	n.s.	-0.16033	n.s.	n.s.	n.s.	n.s.	n.s.	n.s.	n.s.	0.299328	0.327108	0.213114	-0.182602	0.461224	n.s.	0.361405	0.353465	n.s.	0.175835	0.303342	0.359021	0.286726	0.338341	0.350343	n.s.	0.298974	n.s.	0.262663	n.s.	0.390762	0.289829	0.283709	0.404118	0.467529	-0.297223	n.s.	0.28341	n.s.	n.s.	0.448976	0.267125	0.374733	n.s.	n.s.
		PD-L1	n.s.	n.s.	n.s.	1	n.s.	n.s.	n.s.	n.s.	n.s.	n.s.	n.s.	n.s.	n.s.	n.s.	n.s.	n.s.	0.14334	0.242127	0.157179	n.s.	n.s.	n.s.	0.203768	0.190165	n.s.	n.s.	0.208622	n.s.	n.s.	-0.160131	n.s.	n.s.	-0.164018	0.18635	n.s.	n.s.	n.s.	n.s.	n.s.	-0.157533	n.s.	n.s.	n.s.	n.s.	n.s.	0.306475	0.219691
		CD8	0.176809	-0.233947	-0.16033	n.s.	1	n.s.	n.s.	n.s.	n.s.	n.s.	n.s.	n.s.	n.s.	n.s.	n.s.	n.s.	n.s.	-0.199401	-0.218816	n.s.	n.s.	n.s.	-0.299965	n.s.	n.s.	n.s.	n.s.	0.182261	-0.485856	0.484498	0.272971	n.s.	0.380611	0.204868	0.268549	n.s.	-0.515366	n.s.	0.318955	0.169736	-0.461827	-0.461993	-0.441345	n.s.	n.s.	-0.210327	n.s.
		CD8+NK1.1	n.s.	n.s.	n.s.	n.s.	n.s.	1	n.s.	n.s.	n.s.	n.s.	n.s.	n.s.	n.s.	n.s.	n.s.	n.s.	n.s.	n.s.	n.s.	0	0	n.s.	-0.216803	n.s.	n.s.	n.s.	0	0.224121	-0.210802	n.s.	-0.289737	n.s.	n.s.	-0.172489	0.334907	n.s.	-0.253181	n.s.	0.209587	0.208529	-0.248806	-0.229965	n.s.	n.s.	0.180573	n.s.	-0.277996
		CD8PD1	n.s.	n.s.	n.s.	n.s.	n.s.	n.s.	1	n.s.	n.s.	n.s.	n.s.	n.s.	n.s.	n.s.	n.s.	n.s.	n.s.	0.150497	n.s.	n.s.	n.s.	n.s.	-0.378375	-0.194926	-0.180291	n.s.	n.s.	n.s.	-0.362153	0.175053	n.s.	n.s.	-0.200435	-0.277942	-0.337989	n.s.	-0.312958	0.251898	n.s.	-0.169968	-0.26285	-0.321734	-0.377942	n.s.	n.s.	n.s.	n.s.
		TNF	n.s.	-0.131757	n.s.	n.s.	n.s.	n.s.	n.s.	1	n.s.	n.s.	n.s.	0.176424	n.s.	n.s.	n.s.	n.s.	n.s.	0.213038	n.s.	n.s.	n.s.	n.s.	n.s.	n.s.	-0.181555	n.s.	-0.34077	n.s.	0.221099	n.s.	-0.176272	-0.223482	-0.37468	-0.402503	-0.388378	-0.197253	n.s.	n.s.	-0.225521	-0.242496	0.312292	0.284525	n.s.	n.s.	-0.171463	n.s.	n.s.
		TNFPD1	n.s.	-0.13848	n.s.	n.s.	n.s.	n.s.	n.s.	n.s.	1	n.s.	n.s.	n.s.	n.s.	n.s.	n.s.	-0.133372	n.s.	0.171261	n.s.	n.s.	n.s.	n.s.	n.s.	n.s.	n.s.	n.s.	n.s.	n.s.	0.212184	n.s.	n.s.	n.s.	-0.208962	n.s.	n.s.	n.s.	n.s.	0.192844	n.s.	n.s.	0.281725	0.313818	n.s.	-0.208964	-0.185071	0.296055	n.s.
		CD4	n.s.	n.s.	n.s.	n.s.	n.s.	n.s.	n.s.	n.s.	n.s.	1	n.s.	n.s.	n.s.	n.s.	n.s.	n.s.	n.s.	0.189341	n.s.	n.s.	n.s.	-0.32051	n.s.	n.s.	n.s.	n.s.	-0.19957	-0.354633	n.s.	-0.164437	-0.239161	0.17694	-0.202789	-0.32668	-0.271159	-0.346594	n.s.	-0.330888	-0.353641	-0.356046	n.s.	n.s.	n.s.	n.s.	n.s.	n.s.	n.s.
		CD4PD1	n.s.	n.s.	n.s.	n.s.	n.s.	n.s.	n.s.	n.s.	n.s.	n.s.	1	n.s.	n.s.	n.s.	n.s.	-0.136496	n.s.	0.208311	0.216273	n.s.	n.s.	-0.338126	0.29891	0.239808	n.s.	n.s.	n.s.	-0.342746	n.s.	n.s.	n.s.	n.s.	-0.170558	n.s.	n.s.	-0.346594	n.s.	-0.34306	-0.342882	-0.341329	n.s.	0.191608	n.s.	n.s.	-0.193052	0.278667	n.s.
		Weight	0.571689	0.222177	n.s.	n.s.	n.s.	n.s.	n.s.	0.176424	n.s.	n.s.	n.s.	1	0.576055	0.544711	0.583477	n.s.	0.350473	0.370855	0.279801	n.s.	n.s.	0.182803	n.s.	0.46457	0.390276	0.428647	n.s.	n.s.	0.181767	n.s.	n.s.	n.s.	n.s.	n.s.	-0.220154	n.s.	0.152009	n.s.	-0.298187	n.s.	n.s.	n.s.	0.22662	n.s.	n.s.	n.s.	n.s.
	Serology	ALT	0.632732	0.180795	0.299328	n.s.	n.s.	n.s.	n.s.	n.s.	n.s.	n.s.	n.s.	0.576055	1	0.922093	0.830794	-0.249511	0.631391	0.435085	0.513418	0.237174	0.430094	n.s.	0.410199	0.52816	0.597834	0.723042	0.433323	n.s.	0.23194	n.s.	n.s.	n.s.	n.s.	0.194145	n.s.	0.247245	0.312949	-0.216156	n.s.	n.s.	n.s.	n.s.	0.352928	0.235534	0.254523	0.17117	n.s.
		GOT	0.636309	0.163397	0.327108	n.s.	n.s.	n.s.	n.s.	n.s.	n.s.	n.s.	n.s.	0.544711	0.922093	1	0.819807	-0.298977	0.679916	0.480359	0.585109	0.248669	0.42693	0.186754	0.455246	0.586522	0.587359	0.758844	0.475895	n.s.	0.191317	n.s.	n.s.	n.s.	0.161494	0.276876	n.s.	0.233374	0.340932	-0.234097	-0.206898	n.s.	n.s.	-0.153082	0.326478	0.24912	0.238084	0.300205	0.190564
		Cholesterol	0.619332	0.183896	0.213114	n.s.	n.s.	n.s.	n.s.	n.s.	n.s.	n.s.	n.s.	0.583477	0.830794	0.819807	1	-0.222498	0.535036	0.342775	0.468202	n.s.	n.s.	0.229473	0.299955	0.450413	0.44592	0.577166	0.404774	n.s.	n.s.	n.s.	n.s.	n.s.	n.s.	0.220249	n.s.	0.170048	0.18546	n.s.	-0.200066	n.s.	-0.210447	-0.227975	0.249773	0.186592	n.s.	0.255124	n.s.
		Triglycerides	-0.32723	n.s.	-0.182602	n.s.	n.s.	n.s.	n.s.	n.s.	-0.133372	n.s.	-0.136496	n.s.	-0.249511	-0.298977	-0.222498	1	-0.305335	-0.230974	-0.208866	n.s.	-0.240108	n.s.	-0.352698	-0.256729	-0.329989	-0.356211	-0.340308	0.225786	n.s.	n.s.	-0.157261	n.s.	-0.168421	-0.433014	n.s.	n.s.	-0.159905	0.261076	n.s.	n.s.	n.s.	n.s.	n.s.	n.s.	n.s.	-0.288452	-0.213752
	Histology	NAS	0.658235	0.276283	0.461224	0.14334	n.s.	n.s.	n.s.	n.s.	n.s.	n.s.	n.s.	0.350473	0.631391	0.679916	0.535036	-0.305335	1	0.443529	0.588066	0.417791	n.s.	n.s.	0.58942	0.65906	0.605071	0.75038	0.564861	n.s.	0.261574	n.s.	n.s.	n.s.	0.245116	0.314339	0.192346	0.373794	0.525698	-0.390843	n.s.	n.s.	n.s.	n.s.	0.457936	0.280243	0.356238	0.174785	0.172172
		Sirius Red (%area)	0.446374	n.s.	n.s.	0.242127	-0.199401	n.s.	0.150497	0.213038	0.171261	0.189341	0.208311	0.370855	0.435085	0.480359	0.342775	-0.230974	0.443529	1	0.408882	n.s.	0.395995	n.s.	0.437542	0.336189	0.202511	0.404797	n.s.	-0.403351	0.278902	-0.164848	-0.172058	n.s.	-0.467971	n.s.	-0.410402	-0.265535	0.20084	n.s.	-0.537736	-0.469017	0.233454	0.228221	0.243371	n.s.	-0.164946	0.460575	0.327332
		tumor incidence	0.360642	n.s.	0.361405	0.157179	-0.218816	n.s.	n.s.	n.s.	n.s.	n.s.	0.216273	0.279801	0.513418	0.585109	0.468202	-0.208866	0.588066	0.408882	1	0	0	n.s.	0.558662	0.527447	0.380596	0.583905	0.383603	-0.181003	0.387025	-0.281204	n.s.	n.s.	n.s.	n.s.	n.s.	0.175719	0.453308	-0.279402	-0.257388	n.s.	n.s.	n.s.	0.474532	n.s.	n.s.	0.183837	0.193995
		tumor #	0	-0.246475	0.353465	n.s.	n.s.	0	n.s.	n.s.	n.s.	n.s.	n.s.	n.s.	0.237174	0.248669	n.s.	n.s.	0.417791	n.s.	0	1	0.500474	n.s.	0.310597	n.s.	n.s.	0.364331	n.s.	n.s.	n.s.	n.s.	n.s.	n.s.	n.s.	0.357213	n.s.	0.237768	0.2778	n.s.	n.s.	n.s.	n.s.	n.s.	0.26838	n.s.	n.s.	n.s.	0.281495
		combined tumor size	0	-0.276277	n.s.	n.s.	n.s.	0	n.s.	n.s.	n.s.	n.s.	n.s.	n.s.	0.430094	0.42693	n.s.	-0.240108	n.s.	0.395995	0	0.500474	1	n.s.	n.s.	n.s.	n.s.	0.332626	0.345815	n.s.	n.s.	n.s.	n.s.	n.s.	n.s.	n.s.	n.s.	n.s.	n.s.	n.s.	n.s.	n.s.	n.s.	n.s.	n.s.	n.s.	n.s.	0.311966	n.s.
		CD4 (cells/mm^2)	n.s.	0.187582	0.175835	n.s.	n.s.	n.s.	n.s.	n.s.	n.s.	-0.32051	-0.338126	0.182803	n.s.	0.186754	0.229473	n.s.	n.s.	n.s.	n.s.	n.s.	n.s.	1	n.s.	0.219074	0.259978	0.316676	0.327763	0.383702	n.s.	n.s.	0.234684	n.s.	n.s.	0.213189	0.200049	0.58392	0.205197	n.s.	0.226124	0.517924	n.s.	n.s.	0.184314	0.275574	0.370631	n.s.	0.298615
		CD8 (cells/mm^2)	0.290442	0.214659	0.303342	0.203768	-0.299965	-0.216803	-0.378375	n.s.	n.s.	n.s.	0.29891	n.s.	0.410199	0.455246	0.299955	-0.352698	0.58942	0.437542	0.558662	0.310597	n.s.	n.s.	1	0.713949	0.500436	0.624693	0.421117	-0.376301	0.612056	-0.344115	n.s.	n.s.	n.s.	0.3603	n.s.	n.s.	0.718367	-0.49891	-0.403322	n.s.	0.27155	0.354453	0.731442	n.s.	n.s.	0.460745	0.317026
		PD1 (cells/mm^2)	0.459136	0.229063	0.359021	0.190165	n.s.	n.s.	-0.194926	n.s.	n.s.	n.s.	0.239808	0.46457	0.52816	0.586522	0.450413	-0.256729	0.65906	0.336189	0.527447	n.s.	n.s.	0.219074	0.713949	1	0.547697	0.70069	0.445977	-0.178318	0.477802	-0.256887	n.s.	-0.224647	n.s.	0.292045	n.s.	0.215162	0.646073	-0.382314	-0.401585	n.s.	n.s.	n.s.	0.588055	n.s.	n.s.	0.309514	0.300214
		F480 (cluster/mm^2)	0.494483	0.355773	0.286726	n.s.	n.s.	n.s.	-0.180291	-0.181555	n.s.	n.s.	n.s.	0.390276	0.597834	0.587359	0.44592	-0.329989	0.605071	0.202511	0.380596	n.s.	n.s.	0.259978	0.500436	0.547697	1	0.714288	0.428466	n.s.	n.s.	n.s.	0.207189	n.s.	0.457679	0.431882	0.26602	0.397475	0.386986	-0.37246	n.s.	0.222169	-0.288526	-0.225629	0.396563	0.327179	0.445814	n.s.	n.s.
		MHC II (cluster/mm^2)	0.518573	0.254268	0.338341	n.s.	n.s.	n.s.	n.s.	n.s.	n.s.	n.s.	n.s.	0.428647	0.723042	0.758844	0.577166	-0.356211	0.75038	0.404797	0.583905	0.364331	0.332626	0.316676	0.624693	0.70069	0.714288	1	0.451357	n.s.	0.330223	n.s.	n.s.	n.s.	n.s.	0.31949	n.s.	0.363055	0.530433	-0.382155	-0.235373	n.s.	n.s.	n.s.	0.51617	n.s.	0.25089	0.281496	0.275278
	Flowcytometry	PDL1 (%area)	0.329832	n.s.	0.350343	0.208622	n.s.	0	n.s.	-0.34077	n.s.	-0.19957	n.s.	n.s.	0.433323	0.475895	0.404774	-0.340308	0.564861	n.s.	0.383603	n.s.	0.345815	0.327763	0.421117	0.445977	0.428466	0.451357	1	n.s.	n.s.	n.s.	n.s.	n.s.	0.25495	0.452152	0.32992	0.405146	0.39362	n.s.	n.s.	0.264881	n.s.	n.s.	0.205942	0.325563	n.s.	0.271782	0.353044
		CD4 (%CD45)	-0.154992	n.s.	n.s.	n.s.	0.182261	0.224121	n.s.	n.s.	n.s.	-0.354633	-0.342746	n.s.	n.s.	n.s.	n.s.	0.225786	n.s.	-0.403351	-0.181003	n.s.	n.s.	0.383702	-0.376301	-0.178318	n.s.	n.s.	n.s.	1	-0.159345	0.189303	0.224397	-0.30078	n.s.	n.s.	0.309964	0.325147	-0.223085	0.561042	0.563794	0.761788	-0.165588	-0.237395	n.s.	n.s.	n.s.	-0.398811	-0.247493
		CD8 (%CD45)	n.s.	n.s.	0.298974	n.s.	-0.485856	-0.210802	-0.362153	0.221099	0.212184	n.s.	n.s.	0.181767	0.23194	0.191317	n.s.	n.s.	0.261574	0.278902	0.387025	n.s.	n.s.	n.s.	0.612056	0.477802	n.s.	0.330223	n.s.	-0.159345	1	-0.31504	n.s.	-0.274626	-0.29461	n.s.	-0.199974	n.s.	0.625886	-0.268678	-0.411578	n.s.	0.549962	0.591462	0.836617	-0.216176	n.s.	0.296842	0.181542
		NK (%CD45)	n.s.	-0.154704	n.s.	-0.160131	0.484498	n.s.	0.175053	n.s.	n.s.	-0.164437	n.s.	n.s.	n.s.	n.s.	n.s.	n.s.	n.s.	-0.164848	-0.281204	n.s.	n.s.	n.s.	-0.344115	-0.256887	n.s.	n.s.	n.s.	0.189303	-0.31504	1	0.382316	n.s.	0.344325	0.194279	n.s.	n.s.	-0.353784	n.s.	0.218922	0.170813	-0.342115	-0.311733	-0.25535	n.s.	n.s.	-0.187238	n.s.
		NKT (%CD45)	n.s.	n.s.	0.262663	n.s.	0.272971	-0.289737	n.s.	-0.176272	n.s.	-0.239161	n.s.	n.s.	n.s.	n.s.	n.s.	-0.157261	n.s.	-0.172058	n.s.	n.s.	n.s.	0.234684	n.s.	n.s.	0.207189	n.s.	n.s.	0.224397	n.s.	0.382316	1	n.s.	0.312679	0.287581	n.s.	0.182347	n.s.	n.s.	0.350083	0.312152	-0.206014	-0.184668	n.s.	n.s.	n.s.	n.s.	n.s.
		CD11b (%CD45)	n.s.	n.s.	n.s.	n.s.	n.s.	n.s.	n.s.	-0.223482	n.s.	0.17694	n.s.	n.s.	n.s.	n.s.	n.s.	n.s.	n.s.	n.s.	n.s.	n.s.	n.s.	n.s.	n.s.	-0.224647	n.s.	n.s.	n.s.	-0.30078	-0.274626	n.s.	n.s.	1	0.524358	0.20555	0.236514	n.s.	n.s.	-0.463859	n.s.	n.s.	-0.41192	-0.351024	n.s.	0.166626	0.463004	n.s.	n.s.
		mDC(%CD45)	n.s.	n.s.	0.390762	-0.164018	0.380611	n.s.	-0.200435	-0.37468	-0.208962	-0.202789	-0.170558	n.s.	n.s.	0.161494	n.s.	-0.168421	0.245116	-0.467971	n.s.	n.s.	n.s.	n.s.	n.s.	n.s.	0.457679	n.s.	0.25495	n.s.	-0.29461	0.344325	0.312679	0.524358	1	0.524483	0.763063	0.53443	n.s.	-0.339175	0.498712	0.580394	-0.639019	-0.516429	n.s.	0.575362	0.66512	-0.198328	n.s.
		pDC (%CD45)	n.s.	n.s.	0.289829	0.18635	0.204868	-0.172489	-0.277942	-0.402503	n.s.	-0.32668	n.s.	n.s.	0.194145	0.276876	0.220249	-0.433014	0.314339	n.s.	n.s.	0.357213	n.s.	0.213189	0.3603	0.292045	0.431882	0.31949	0.452152	n.s.	n.s.	0.194279	0.287581	0.20555	0.524483	1	0.409473	0.421099	0.223736	-0.280684	n.s.	0.234095	-0.202133	n.s.	0.224169	n.s.	0.266994	0.451043	0.406405
		KC (%CD45)	n.s.	n.s.	0.283709	n.s.	0.268549	0.334907	-0.337989	-0.388378	n.s.	-0.271159	n.s.	-0.220154	n.s.	n.s.	n.s.	n.s.	0.192346	-0.410402	n.s.	n.s.	n.s.	0.200049	n.s.	n.s.	0.26602	n.s.	0.32992	0.309964	-0.199974	n.s.	n.s.	0.236514	0.763063	0.409473	1	0.43664	n.s.	n.s.	0.566469	0.639054	-0.477876	-0.353799	n.s.	0.542969	0.603228	n.s.	-0.178134
		CD4+ PD-1+ (%CD4)	n.s.	0.192365	0.404118	n.s.	n.s.	n.s.	n.s.	-0.197253	n.s.	-0.346594	-0.346594	n.s.	0.247245	0.233374	0.170048	n.s.	0.373794	-0.265535	0.175719	0.237768	n.s.	0.58392	n.s.	0.215162	0.397475	0.363055	0.405146	0.325147	n.s.	n.s.	0.182347	n.s.	0.53443	0.421099	0.43664	1	0.383915	n.s.	0.293605	0.639192	-0.381554	-0.327946	0.282907	0.345665	0.484822	n.s.	0.186419
		CD8+ PD-1+ (%CD8)	n.s.	0.26265	0.467529	n.s.	-0.515366	-0.253181	-0.312958	n.s.	n.s.	n.s.	n.s.	0.152009	0.312949	0.340932	0.18546	-0.159905	0.525698	0.20084	0.453308	0.2778	n.s.	0.205197	0.718367	0.646073	0.386986	0.530433	0.39362	-0.223085	0.625886	-0.353784	n.s.	n.s.	n.s.	0.223736	n.s.	0.383915	1	-0.49852	-0.263544	n.s.	0.169355	0.198594	0.778859	n.s.	0.256081	0.257617	0.326936
		CD4+ CD44-CD62L+ (%CD45)	-0.16572	n.s.	-0.297223	n.s.	n.s.	n.s.	0.251898	n.s.	0.192844	-0.330888	-0.34306	n.s.	-0.216156	-0.234097	n.s.	0.261076	-0.390843	n.s.	-0.279402	n.s.	n.s.	n.s.	-0.49891	-0.382314	-0.37246	-0.382155	n.s.	0.561042	-0.268678	n.s.	n.s.	-0.463859	-0.339175	-0.280684	n.s.	n.s.	-0.49852	1	0.416223	n.s.	0.204854	n.s.	-0.531412	-0.216112	-0.372254	-0.177902	n.s.
		CD4+ CD44+CD62L+ (%CD45)	n.s.	n.s.	n.s.	n.s.	0.318955	0.209587	n.s.	-0.225521	n.s.	-0.353641	-0.342882	-0.298187	n.s.	-0.206898	-0.200066	n.s.	n.s.	-0.537736	-0.257388	n.s.	n.s.	0.226124	-0.403322	-0.401585	n.s.	-0.235373	n.s.	0.563794	-0.411578	0.218922	0.350083	n.s.	0.498712	n.s.	0.566469	0.293605	-0.263544	0.416223	1	0.5962	-0.334814	-0.266966	-0.352952	0.419705	0.385102	-0.363721	-0.26118
		CD4+ CD44+CD62L- (%CD45)	n.s.	n.s.	0.28341	-0.157533	0.169736	0.208529	-0.169968	-0.242496	n.s.	-0.356046	-0.341329	n.s.	n.s.	n.s.	n.s.	n.s.	n.s.	-0.469017	n.s.	n.s.	n.s.	0.517924	n.s.	n.s.	0.222169	n.s.	0.264881	0.761788	n.s.	0.170813	0.312152	n.s.	0.580394	0.234095	0.639054	0.639192	n.s.	n.s.	0.5962	1	-0.40896	-0.364253	0.152881	0.411375	0.447649	-0.383907	-0.177292
		CD8+ CD44-CD62L+ (%CD45)	-0.220702	n.s.	n.s.	n.s.	-0.461827	-0.248806	-0.26285	0.312292	0.281725	n.s.	n.s.	n.s.	n.s.	n.s.	-0.210447	n.s.	n.s.	0.233454	n.s.	n.s.	n.s.	n.s.	0.27155	n.s.	-0.288526	n.s.	n.s.	-0.165588	0.549962	-0.342115	-0.206014	-0.41192	-0.639019	-0.202133	-0.477876	-0.381554	0.169355	0.204854	-0.334814	-0.40896	1	0.866501	0.205528	-0.497302	-0.526854	0.278095	n.s.
		CD8+ CD44+CD62L+ (%CD45)	-0.227307	n.s.	n.s.	n.s.	-0.461993	-0.229965	-0.321734	0.284525	0.313818	n.s.	0.191608	n.s.	n.s.	-0.153082	-0.227975	n.s.	n.s.	0.228221	n.s.	n.s.	n.s.	n.s.	0.354453	n.s.	-0.225629	n.s.	n.s.	-0.237395	0.591462	-0.311733	-0.184668	-0.351024	-0.516429	n.s.	-0.353799	-0.327946	0.198594	n.s.	-0.266966	-0.364253	0.866501	1	0.267507	-0.377786	-0.384126	0.396927	0.204512
		CD8+ CD44+CD62L- (%CD45)	n.s.	0.181536	0.448976	n.s.	-0.441345	n.s.	-0.377942	n.s.	n.s.	n.s.	n.s.	0.22662	0.352928	0.326478	0.249773	n.s.	0.457936	0.243371	0.474532	0.26838	n.s.	0.184314	0.731442	0.588055	0.396563	0.51617	0.205942	n.s.	0.836617	-0.25535	n.s.	n.s.	n.s.	0.224169	n.s.	0.282907	0.778859	-0.531412	-0.352952	0.152881	0.205528	0.267507	1	n.s.	0.186008	0.250142	n.s.
		CD11b MHCII+ (%parent)	n.s.	n.s.	0.267125	n.s.	n.s.	n.s.	n.s.	n.s.	-0.208964	n.s.	n.s.	n.s.	0.235534	0.24912	0.186592	n.s.	0.280243	n.s.	n.s.	n.s.	n.s.	0.275574	n.s.	n.s.	0.327179	n.s.	0.325563	n.s.	-0.216176	n.s.	n.s.	0.166626	0.575362	n.s.	0.542969	0.345665	n.s.	-0.216112	0.419705	0.411375	-0.497302	-0.377786	n.s.	1	0.759545	n.s.	n.s.
		mDC MHCII+ (%parent)	0.222058	n.s.	0.374733	n.s.	n.s.	0.180573	n.s.	-0.171463	-0.185071	n.s.	-0.193052	n.s.	0.254523	0.238084	n.s.	n.s.	0.356238	-0.164946	n.s.	n.s.	n.s.	0.370631	n.s.	n.s.	0.445814	0.25089	n.s.	n.s.	n.s.	n.s.	n.s.	0.463004	0.66512	0.266994	0.603228	0.484822	0.256081	-0.372254	0.385102	0.447649	-0.526854	-0.384126	0.186008	0.759545	1	n.s.	0.207201
		pDC MHCII+ (%parent)	n.s.	n.s.	n.s.	0.306475	-0.210327	n.s.	n.s.	n.s.	0.296055	n.s.	0.278667	n.s.	0.17117	0.300205	0.255124	-0.288452	0.174785	0.460575	0.183837	n.s.	0.311966	n.s.	0.460745	0.309514	n.s.	0.281496	0.271782	-0.398811	0.296842	-0.187238	n.s.	n.s.	-0.198328	0.451043	n.s.	n.s.	0.257617	-0.177902	-0.363721	-0.383907	0.278095	0.396927	0.250142	n.s.	n.s.	1	0.686562
		KC MHCII+ (%parent)	n.s.	n.s.	n.s.	0.219691	n.s.	-0.277996	n.s.	n.s.	n.s.	n.s.	n.s.	n.s.	n.s.	0.190564	n.s.	-0.213752	0.172172	0.327332	0.193995	0.281495	n.s.	0.298615	0.317026	0.300214	n.s.	0.275278	0.353044	-0.247493	0.181542	n.s.	n.s.	n.s.	n.s.	0.406405	-0.178134	0.186419	0.326936	n.s.	-0.26118	-0.177292	n.s.	0.204512	n.s.	n.s.	0.207201	0.686562	1
	ELISA	IFN-y (pg/ml)	n.s.	n.s.	n.s.	0.256433	n.s.	n.s.	n.s.	n.s.	n.s.	n.s.	n.s.	n.s.	n.s.	0.279829	n.s.	-0.293067	n.s.	0.306496	0.273116	n.s.	n.s.	n.s.	n.s.	0.25538	n.s.	0.325092	n.s.	-0.283444	0.297677	n.s.	n.s.	n.s.	-0.241519	n.s.	-0.25573	n.s.	n.s.	n.s.	-0.327491	-0.258289	n.s.	n.s.	0.320822	n.s.	n.s.	0.470027	0.508392
		TNF-a (pg/ml)	0.452473	n.s.	0.403891	n.s.	n.s.	n.s.	n.s.	n.s.	n.s.	n.s.	n.s.	0.305497	0.543567	0.53583	0.419163	-0.285985	0.515497	n.s.	0.411494	n.s.	n.s.	0.336524	0.350288	0.472845	0.506749	0.528465	0.379338	n.s.	n.s.	n.s.	n.s.	n.s.	n.s.	0.249058	n.s.	0.391497	0.367361	n.s.	n.s.	0.213899	n.s.	n.s.	0.336604	n.s.	n.s.	n.s.	n.s.
		IL-1ß (pg/ml)	0.222747	0.227067	n.s.	n.s.	n.s.	n.s.	n.s.	n.s.	n.s.	n.s.	n.s.	0.31159	0.342611	0.340002	0.271429	n.s.	0.2555	n.s.	0.208084	n.s.	0.303307	n.s.	n.s.	0.223485	0.347798	0.331158	n.s.	n.s.	n.s.	n.s.	n.s.	n.s.	n.s.	n.s.	n.s.	n.s.	n.s.	n.s.	n.s.	n.s.	n.s.	n.s.	n.s.	n.s.	n.s.	n.s.	n.s.
		IL-4 (pg/ml)	0.268518	n.s.	n.s.	n.s.	-0.266193	n.s.	0.230113	n.s.	0.344883	n.s.	n.s.	n.s.	n.s.	0.284037	n.s.	-0.266661	n.s.	0.353279	n.s.	n.s.	n.s.	n.s.	n.s.	n.s.	n.s.	n.s.	n.s.	n.s.	n.s.	n.s.	n.s.	n.s.	-0.338144	n.s.	-0.289268	n.s.	n.s.	n.s.	-0.295797	-0.357156	n.s.	n.s.	n.s.	n.s.	-0.273355	0.54727	0.513324
		IL-6 (pg/ml)	n.s.	n.s.	n.s.	n.s.	n.s.	n.s.	n.s.	n.s.	n.s.	n.s.	n.s.	n.s.	n.s.	n.s.	n.s.	n.s.	-0.271353	n.s.	-0.209089	n.s.	n.s.	n.s.	n.s.	-0.225825	n.s.	n.s.	n.s.	n.s.	n.s.	n.s.	n.s.	0.286971	n.s.	n.s.	n.s.	n.s.	n.s.	n.s.	n.s.	n.s.	n.s.	n.s.	n.s.	n.s.	n.s.	n.s.	n.s.
		IL-9 (pg/ml)	n.s.	0.336293	n.s.	0	n.s.	-0.444262	0	0	0	0	-0.380608	n.s.	n.s.	n.s.	n.s.	n.s.	n.s.	n.s.	n.s.	n.s.	0.526471	n.s.	n.s.	n.s.	0.485946	n.s.	n.s.	n.s.	n.s.	n.s.	0.508121	n.s.	n.s.	n.s.	n.s.	n.s.	0.419052	n.s.	n.s.	n.s.	n.s.	n.s.	n.s.	n.s.	n.s.	n.s.	n.s.
		IL-10 (pg/ml)	0.38861	0.230277	0.298057	n.s.	0.216522	0.239818	n.s.	n.s.	n.s.	n.s.	n.s.	n.s.	0.23338	n.s.	n.s.	n.s.	0.359201	-0.273527	n.s.	n.s.	n.s.	n.s.	n.s.	n.s.	0.331489	n.s.	n.s.	n.s.	n.s.	n.s.	n.s.	n.s.	0.481506	n.s.	0.29084	0.245529	n.s.	n.s.	0.232536	0.359603	-0.365372	-0.398438	n.s.	0.338152	0.499309	-0.434164	-0.351527
		IL-13 (pg/ml)	0.297903	n.s.	0.303554	n.s.	0.210865	0.204349	n.s.	n.s.	-0.22866	n.s.	n.s.	n.s.	0.208625	n.s.	n.s.	n.s.	0.370913	-0.26933	n.s.	n.s.	n.s.	n.s.	n.s.	n.s.	0.382444	n.s.	n.s.	n.s.	n.s.	n.s.	n.s.	n.s.	0.440391	n.s.	0.309089	n.s.	n.s.	-0.215674	n.s.	0.297372	-0.365874	-0.440866	n.s.	0.342448	0.522768	-0.458158	-0.394928
		IL-33 (pg/ml)	n.s.	0.249957	0.232149	n.s.	n.s.	0.218221	n.s.	n.s.	-0.2206	-0.245227	-0.232841	n.s.	0.203209	n.s.	n.s.	n.s.	n.s.	-0.394143	n.s.	n.s.	n.s.	n.s.	n.s.	n.s.	0.280904	n.s.	n.s.	0.359371	-0.2242	n.s.	n.s.	n.s.	0.463034	n.s.	0.384115	0.41981	n.s.	n.s.	0.554278	0.509204	-0.333862	-0.349166	n.s.	0.283198	0.2917	-0.309234	-0.271777
		IL-2 (pg/ml)	n.s.	n.s.	n.s.	0	n.s.	n.s.	n.s.	0	n.s.	0	0	n.s.	0.665934	0.608791	n.s.	n.s.	n.s.	n.s.	n.s.	n.s.	n.s.	n.s.	n.s.	n.s.	n.s.	n.s.	n.s.	n.s.	n.s.	n.s.	n.s.	n.s.	n.s.	n.s.	n.s.	n.s.	n.s.	n.s.	n.s.	n.s.	n.s.	n.s.	n.s.	n.s.	n.s.	n.s.	n.s.
		IL-31 (pg/ml)	0.29743	n.s.	n.s.	n.s.	n.s.	0	n.s.	n.s.	n.s.	n.s.	n.s.	n.s.	n.s.	n.s.	n.s.	n.s.	n.s.	n.s.	n.s.	n.s.	n.s.	n.s.	n.s.	n.s.	n.s.	n.s.	n.s.	n.s.	n.s.	0.259078	0.256215	n.s.	n.s.	n.s.	n.s.	n.s.	n.s.	n.s.	n.s.	n.s.	n.s.	n.s.	n.s.	n.s.	n.s.	n.s.	n.s.
		IL-17A (pg/ml)	n.s.	n.s.	0.28701	-0.291663	0.221262	0.237983	n.s.	n.s.	-0.239844	n.s.	-0.328858	n.s.	n.s.	n.s.	n.s.	n.s.	n.s.	-0.484739	n.s.	n.s.	n.s.	n.s.	-0.307581	n.s.	n.s.	n.s.	n.s.	0.334871	-0.290929	n.s.	n.s.	n.s.	0.529302	n.s.	0.323042	0.26794	n.s.	n.s.	0.491353	0.540213	-0.35476	-0.408467	n.s.	0.394439	0.408046	-0.654259	-0.628177
		IL-17 C (pg/ml)	n.s.	n.s.	n.s.	0	n.s.	n.s.	0	0	0	0	0	n.s.	n.s.	n.s.	n.s.	n.s.	n.s.	n.s.	n.s.	n.s.	n.s.	n.s.	n.s.	n.s.	n.s.	n.s.	-0.7	n.s.	n.s.	n.s.	n.s.	0.462609	n.s.	n.s.	n.s.	n.s.	n.s.	n.s.	n.s.	n.s.	n.s.	n.s.	n.s.	n.s.	n.s.	n.s.	n.s.
		IL-17 E (pg/ml)	n.s.	n.s.	n.s.	0	n.s.	n.s.	0	0	0	0	n.s.	n.s.	n.s.	n.s.	n.s.	n.s.	n.s.	n.s.	n.s.	n.s.	n.s.	n.s.	n.s.	n.s.	n.s.	n.s.	n.s.	n.s.	n.s.	n.s.	n.s.	n.s.	n.s.	n.s.	n.s.	n.s.	n.s.	n.s.	n.s.	n.s.	n.s.	n.s.	n.s.	n.s.	n.s.	n.s.	0.648352
		IL-17 F (pg/ml)	n.s.	n.s.	n.s.	-0.210727	n.s.	n.s.	n.s.	n.s.	n.s.	0.246734	n.s.	-0.228648	n.s.	n.s.	n.s.	n.s.	n.s.	n.s.	n.s.	n.s.	n.s.	n.s.	n.s.	n.s.	n.s.	n.s.	n.s.	n.s.	n.s.	n.s.	n.s.	n.s.	0.226213	n.s.	n.s.	n.s.	n.s.	n.s.	n.s.	n.s.	-0.265783	-0.244499	n.s.	n.s.	0.310271	-0.226863	n.s.
		IL-21 (pg/ml)	0.233834	n.s.	0.241618	0.267888	n.s.	-0.264193	n.s.	n.s.	n.s.	n.s.	n.s.	n.s.	0.328179	0.411328	n.s.	-0.239521	0.270548	0.410237	0.305513	n.s.	n.s.	n.s.	0.31739	0.271226	n.s.	0.425556	0.324192	-0.294539	0.310827	n.s.	n.s.	n.s.	-0.349982	n.s.	-0.30731	n.s.	n.s.	n.s.	-0.406562	-0.302596	0.263213	n.s.	0.26172	-0.288745	n.s.	0.515272	0.532679
		IL-22 (pg/ml)	n.s.	n.s.	0.383665	0	n.s.	n.s.	0	n.s.	n.s.	-0.382168	n.s.	n.s.	n.s.	n.s.	n.s.	n.s.	n.s.	n.s.	n.s.	n.s.	n.s.	n.s.	n.s.	n.s.	n.s.	n.s.	n.s.	n.s.	n.s.	n.s.	n.s.	n.s.	n.s.	n.s.	n.s.	n.s.	n.s.	n.s.	n.s.	n.s.	n.s.	n.s.	n.s.	n.s.	n.s.	0.451895	n.s.
		IL-23 (pg/ml)	0.387448	n.s.	n.s.	0	n.s.	n.s.	0	0	0	0	n.s.	n.s.	n.s.	n.s.	0.383214	n.s.	n.s.	n.s.	n.s.	n.s.	n.s.	n.s.	n.s.	n.s.	n.s.	n.s.	n.s.	n.s.	n.s.	n.s.	-0.45855	0.400769	n.s.	n.s.	n.s.	n.s.	n.s.	n.s.	-0.409388	n.s.	n.s.	n.s.	n.s.	n.s.	n.s.	0.534718	n.s.
		GM-CSF (pg/ml)	n.s.	0.232184	0.282334	-0.233406	n.s.	n.s.	n.s.	-0.267554	n.s.	-0.259664	n.s.	n.s.	n.s.	n.s.	n.s.	n.s.	n.s.	-0.593117	n.s.	n.s.	n.s.	n.s.	-0.321998	n.s.	n.s.	n.s.	0.304182	0.297306	-0.25953	n.s.	0.305214	n.s.	0.629063	n.s.	0.476234	0.404908	n.s.	n.s.	0.595723	0.559325	-0.382591	-0.367599	n.s.	0.310271	0.340689	-0.505639	-0.488656
		IP-10 (pg/ml)	0.391284	0.222489	0.442831	n.s.	n.s.	n.s.	n.s.	-0.283294	n.s.	n.s.	n.s.	0.272022	0.548819	0.542064	0.447678	n.s.	0.546811	n.s.	0.391118	n.s.	n.s.	0.319108	0.333346	0.471471	0.568125	0.614262	0.369096	n.s.	n.s.	n.s.	n.s.	n.s.	n.s.	0.248333	0.226044	0.381293	0.374504	n.s.	n.s.	0.267547	n.s.	n.s.	0.306269	n.s.	0.254789	n.s.	n.s.
		KC Gro (pg/ml)	n.s.	0.322288	0.316023	n.s.	n.s.	n.s.	-0.262377	-0.268738	n.s.	-0.265043	n.s.	n.s.	0.3277	0.271376	0.2985	n.s.	0.257543	n.s.	n.s.	n.s.	n.s.	n.s.	n.s.	0.263947	0.448713	0.308453	n.s.	0.228937	n.s.	n.s.	n.s.	n.s.	0.479045	0.272559	0.454872	0.482522	n.s.	n.s.	0.397852	0.406844	n.s.	n.s.	n.s.	n.s.	0.29496	n.s.	n.s.
		MCP-1 (pg/ml)	0.384843	0.260944	0.395902	n.s.	n.s.	n.s.	n.s.	-0.201553	n.s.	n.s.	n.s.	0.275682	0.58443	0.555204	0.496486	n.s.	0.539491	n.s.	0.387778	n.s.	n.s.	n.s.	0.289321	0.473168	0.575193	0.592351	n.s.	n.s.	n.s.	n.s.	n.s.	n.s.	0.225903	n.s.	0.218264	0.318382	0.305357	n.s.	n.s.	0.257092	n.s.	-0.219236	0.270716	n.s.	0.251159	n.s.	n.s.
		MIP-1a (pg/ml)	0.425635	0.219742	0.41088	0.24765	n.s.	n.s.	n.s.	n.s.	n.s.	n.s.	n.s.	n.s.	0.500529	0.507518	0.413084	-0.301755	0.554545	n.s.	0.434539	n.s.	n.s.	0.32956	0.436987	0.505683	0.497664	0.57006	0.399554	n.s.	n.s.	n.s.	n.s.	n.s.	n.s.	0.313503	n.s.	0.427991	0.420203	n.s.	n.s.	0.232173	n.s.	n.s.	0.379194	n.s.	n.s.	n.s.	n.s.
		MIP-1ß (pg/ml)	n.s.	0.339286	0.416094	n.s.	0.215509	n.s.	-0.236906	-0.302707	-0.219461	-0.244737	n.s.	n.s.	0.291608	0.266277	0.270702	n.s.	0.408498	-0.320157	n.s.	n.s.	n.s.	0.274649	n.s.	0.346627	0.437723	0.385188	0.29858	0.307861	n.s.	n.s.	n.s.	n.s.	0.520736	0.262367	0.516112	0.541568	0.255044	n.s.	0.410754	0.554595	-0.34403	-0.354439	n.s.	0.321042	0.384821	-0.215007	-0.216524
		MIP-2 (pg/ml)	0.382696	0.348841	0.38392	n.s.	n.s.	0.241354	n.s.	-0.296731	n.s.	-0.205594	n.s.	0.200938	0.480254	0.392202	0.357252	n.s.	0.509423	n.s.	0.221444	n.s.	n.s.	0.234178	n.s.	0.313732	0.523906	0.454077	0.391243	0.329069	n.s.	n.s.	n.s.	n.s.	0.354857	0.230981	0.412352	0.521576	n.s.	n.s.	0.445555	0.509928	-0.250532	-0.267318	n.s.	0.262627	0.366831	n.s.	n.s.
		MIP-3a (pg/ml)	-0.354785	0.257281	n.s.	n.s.	n.s.	n.s.	n.s.	-0.30345	n.s.	-0.284859	n.s.	n.s.	n.s.	n.s.	n.s.	n.s.	n.s.	-0.281104	n.s.	n.s.	n.s.	n.s.	n.s.	0.210621	0.284546	n.s.	n.s.	n.s.	n.s.	n.s.	0.228248	n.s.	0.336656	0.342215	0.293379	n.s.	n.s.	n.s.	0.25217	0.285024	n.s.	n.s.	n.s.	n.s.	n.s.	n.s.	n.s.
[truncated: 26 more columns]
