# Supplementary material for: NASH limits anti-tumour surveillance in immunotherapy-treated HCC
Source: Nature. 2021 Mar 24;592(7854):450–6. doi: 10.1038/s41586-021-03362-0 (PMC8046670; doi:10.1038/s41586-021-03362-0)
Supplement: Supplementary file 17 — Source Data Extended Data Fig. 9 [file 41586_2021_3362_MOESM17_ESM.xlsx]

## Sheet: Extended Data 9
Extended Data 9a	Healthy	NAFL/NASH
	5.44	15.48
	2.9	8.13
	5.38	7.5
	2.62	9.24
	3.76	5.2
	2.74	5.83
	5.85	11.5
	1.85	9.83
		7.66
		7.47
		5.47
		5.45
		5.57
		8.07
		11.63
		11.22
Boxplots; whiskers display min. to max.		Healthy	NAFL/NASH
	Number of values	8	16
	Minimum	1.85	5.2
	25% Percentile	2.65	5.635
	Median	3.33	7.865
	75% Percentile	5.425	10.87
	Maximum	5.85	15.48
	Mean	3.818	8.453
	Std. Deviation	1.536	2.891
	Std. Error of Mean	0.5431	0.7228
Extended Data 9b	BMI vs PD1+CD8+					NAS vs PD1+CD8+					ALT vs PD1+CD8+
	BMI	healthy	NAFLD/NASH			NAS	healthy	NAFLD/NASH			ALT	healthy	NAFLD/NASH
	21.4	5.44				0	5.44				30	5.44
	21.6	2.9				0	2.9				45	2.9
	20.9	5.38				0	5.38				29	5.38
	23	2.62				0	2.62				20	2.62
	16	3.76				0	3.76				48	3.76
	21	2.74				0	2.74				36	2.74
	17.9	5.85				0	5.85				17	5.85
	25.9	1.85				0	1.85				38	1.85
	29.4		15.48			1		15.48			45		15.48
	26.6		8.13			2		8.13			68		8.13
	30.5		7.5			2		7.5			30		7.5
	24.1		9.24			2		9.24			49		9.24
	28.9		5.2			3		5.2			73		5.2
	30.4		5.83			3		5.83			31		5.83
	32.8		11.5			1		11.5			17		11.5
	25.6		9.83			2		9.83			47		9.83
	30.8		7.66			5		7.66			88		7.66
	30.7		7.47			4		7.47			37		7.47
	30.6		5.47			5		5.47			203		5.47
	26.7		5.45			5		5.45			54		5.45
	27.5		5.57			5		5.57			82		5.57
	40.5		8.07			4		8.07			42		8.07
	45.7		11.63			4		11.63			67		11.63
	27		11.22			4		11.22			85		11.22
Extended Data 9d	CD8 of CD3				PD1 of CD8				PD1+CD8+ of CD3
	Healthy	NAFLD/NASH			Healthy	NAFLD/NASH			Healthy	NAFLD/NASH
	63.09	71.06			12.77	53.21			8.06	37.81
	67.17	50.97			13.52	31.94			9.08	16.28
	46.63	49			37.01	42.75			17.26	20.95
	49.43	59.56			15.65	57.24			7.73	34.09
	62.27	58.9			17.16	18.28			10.69	10.77
	75.06	43.87			15.17	31.18			11.39	13.68
	70.54	67.67			16.73	49.92			11.8	33.78
	54.5	59.38			9.49	32.38			5.17	19.22
		43.71				42.48				18.57
		37.66				58.98				22.21
		33.01				42.22				13.94
		35.25				29.97				10.56
		34.05				32.49				11.06
		47.87				47.47				22.73
		60.39				50.35				30.41
		49.29				56.05				27.62
Boxplots; whiskers display min. to max.		Healthy	NAFLD/NASH			Healthy	NAFLD/NASH			Healthy	NAFLD/NASH
	Number of values	8	16		Number of values	8	16		Number of values	8	16
	Minimum	46.63	33.01		Minimum	9.49	18.28		Minimum	5.17	10.56
	25% Percentile	50.7	39.17		25% Percentile	12.96	32.05		25% Percentile	7.813	13.75
	Median	62.68	49.15		Median	15.41	42.62		Median	9.885	20.09
	75% Percentile	69.7	59.52		75% Percentile	17.05	52.5		75% Percentile	11.7	29.71
	Maximum	75.06	71.06		Maximum	37.01	58.98		Maximum	17.26	37.81
	Mean	61.09	50.1		Mean	17.19	42.31		Mean	10.15	21.48
	Std. Deviation	10.11	11.89		Std. Deviation	8.382	11.87		Std. Deviation	3.611	8.935
	Std. Error of Mean	3.574	2.971		Std. Error of Mean	2.963	2.968		Std. Error of Mean	1.277	2.234
Extended Data 9e	CD4				CD8				gd				NK				NKT
	Healthy	NAFLD/NASH			Healthy	NAFLD/NASH			Healthy	NAFLD/NASH			Healthy	NAFLD/NASH			Healthy	NAFLD/NASH
	25.2409	18.08			43.1472	44.39			0.215174	0.116475			13.78	26.75			10.68	7.76
	11.7837	24.62			24.1046	25.6			0.32235	0.729927			28.08	23.11			21.35	1.95
	19.8766	22.92			17.3654	22.02			3.85188	1.58816			30.86	18.63			22.05	27.18
	19.3767	15.14			18.9392	22.3			0.189437	0.111317			15.83	34.47			24.49	14.06
	14.8417	25.36			24.494	36.34			1.68656	0.577701			20.06	18.54			29.27	10.57
	5.99836	24.49			18.0498	19.14			1.01342	1.50892			47.96	27.78			15.78	17.97
	15.3734	11.62			36.8089	24.33			0.0646621	0.4423			16.93	35.87			24.77	13.71
	16.4903	21.64			19.7531	31.63			0.881834	0.412882			21.21	25.85			30.58	10.98
		26.87				20.87				0.923361				32.41				7.76
		29.3				17.7				0.601375				12.46				18.08
		26.6				13.11				0.0345901				34.14				11.07
		35.15				19.14				0.340716				14.88				23.17
		34.23				17.67				0.278707				27.42				10.31
		21.58				19.82				1.06222				19.48				9.74
		19.47				29.69				0.264317				23.96				5.14
		24.37				23.69				0.403551				21.35				11.95
Boxplots; whiskers display min. to max.		Healthy	NAFLD/NASH			Healthy	NAFLD/NASH			Healthy	NAFLD/NASH			Healthy	NAFLD/NASH			Healthy	NAFLD/NASH
	Number of values	8	16		Number of values	8	16		Number of values	8	16		Number of values	8	16		Number of values	8	16
	Minimum	5.998	11.62		Minimum	17.37	13.11		Minimum	0.06466	0.03459		Minimum	13.78	12.46		Minimum	10.68	1.95
	25% Percentile	12.55	20		25% Percentile	18.27	19.14		25% Percentile	0.1959	0.2679		25% Percentile	16.11	18.84		25% Percentile	17.17	8.255
	Median	15.93	24.43		Median	21.93	22.16		Median	0.6021	0.4276		Median	20.64	24.91		Median	23.27	11.03
	75% Percentile	19.75	26.8		75% Percentile	33.73	28.67		75% Percentile	1.518	0.875		75% Percentile	30.17	31.25		75% Percentile	28.15	16.99
	Maximum	25.24	35.15		Maximum	43.15	44.39		Maximum	3.852	1.588		Maximum	47.96	35.87		Maximum	30.58	27.18
	Mean	16.12	23.84		Mean	25.33	24.22		Mean	1.028	0.5873		Mean	24.34	24.82		Mean	22.37	12.59
	Std. Deviation	5.751	6.187		Std. Deviation	9.56	7.918		Std. Deviation	1.266	0.4697		Std. Deviation	11.22	7.088		Std. Deviation	6.617	6.457
	Std. Error of Mean	2.033	1.547		Std. Error of Mean	3.38	1.979		Std. Error of Mean	0.4476	0.1174		Std. Error of Mean	3.967	1.772		Std. Error of Mean	2.339	1.614
Extended Data 9f		CD103	KLRG1	CTLA4	GZMB	EOMES	CD19	CD4	CD45RO	HLA_DR	CD39	CD3	PD1	KI67	CD8	CD127	CD27	CD11b	CD56	PANGD	CD45RA	FOXP3
	B cells	0.0327982	0.134686	0.0441917	-0.00781706	0.082329	0.694428	0.222081	0.0765903	0.547842	0.0841877	-0.0241403	0.130711	0.0859393	0.0631676	0.0395538	0.0518003	0.0574298	0.0822269	0.138311	0.517586	0.0504824
	CD4+	0.0122302	0.0951427	0.15751	0.122404	0.0736172	0.173229	0.817335	0.785364	0.0306141	-0.0188821	0.677784	0.227337	0.0980821	0.0855318	0.466121	0.264139	0.0650442	0.0850636	0.0225701	0.0059334	0.116535
	CD8+Cd103-	0.0176276	0.276464	0.100205	0.360038	0.168809	0.167695	0.0785384	0.597448	0.0527423	0.0107572	0.672393	0.368673	0.0687036	0.59032	0.265557	0.358888	0.10175	0.146257	0.023947	0.0851265	0.138807
	CD8+CD103+PD1+	0.703088	0.0837825	0.0981162	0.159329	0.0761238	0.16608	0.0582964	0.67005	0.0762088	0.0662069	0.666032	0.54419	0.0558933	0.561328	0.287824	0.353265	0.0581783	0.212867	0.0913673	0.0323385	0.0917433
	CD8+CD4+	-0.000281628	0.347938	0.13429	0.393509	0.160322	0.215197	0.61291	0.651545	0.096696	0.0517754	0.704971	0.597857	0.0768493	0.66145	0.346778	0.384828	0.129932	0.106762	-0.0193558	0.0453474	0.147519
	γδ T cells	0.03599	0.358422	0.0476367	0.176017	0.226091	0.17497	0.131188	0.17549	0.0387096	0.0149403	0.675148	0.131469	0.082385	0.0931679	0.130737	0.0770548	0.122669	0.24012	0.569318	0.517536	0.115694
	ILCs	0.0755993	0.0656686	0.0925407	0.102973	0.0635325	0.166499	0.119666	0.458108	0.026898	0.0139672	0.0989683	0.0414809	0.0769613	0.0637802	0.156207	0.0385595	0.0629785	0.433944	0.089754	0.077887	0.0748543
	Myeloid cells	0.0839267	0.176622	0.345084	0.0317332	0.036991	0.309906	0.373691	0.519219	0.48571	0.248988	-0.0373437	0.194968	0.205436	0.0841561	0.0989207	0.0678404	0.580993	0.146347	0.089427	0.0511739	0.150054
	NK cells	0.0510669	0.181355	0.0292893	0.16896	0.354425	0.172489	0.12238	0.0794689	0.0229247	0.0324451	-0.0461487	0.0277173	0.089929	0.0771149	0.0891082	0.0783655	0.111933	0.383852	0.136962	0.596644	0.0891139
	NK T cells	0.0486516	0.297818	0.117275	0.178314	0.127387	0.1639	0.116628	0.716839	0.0393247	-0.0157787	0.673024	0.143869	0.0829106	0.316455	0.373561	0.265045	0.101769	0.227203	0.0391641	0.0329241	0.113365
	Tregs	0.00471872	0.0653719	0.480707	0.103148	0.0482325	0.140918	0.79038	0.800005	0.0497411	0.265918	0.703318	0.257883	0.0995722	0.0602311	0.209927	0.508337	0.0874024	0.113552	0.0414757	0.00163256	0.270649
Extended Data 9g	CD8+CD103-				CD8+CD4+				gd T-cells				B cells				CD4				ILC				Myeloid				NK cells				Tregs				NKT
	Control	NAFLD/NASH			Control	NAFLD/NASH			Control	NAFLD/NASH			Control	NAFLD/NASH			Control	NAFLD/NASH			Control	NAFLD/NASH			Control	NAFLD/NASH			Control	NAFLD/NASH			Control	NAFLD/NASH			Control	NAFLD/NASH
	44.0021	32.2379			0.291385	0.24735			3.10426	18.6337			6.27488	5.45347			20.2354	16.1131			0.38082	0.694935			0.349085	0.694935			21.7789	12.8857			0.683746	0.506478			3.19081	12.7797
	38.9841	38.194			0.115322	1.29284			10.953	3.54781			5.66651	2.84626			17.9798	38.184			1.11391	0.601323			0.306652	1.16256			22.8547	7.65685			0.539917	1.76388			1.6014	6.0433
	30.5967	48.927			0.352576	0.279469			14.2809	2.7348			9.38036	6.11838			20.1571	24.9526			0.343297	0.449147			0.411338	3.33367			17.6829	6.19822			0.484018	0.399241			6.66337	6.88691
	17.8188	23.1783			0.122177	2.07319			4.15593	3.44988			12.1585	4.16788			16.9712	26.2971			1.0366	0.889986			0.643338	0.415327			37.1934	38.063			1.23895	0.868488			8.78338	2.66996
	30.6821	19.1413			0	0.074403			3.67811	25.1715			3.38386	8.97835			18.3415	21.8129			0	0.539422			2.37182	0.527797			37.7664	17.5045			0.0267499	0.531284			3.74944	5.79297
	47.6045	39.0235			0	0			1.98165	1.17279			5.12619	5.8889			19.9627	20.6023			0	0			1.87143	5.88266			12.396	26.383			0.0382383	0.367341			11.0194	0.679529
		37.864				0				5.42587				4.24336				17.4866				0				4.2085				30.0089				0.273315				0.489458
		39.4644				0				3.62184				2.55205				23.5079				0				5.80464				19.928				0.285452				4.83567
		27.0895				0				4.13942				7.75151				12.7334				0				4.01295				43.3686				0.113614				0.791014
		21.2598				0.0638672				1.8761				2.25132				38.0249				1.02187				0.710522				27.4549				1.03784				6.36277
		23.1455				0.0769937				2.47268				5.25334				32.3255				1.00388				0.98315				30.2141				1.6524				2.94945
Boxplots; whiskers display min. to max.		Control	NAFLD/NASH			Control	NAFLD/NASH			Control	NAFLD/NASH			Control	NAFLD/NASH			Control	NAFLD/NASH			Control	NAFLD/NASH			Control	NAFLD/NASH			Control	NAFLD/NASH			Control	NAFLD/NASH			Control	NAFLD/NASH
	Number of values	6	11		Number of values	6	11		Number of values	6	11		Number of values	6	11		Number of values	6	11		Number of values	6	11		Number of values	6	11		Number of values	6	11		Number of values	6	11		Number of values	6	11
	Minimum	17.82	19.14		Minimum	0	0		Minimum	1.982	1.173		Minimum	3.384	2.251		Minimum	16.97	12.73		Minimum	0	0		Minimum	0.3067	0.4153		Minimum	12.4	6.198		Minimum	0.02675	0.1136		Minimum	1.601	0.4895
	25% Percentile	27.4	23.15		25% Percentile	0	0		25% Percentile	2.824	2.473		25% Percentile	4.691	2.846		25% Percentile	17.73	17.49		25% Percentile	0	0		25% Percentile	0.3385	0.6949		25% Percentile	16.36	12.89		25% Percentile	0.03537	0.2855		25% Percentile	2.793	0.791
	Median	34.83	32.24		Median	0.1187	0.0744		Median	3.917	3.548		Median	5.971	5.253		Median	19.15	23.51		Median	0.3621	0.5394		Median	0.5273	1.163		Median	22.32	26.38		Median	0.512	0.5065		Median	5.206	4.836
	75% Percentile	44.9	39.02		75% Percentile	0.3067	0.2795		75% Percentile	11.78	5.426		75% Percentile	10.07	6.118		75% Percentile	20.18	32.33		75% Percentile	1.056	0.89		75% Percentile	1.997	4.209		75% Percentile	37.34	30.21		75% Percentile	0.8225	1.038		75% Percentile	9.342	6.363
	Maximum	47.6	48.93		Maximum	0.3526	2.073		Maximum	14.28	25.17		Maximum	12.16	8.978		Maximum	20.24	38.18		Maximum	1.114	1.022		Maximum	2.372	5.883		Maximum	37.77	43.37		Maximum	1.239	1.764		Maximum	11.02	12.78
	Mean	34.95	31.78		Mean	0.1469	0.3735		Mean	6.359	6.568		Mean	6.998	5.046		Mean	18.94	24.73		Mean	0.4791	0.4728		Mean	0.9923	2.522		Mean	24.95	23.61		Mean	0.5019	0.709		Mean	5.835	4.571
	Std. Deviation	10.85	9.617		Std. Deviation	0.1469	0.6775		Std. Deviation	5.013	7.804		Std. Deviation	3.199	2.125		Std. Deviation	1.368	8.46		Std. Deviation	0.4901	0.415		Std. Deviation	0.8966	2.169		Std. Deviation	10.38	11.96		Std. Deviation	0.4514	0.5608		Std. Deviation	3.62	3.633
	Std. Error of Mean	4.431	2.9		Std. Error of Mean	0.05999	0.2043		Std. Error of Mean	2.047	2.353		Std. Error of Mean	1.306	0.6406		Std. Error of Mean	0.5586	2.551		Std. Error of Mean	0.2001	0.1251		Std. Error of Mean	0.366	0.654		Std. Error of Mean	4.239	3.605		Std. Error of Mean	0.1843	0.1691		Std. Error of Mean	1.478	1.096
Extended Data 9j	Control	NAFLD/NASH
	14.79	25.76
	35.19	35.11
	16.67	40.93
		66.67
		21.43
Boxplots; whiskers display min. to max.		Control	NAFLD/NASH
	Number of values	3	5
	Minimum	14.79	21.43
	25% Percentile	14.79	23.6
	Median	16.67	35.11
	75% Percentile	35.19	53.8
	Maximum	35.19	66.67
	Mean	22.22	37.98
	Std. Deviation	11.27	17.77
	Std. Error of Mean	6.509	7.948
Extended Data 9k		ADGRG1	AHNAK	ASB2	CCL3	CCL4	CCL5	CCR7	CD3G	CD7	CKB	CXCR6	DAPL1	GZMA	GZMB	GZMK	GZMM	ID2	IL2RB	IL2RG	IL4	IL10	ITGB7	ITGAE	IGFBP3	KLRC1	KLF2	LAG3	LGALS1	LSP1	MMP9	NKG7	PDCD1	RGS1	SPP1	S100A4	S100A6	S100A10	TRBC1	TIGIT	TOX	XCL1
	Sell CD4+ T-cells	0.00998197141552097	0.745319786425534	0.00672672631174335	0.218612829220018	1.21039413234759	1.11041776850763	1.72047968301521	1.82551735970668	1.34078887694573	0.00611351718197835	0.0450395709634838	0.0164627612929378	0.55872370147692	0.0935910485975926	0.915721515624588	0.679512539965537	0.663340090140929	0.0797079846772036	1.3812248743974	0	0.0259809606402565	0.330354158434438	0.23760813515107	0.0831544771556368	0.0936809888056612	3.01468115743021	0.040657823545055	0.430007172891813	0.876029036411513	0.00351375337695183	0.582482042442773	0.0756231357592963	0.909126085433337	0	2.22053204265727	1.86335660110989	1.538081182827	1.88110564179538	0.515417323565989	0.112341883494234	0.10734828233508
	CD4+ T-cells	0.0251713137916492	1.27434788664474	0.0228010634038294	0.236467448628127	1.23673596471761	1.93809003917785	0.623229336440594	1.80302020165726	1.07151305380496	0.0118920900345528	0.249130581648936	0.0329236577643118	1.45403341495281	0.123988842799415	1.2531540901871	0.752941483077682	1.14481134673164	0.211861995799738	1.79545385948073	0.00143709227951164	0.0127024772486232	0.539181431558241	0.318818851405157	0.0612999095450138	0.0798308262628439	2.85922820530639	0.0978100163504076	1.44293788716395	1.11457453553596	0.00907918771578529	1.03458251445966	0.217310170101173	1.32081616985732	0.000900550714949269	3.34974745731903	2.52277974767081	2.28084490867024	1.93776319775474	0.356812698806955	0.132392786924908	0.324864959824192
	Tregs	0.0437208477617454	1.03732452071946	0.318688971242295	0.681444271868933	2.13048695376471	1.37350815008526	0.352992004506853	1.92662295257967	1.60421906017858	0	0.817150175537989	0.0594947900261887	0.921842364600155	0.465580527420582	0.797165758382212	0.749698690779644	1.17369394112904	0.652550448902178	2.0893632554691	0	0.0596479347926822	0.353995876500581	0.46467205850672	0.00111555609763508	0.186444258656559	2.19907924213417	0.204430365384236	1.43967655405195	1.52290264797398	0.0147964931609541	1.2722613236774	0.212514434038196	2.50557292076068	0	3.45120146524517	2.43140145903195	1.97714065402213	2.49470581222342	1.82982744607458	0.615481302677848	0.724976935200922
	Sell CD8+ T-cells	0.0321404632791697	0.854377554536442	0.0152702607194343	0.297482587384322	1.89128313150321	2.99686612862639	1.41499014470994	1.77781002309181	1.58539198237504	0.0167902258007903	0.127342888749159	0.0202379494979183	1.46103872261102	0.213561979680291	2.06131961957339	1.10522057598277	1.17618055190932	0.277756944992338	1.44671597730739	0	0.00759688535516437	0.36230904000676	0.336422962185814	0.0515060425446868	0.262624212238617	2.99309961231646	0.288956901326371	0.649441056916957	0.96656836397272	0	1.73168739866401	0.111603575086558	0.938717072383041	0	2.55207505686157	2.14563051948558	1.92116754757786	1.70990249111582	0.437056481450026	0.0744316598985302	0.472797837027728
	CD8+ T-cells	1.06644329908718	1.39264418209624	0.0299305244412333	0.754102640734084	3.50566207644558	3.89011293752307	0.00473631039214787	2.37066433051575	1.23712700506598	0.032547915957398	0.125552840534175	0.0371320277579117	2.63751066159753	2.2998649931124	0.92720265883733	1.83788329608627	1.62940147747171	0.508169525615408	1.76915095512024	0.00306083018383289	0.0125097635158734	0.74017747788056	0.322614246212516	0.0926571213199117	0.602538000602753	2.8668505290668	0.499278888338874	2.01312558863045	1.53563953320928	0.00303248758122295	4.01351375596954	0.203640864631166	0.563832456149927	0	3.42758112968885	2.64650741836287	2.29660965233284	1.96874965909428	0.780084091678808	0.343010438580071	0.308040559436329
	CD8+ 1	0.602750958358344	1.22906529966055	0.0189857763210093	2.04455450009268	3.62842059998615	3.51323133282889	0.0463227631890326	2.01220939096734	2.12219925834301	0.0088476108363322	1.06583345206574	0.0397132187751177	2.58613038868721	1.5096534000296	2.50220935936451	1.44513116215407	2.01455508517834	1.40228350273093	1.7265901019359	0.0213422751274627	0.109691946763957	0.58414549562988	0.482365585548759	0.0326909382564913	1.17412435048382	2.04645818309804	0.512225330356061	1.08478775703649	1.38928917518797	0.0308371905894216	3.33191006225733	0.264374382198351	1.23197273951873	0	2.57135882818416	1.88684430346795	1.52040514810025	1.76566086762739	0.72218078306082	0.566476815984412	1.30322691599091
	CD8+ 2	0.12816737327996	1.12217061690444	0.0940662627686518	1.13995859702328	3.80768602977626	4.02225591842745	0.0561266181830062	2.03553529624637	2.25271991181238	0.0118109335271833	1.15542632002222	0.0474211181645546	2.31798286021372	0.717052074535896	2.21056636276755	1.25108948359141	2.09413913159434	0.705360250824252	1.79207795948513	0.0488142033808177	0.0843111472923219	0.534060986557685	0.541175335387242	0.0907162165053713	1.09713810327541	1.49481908895185	0.753253685186576	1.41392685634358	1.41142861391101	0.0128429121872436	2.670278774802	0.242214275613218	1.57552515289836	0.00034043406488685	3.0404785186906	2.42944773541695	1.98223310663648	1.83235969440826	0.484507824311425	0.324812333383043	1.92342140368577
	MAITs	0.0369595226484165	1.05579816626134	0.0361395223265906	1.06900555704425	4.03764227409208	3.05315876984608	0.0493490595388229	1.84259770559868	1.61296248331449	0.0165822210634645	1.1306268470821	0.0373013107486387	2.44856329606499	0.218654508039353	2.49845245695631	1.28095388557976	2.01745719448556	0.400644440366577	1.77415963626526	0.00183256436638646	0.0362128239311974	0.468514352009252	0.432608887712128	0.0525262310016057	0.383941112825433	2.27225887764633	0.536816932690385	0.60754429457691	1.03199724890255	0.022951162995148	2.71543298816849	0.187701305650415	0.984211001022307	0.000515225278704114	3.34796020904048	2.6149249923761	1.79823122264224	1.65491223262371	0.175445332148076	0.213217898421593	0.335510857652156
	NKT	0.228486323689565	0.271942169251758	0.0990639883095245	3.46580832451359	4.78665541847879	3.71485064676813	0.0154396797632682	0.258004500732045	3.08019644748265	0.00519026229828711	1.32579720267131	0.0652807758865563	2.926012465546	0.71091023748525	2.61395337354874	1.99245079623567	2.14299135675897	2.09486387540096	1.63158983621942	0.00595595620088698	0.0386594415839019	0.144115447662203	0.592348582733493	0.00152556298043006	1.81972221163447	1.73150245979652	0.0521971221176626	0.428733318878748	1.54211762081931	0.0602929722652198	3.80121950272597	0.0126862805998475	1.44924110930662	0	1.42952746508911	0.760582228626397	1.39181941319338	1.66991150132391	1.20452510713556	0.761553642897461	2.61200592778098
	CD4+PD-1+ T-cells	0.0343915773735845	1.16737903587691	0.0913956097706236	0.479076699024511	2.90988474328303	2.86727090724809	0.0640256435199733	1.94349776092409	1.07130281468833	0.0109927505087771	1.096739779294	0.0383507760600918	2.41694967555353	0.130178784377085	2.43808456149963	1.13620988520673	1.87233601868876	0.428371929784133	1.94756143153476	0.0412831758239494	0.230649480347201	0.445480676784339	0.577687451154914	0.0683919063913642	0.0950777598049717	1.77962305339107	0.282546977938839	1.02357669518739	1.30105544158533	0.0243777630292795	1.31019086080972	0.465768264922581	2.19803530642921	0	3.16221629197918	2.30822310665164	1.91122179994	2.19560747131803	0.447278283422281	0.371023349038617	0.981349793654647
	CD8+PD-1+ T-cells	0.185576001433093	1.05795544695564	0.123528884333572	1.48862698975586	4.16743246228511	3.95400779959722	0.0623063896726352	2.09685589370893	1.33579921693394	0.0134445916688682	1.03033433876455	0.0303973217221209	2.89541066106452	0.491774606971166	3.28180919544487	1.72816145135917	1.65735729812286	0.636621906862729	1.75558528241442	0.0304272279573892	0.111642375933911	0.43726531541095	0.414277069427372	0.0607410677997416	0.266362421002682	2.23921481423196	0.604558267201592	1.06877453320094	1.33752321496375	0.00667872316153863	3.17438660433725	0.517985198505395	2.2393461642234	0.000722262680298313	2.59132921023963	2.21786743764367	1.81922255552945	2.08758074085224	1.10837819738921	0.653692631140975	1.08753637331968
	gd T-cells	0.948566082600644	1.0518569424385	0.0380785304883964	2.09671289708625	4.37736904309385	3.67231444451654	0.025708130921894	1.5342649718004	2.2964803139562	0.018345797070498	0.463373483179536	0.0437768736920378	2.84792956567213	2.51093543785653	1.83648282336168	1.94010654000386	1.924569081125	1.08939424934737	1.8354840576142	0.0048040757962903	0.0761229332638496	0.568133650646148	0.454951800535607	0.0323238094524109	1.14700647597612	2.78161994550679	0.373149264072672	1.51601736672402	1.52131385946124	0.0126163014481595	4.01761197277346	0.0739802830883903	0.973324898872082	0	3.03118211840628	2.20253191699458	1.87389507432884	1.94645759642844	0.798457842655471	0.421709261393384	1.21744439423818
Extended Data 9l	CD8				CD4
		log2FoldChange	pvalue			log2FoldChange	pvalue
	RP11-34P13.7	-1.21667035225104	0.0171200556630805		RP11-34P13.7	-0.252384238245828	0.539264376628571
	RP11-34P13.8	-0.0953948394930259	0.585380111856508		RP11-34P13.8	-0.00238805973668182	0.969882457282332
	RP11-34P13.9	-0.148091700902089	0.517993633163086		RP11-34P13.9	-0.00573615540823579	0.946578847923102
	FO538757.3	-0.112790112542973	0.544022479531299		FO538757.3	0	1
	FO538757.2	0.118762672363417	0.498148339004148		FO538757.2	0.223547921567149	0.288107427890436
	AP006222.2	-0.177010095906481	0.28736091916725		AP006222.2	-0.0259315132626525	0.865035380160545
	RP4-669L17.10	-0.336792673928764	0.510871791935133		RP4-669L17.10	-0.185005297856876	0.595895079172819
	RP5-857K21.4	-0.533283168231535	0.199187833685314		RP5-857K21.4	-0.0584884300229082	0.80190057861785
	RP11-206L10.4	0	1		RP11-206L10.4	-0.0137944341778985	0.900832383219146
	RP11-206L10.9	-0.157789289615573	0.404326423569485		RP11-206L10.9	0.190992361063594	0.428582146848857
	FAM87B	-0.473959503929894	0.202855760789951		FAM87B	-0.0506156641174916	0.817143055585278
	LINC00115	-0.338929223933189	0.152007274014059		LINC00115	0.217534504708954	0.444918930781146
	FAM41C	-0.303490312975622	0.323693304583923		FAM41C	-0.235261507381619	0.440655556120525
	RP11-54O7.1	-0.15407946114993	0.486262209275336		RP11-54O7.1	-0.0101531222724802	0.929709717761672
	RP11-54O7.3	-0.110879689162471	0.547454624360592		RP11-54O7.3	0	1
	SAMD11	-0.897117196246235	0.109651126103403		SAMD11	0.0609136470710247	0.927618166522816
	NOC2L	-0.0910628465905189	0.521581155304509		NOC2L	-0.172043197086044	0.28885323243874
	KLHL17	0.381291796924007	0.186680503577006		KLHL17	0.784999996184252	0.0287711494731349
	PLEKHN1	-0.349677629766511	0.366765624962041		PLEKHN1	0.827477370921733	0.060776454063359
	PERM1	-0.11595235685373	0.577310862906216		PERM1	-0.00443052266217091	0.949320430996273
	RP11-54O7.17	-0.825923311840075	0.0835098885204537		RP11-54O7.17	-0.108361997986398	0.799318849470868
	HES4	0.3110494941964	0.500826728488786		HES4	0.118494526403051	0.889174271655012
	ISG15	0.168282560014293	0.267270464118551		ISG15	0.312731337189971	0.0598174585072718
	RP11-54O7.11	-0.449452801350951	0.249419505863771		RP11-54O7.11	-0.044178074964305	0.839157133134436
	AGRN	-0.685170391425657	0.208590394960723		AGRN	0.376307180331289	0.53043125110713
	RP11-54O7.18	-0.105729771593534	0.576941119143937		RP11-54O7.18	-0.00193827118338633	0.966706389821269
	C1orf159	-0.29820588550909	0.378765253197468		C1orf159	-0.0823559065498245	0.773294781520087
	LINC01342	-0.11132744941951	0.546644967262702		LINC01342	0	1
	RP11-465B22.8	-0.105353955480968	0.546645510656974		RP11-465B22.8	-0.0149644612975619	0.893571940268128
	TTLL10-AS1	-0.353675571712109	0.229137464092744		TTLL10-AS1	-0.0814862425999315	0.71582328962981
	TTLL10	-1.37482342125735	0.00287491720217352		TTLL10	-1.19124874691037	0.0237759700167669
	TNFRSF18	-0.740310236180863	0.00459829961649162		TNFRSF18	0.264632424495182	0.518253087623849
	TNFRSF4	-0.407467870071874	0.0538675757365307		TNFRSF4	-0.425936660920557	0.360007414279895
	SDF4	-0.111140203567744	0.333989368640418		SDF4	0.284667701821069	0.0321701993453819
	B3GALT6	-0.123638751250599	0.390394518247198		B3GALT6	0.2058791167392	0.228136951786466
	FAM132A	-1.49007069816678	0.00283152395516477		FAM132A	-0.039477756882938	0.77707104982966
	RP5-902P8.12	-1.12270137126722	0.0144926385234916		RP5-902P8.12	0.29399452676414	0.681698644710354
	UBE2J2	0.0258340857066465	0.746324672541528		UBE2J2	0.198448727148588	0.043349496428892
	RP5-902P8.10	-1.36332496747136	0.0125257074290123		RP5-902P8.10	-0.313916341730655	0.483131037391165
	SCNN1D	-0.892148337993376	0.0405923631576985		SCNN1D	0.314641989240346	0.574108541965308
	ACAP3	-0.224087056746903	0.26820964321534		ACAP3	-0.129705474437637	0.569795276663511
	PUSL1	0.229179903709355	0.219201734193613		PUSL1	-0.0162461716002806	0.915421823547556
	CPSF3L	0.00611005554080934	0.955349656201231		CPSF3L	0.0458775289922144	0.708106099705923
	CPTP	-0.325050436379803	0.0814183394167323		CPTP	-0.169825734721177	0.428463833153714
	TAS1R3	-0.646427763781995	0.29941816175753		TAS1R3	-0.165595613994971	0.720519838897348
	DVL1	-0.0853077307626823	0.577860534960394		DVL1	-0.1054608290155	0.566312847128131
	MXRA8	-0.506001147634478	0.134803958901985		MXRA8	-0.0622414516394348	0.667912044885576
	AURKAIP1	-0.035040003445962	0.648462839002842		AURKAIP1	-0.0638998825654471	0.469649072718226
	CCNL2	-0.0531345526343389	0.686871855097822		CCNL2	-0.0473249725757391	0.73634460150236
	MRPL20	-0.024484600915048	0.786425145499015		MRPL20	-0.0262824625664694	0.791201295530774
	RP4-758J18.13	-0.328524639298468	0.47894752248972		RP4-758J18.13	-0.743389115316692	0.0702244787742594
	ANKRD65	-0.106389749507866	0.546284082335571		ANKRD65	-0.0150584035915885	0.893572886412402
	VWA1	0	1		VWA1	0	1
	ATAD3C	-0.394655493224409	0.269704827175696		ATAD3C	-0.377538936233069	0.267033067971083
	ATAD3B	-0.0510983430617792	0.782629929432453		ATAD3B	0.256771130906542	0.282029030297065
	ATAD3A	-0.104611856916821	0.604383386398855		ATAD3A	0.370886038922163	0.142792293263374
	TMEM240	-1.03594916296047	0.0502979019319318		TMEM240	-0.0849845568124507	0.758819038375609
	SSU72	0.0620604963555369	0.236878136484893		SSU72	0.0920306734617482	0.13883584013953
	RP5-832C2.5	0.0628284379297606	0.809209854405645		RP5-832C2.5	0.0844701424471326	0.880979334443982
	C1orf233	-0.711935215598174	0.0374924621267458		C1orf233	0.355106229158848	0.339534127040752
	RP11-345P4.9	-0.325797581978124	0.266601272058854		RP11-345P4.9	-0.240880515455781	0.479810586511617
	MIB2	0.098320149532825	0.534369158303272		MIB2	0.0975506480813688	0.631921224566632
	MMP23B	-0.192841148547784	0.582499206409205		MMP23B	0.716690214052915	0.129296446004879
	CDK11B	0.169491370871954	0.127809560088959		CDK11B	-0.00656937493670965	0.945300469222897
	RP11-345P4.10	-0.481634357636444	0.279042466543787		RP11-345P4.10	-0.819753868848368	0.0629265440591241
	SLC35E2B	-0.0794250750248486	0.516354431408574		SLC35E2B	-0.0926641692412308	0.507753258285621
	RP11-345P4.7	-0.174024598397743	0.702699369305412		RP11-345P4.7	-0.235051893003793	0.500625617575966
	CDK11A	0.0329320673551846	0.817169956232798		CDK11A	-0.0858568793527568	0.601220141362479
	SLC35E2	-0.508773159168365	0.065143151985924		SLC35E2	-0.1428119784166	0.642484581875385
	NADK	-0.0289743634747693	0.839660200074034		NADK	0.169954013032784	0.399687382581137
	GNB1	0.0626486090118632	0.402234667425508		GNB1	0.312234973299152	0.000280760387784474
	RP1-140A9.1	-0.980790662768829	0.0508573673817		RP1-140A9.1	-0.326954673495336	0.463841012522893
	CALML6	-0.238607780389447	0.325846455991913		CALML6	-0.0404615831417723	0.808816428376039
	TMEM52	-0.502267044144831	0.274547228203764		TMEM52	-0.112257026857025	0.670734708088078
	CFAP74	-0.651242428245424	0.268624435545552		CFAP74	0.00988645712224851	0.91069810250435
	RP11-547D24.1	0	1		RP11-547D24.1	-0.00513079498362521	0.956172421525214
	RP11-547D24.3	-0.107843607314459	0.546624308120604		RP11-547D24.3	-0.00662262798907968	0.94963764619915
	PRKCZ	0.139939642235684	0.423646865099871		PRKCZ	0.283175375053878	0.182560262260157
	RP5-892K4.1	-0.581396919645002	0.286056104415933		RP5-892K4.1	0.0327808498699494	0.99248807980846
	RP11-181G12.2	-0.640642884659338	0.272841785195519		RP11-181G12.2	0.25544164800814	0.753584703581248
	FAAP20	0.134108292998909	0.2430722814399		FAAP20	0.0674768741242172	0.615791841365549
	RP11-181G12.4	-0.108139753806028	0.546624194419395		RP11-181G12.4	0	1
	SKI	-0.306808308019364	0.0974957324225261		SKI	-0.102498972047503	0.637532914880416
	MORN1	-0.157673325790993	0.613622664326541		MORN1	-0.109102893305673	0.672799948444502
	RER1	0.122039876455168	0.200125063447769		RER1	0.395418148980931	0.000268098939384789
	PEX10	-0.113467156631615	0.565016621075505		PEX10	-0.0178133904870431	0.916433498114691
	PLCH2	-0.127882265332031	0.712570374148512		PLCH2	0.524420584012276	0.197823526842327
	RP3-395M20.2	-0.461285012150349	0.208815935812424		RP3-395M20.2	-0.0536366846454394	0.79145745525815
	PANK4	0.0143686662944728	0.916925670388429		PANK4	-0.116776851409837	0.553476601320783
	HES5	-0.0992018689959484	0.567685273908815		HES5	0.0141078907066047	0.929058796554638
	RP3-395M20.12	0.193912097900797	0.169323716111399		RP3-395M20.12	0.220265369025462	0.223259543676836
	RP3-395M20.8	-0.138960638081204	0.56862160080664		RP3-395M20.8	0.793522178484611	0.00763715772707935
	TNFRSF14	0.147806412002528	0.126706357863807		TNFRSF14	0.0907494264583321	0.394252715053613
	RP3-395M20.9	0.359024128742586	0.254178518260138		RP3-395M20.9	-0.0108726081265039	0.891456389961218
	FAM213B	-0.106824164563605	0.625147701653633		FAM213B	-0.120794813526132	0.629425621537702
	MMEL1	-1.25299331298874	0.0152868684828839		MMEL1	-0.620707225491741	0.207298153232993
	RP13-436F16.1	-0.112666994831039	0.541429446804113		RP13-436F16.1	0	1
	TTC34	-0.615852626950861	0.153226993078386		TTC34	0.50029507964689	0.356052698472293
	LINC00982	-0.0940084666282937	0.585379683274991		LINC00982	0	1
	PRDM16	-0.201801043730745	0.710215052291373		PRDM16	0.121569667112659	0.936209845199018
	RP11-22L13.1	-0.112666994831039	0.543147164279251		RP11-22L13.1	0	1
	ARHGEF16	-0.102959036089001	0.577751792670256		ARHGEF16	-0.0130629900925983	0.8995274492557
	RP11-168F9.2	-0.103417816883416	0.585379594152147		RP11-168F9.2	0	1
	MEGF6	0.321909613852842	0.375473279669042		MEGF6	0.123614815548056	0.639346568313885
	RP11-46F15.2	-1.68553167521338	0.00135130199824512		RP11-46F15.2	0.0549693071880035	0.952746605557671
	TPRG1L	-0.019923971735892	0.889392053158608		TPRG1L	0.0865045899023059	0.59441269550871
	WRAP73	-0.159350677245716	0.161398097726588		WRAP73	0.166156017052934	0.236305875504044
	TP73	-0.475099081132654	0.264212030492266		TP73	0.287857717396761	0.528840654742537
	RP5-1092A11.5	0	1		RP5-1092A11.5	-0.0114093030034763	0.914718391577945
	TP73-AS1	-0.356898146187662	0.13027363850541		TP73-AS1	-0.295323378714123	0.281137368609594
	SMIM1	-0.669091055951835	0.0510639971029343		SMIM1	-0.27602927408368	0.491605141854175
	LRRC47	-0.182688416958732	0.120321224987627		LRRC47	0.202434732130646	0.160866033019042
	RP1-286D6.5	-0.264169549213303	0.34083576786483		RP1-286D6.5	-0.0682438759905661	0.750590605713076
	CEP104	-0.00865094630026278	0.950973387467512		CEP104	0.421309584540939	0.0170110444814833
	DFFB	0.0544197772391315	0.788009459871562		DFFB	-0.0286243649239898	0.868989568607137
	C1orf174	0.0800591835273718	0.577308480648066		C1orf174	0.0951899376564041	0.624588434209354
	LINC01134	-1.04402388351012	0.0553256961771647		LINC01134	-0.144293152130258	0.661809095798369
	AJAP1	0	1		AJAP1	-0.0154840631245855	0.893573740378867
	RP11-154H17.1	0	1		RP11-154H17.1	-0.0111332868420508	0.916280071503916
	NPHP4	-1.09262044361682	0.00686036061740022		NPHP4	0.161090621458168	0.701446183816889
	KCNAB2	0.0487690792525542	0.698117789211664		KCNAB2	0.293072460521561	0.0546715280006462
	CHD5	-0.975678509219218	0.0993796305368299		CHD5	-0.451119205532442	0.301517528325493
	RPL22	-0.282346051350105	0.0256889313812042		RPL22	-0.693312361732637	5.66561232506173e-07
	RP1-120G22.11	-0.13980620077493	0.477007146505885		RP1-120G22.11	-0.0339340806605713	0.845759385315838
	RNF207	-0.81485358196763	0.0283033586816687		RNF207	-0.0459078326048083	0.889983978289396
	ICMT	-0.234521337901533	0.383511122664623		ICMT	0.396745383922135	0.213414801532694
	LINC00337	-0.836026513090829	0.132064396669161		LINC00337	0.0513724517472955	0.995155907550206
	GPR153	-0.17277450175692	0.888931782307041		GPR153	0.45535291659146	0.717057937132059
	ACOT7	-0.0931487956373757	0.643869036017021		ACOT7	0.396060409309157	0.108193231083343
	RP1-202O8.3	0.0122468536452765	0.894416122359801		RP1-202O8.3	0.47147688664115	0.291321769920884
	HES2	-1.20530487893499	0.0327003303093826		HES2	-0.630970365901703	0.177237214597711
	ESPN	-1.14558800701555	0.00698995280791754		ESPN	-0.527373250080109	0.375636825754557
	TNFRSF25	-1.08663184308953	1.56244050251853e-06		TNFRSF25	-0.164371433246403	0.576853632226885
	PLEKHG5	-1.08262701341253	0.020206333056511		PLEKHG5	-0.726470327829003	0.182837821658337
	NOL9	-0.0900082658025175	0.580350627606946		NOL9	-0.451306840251462	0.0173310226382501
	ZBTB48	0.00893949727965626	0.959185022769251		ZBTB48	0.216820521713503	0.312254693243676
	KLHL21	0.0390093751885162	0.850536193602104		KLHL21	0.380732815736603	0.135887610541992
	PHF13	0.0764231839500389	0.770573427309645		PHF13	-0.241783824367015	0.468249884058219
	THAP3	-0.0548970094729899	0.74539641648263		THAP3	0.119070874067717	0.570463546939889
	DNAJC11	-0.0789710431162398	0.630573869928757		DNAJC11	0.144321350853305	0.489042150050816
	RP11-242F24.1	-0.111389926902741	0.542981883963524		RP11-242F24.1	0	1
	RP11-312B8.1	-0.788884528546774	0.155965980254257		RP11-312B8.1	-0.14269965982358	0.693536012750973
	CAMTA1	-0.039544577501545	0.73230325377159		CAMTA1	-0.147263931941736	0.266643247009827
	RP11-338N10.1	0	1		RP11-338N10.1	0	1
	RP11-338N10.2	0	1		RP11-338N10.2	-0.0144282886336603	0.895036692595112
	RP11-338N10.3	0	1		RP11-338N10.3	-0.0139863094809149	0.899160865710597
	VAMP3	0.0398807574894624	0.768319732990454		VAMP3	0.102703435817614	0.536696913927753
	PER3	-0.373204475433619	0.23300522697393		PER3	0.135382340975922	0.724425431484279
	RP3-467L1.4	-1.39564533441812	0.00660660948907615		RP3-467L1.4	-0.0632821516327185	0.779209670651266
	UTS2	0.42264135636732	0.322622359150483		UTS2	0.487695460143634	0.533545608506865
	TNFRSF9	1.9267646050236	1.00353432770063e-08		TNFRSF9	1.20208887494811	0.00509983052912275
	PARK7	0.249815411188248	0.00576505137870235		PARK7	0.150682497587117	0.137474251926517
	ERRFI1	0.0126885956350412	0.848552589157661		ERRFI1	0.980860031947026	0.00956989202134364
	RP11-431K24.1	-0.717815112818155	0.222440098208944		RP11-431K24.1	-0.0036288815398334	0.909544005667853
	RP11-431K24.4	-0.111522570885383	0.538892375205619		RP11-431K24.4	0	1
	SLC45A1	-1.24207852120736	0.0150798190921146		SLC45A1	0.406984264685072	0.425441738803563
	RERE	0.253758659434268	0.0416578473160365		RERE	0.27056120417445	0.0580728424944742
	RP5-1115A15.1	-0.2693593316547	0.583846365537493		RP5-1115A15.1	0.127631675011399	0.693897994181814
	RP4-633I8.4	-0.0919841722924568	0.625067598325712		RP4-633I8.4	-0.00613690800098511	0.949636501914024
	ENO1	-0.0281549055987633	0.746212691536274		ENO1	0.225474934599458	0.0263444619001488
	ENO1-AS1	-0.315155188293803	0.347488260124793		ENO1-AS1	-0.552894155094789	0.162019941096717
	CA6	-1.14309010712546	0.00367675078148664		CA6	-0.701034419270685	0.095087972849922
	SLC2A7	0	1		SLC2A7	0	1
	SLC2A5	0	1		SLC2A5	0	1
	GPR157	0.0717320232132451	0.771188103611711		GPR157	-0.254478667799626	0.462859984566425
	MIR34AHG	-1.27100696508313	0.0168519878422083		MIR34AHG	-0.0763558377432031	0.926866271201914
	RP3-510D11.2	-0.489463660348829	0.208390483474808		RP3-510D11.2	0.0327534233618544	0.941773955015888
	H6PD	-0.217375486451624	0.324612872143126		H6PD	0.06988433188144	0.807383566851937
	SPSB1	-0.749749890969985	0.120928587309716		SPSB1	-0.520567725957401	0.314867514538127
	SLC25A33	-0.40015890700223	0.115749525952842		SLC25A33	-0.743264070846479	0.0126133958795292
	TMEM201	-0.395847815442545	0.258385992115084		TMEM201	0.506594859709221	0.243938700825433
	PIK3CD	-0.128064508951751	0.412400812015616		PIK3CD	-0.115875605879271	0.503152079006057
	PIK3CD-AS1	-0.879189212332639	0.118943558537917		PIK3CD-AS1	-0.202195667582619	0.489450280497882
	PIK3CD-AS2	-0.831836577142413	0.0443570974833805		PIK3CD-AS2	0.00448024746618814	0.993264119247809
	CLSTN1	-0.0308566564782768	0.835524601321701		CLSTN1	0.270196670618451	0.084636017253034
	AL357140.1	0	1		AL357140.1	0	1
	CTNNBIP1	-0.148042265077207	0.387350659849655		CTNNBIP1	0.462674370239508	0.0307142827672999
	RP11-84A14.5	0	1		RP11-84A14.5	0	1
	LZIC	0.121364310999257	0.147636784928205		LZIC	0.14897292939772	0.146585605269837
	NMNAT1	-0.162132262928425	0.455628177661528		NMNAT1	0.0253695654013196	0.967619648651522
	RBP7	-0.30882754960364	0.629527766029532		RBP7	-0.0419867670878841	0.836019629884076
	UBE4B	0.0189177410927691	0.883132484511348		UBE4B	-0.0912317711091982	0.560260186152923
	KIF1B	0.158825272283744	0.335564234776649		KIF1B	0.620296996926412	0.00235452655134238
	PGD	0.102843980911298	0.580536594580591		PGD	-0.0858091372087565	0.691286620419454
	RP4-736L20.3	-0.194147065326064	0.410127971355128		RP4-736L20.3	0.00175203614751955	0.968859754142325
	APITD1-CORT	-1.05179666504892	0.0537161346759027		APITD1-CORT	-0.101470027042546	0.734683549283636
	APITD1	-0.0929778986159154	0.7507539626152		APITD1	-0.363318819550681	0.300023928973569
	CORT	0	1		CORT	-0.0103396559493846	0.94191336167531
	DFFA	0.014172329030406	0.907639468790752		DFFA	0.12215449449602	0.474665081052642
	RP5-1113E3.3	-1.12926949707485	0.0458688364980442		RP5-1113E3.3	-0.291830464554781	0.450279753835671
	PEX14	-0.340079593224534	0.05659514891245		PEX14	0.254909592998127	0.265002529672176
	CASZ1	0.592052747081971	0.0109377301027604		CASZ1	0.943904284238329	0.00211189273451335
	RP4-734G22.3	-0.808983277993564	0.121273562412601		RP4-734G22.3	-0.0231658444555642	0.888347784898609
	C1orf127	0	1		C1orf127	-0.0128506156490583	0.903976115520787
	TARDBP	0.0299119582687837	0.742330680253525		TARDBP	0.15066786667804	0.167020997341763
	RP4-635E18.9	-0.260283274549258	0.344245048364487		RP4-635E18.9	-0.052469826533348	0.777977737824829
	MASP2	-0.115716631043272	0.569189791754246		MASP2	-0.0157435179059804	0.899467429062054
	RP4-635E18.8	-0.721187491709896	0.129562726281526		RP4-635E18.8	-0.183034416991474	0.669900945185006
	SRM	0.0260418117844719	0.790109552390267		SRM	0.108571237542744	0.321301861158007
	EXOSC10	-0.114072215123704	0.399147218420196		EXOSC10	-0.0086511679834634	0.948707625337762
	RP4-635E18.7	-0.805782170867926	0.158790302317289		RP4-635E18.7	-0.958756862340554	0.0591166135449186
	RP4-635E18.6	-0.972637565118226	0.0775044820151473		RP4-635E18.6	-0.0983863954346788	0.692204820452945
	MTOR	-0.190477231564195	0.227282612977017		MTOR	0.137482446847849	0.464548181249725
	MTOR-AS1	-0.105038736751826	0.585379594152146		MTOR-AS1	0	1
	ANGPTL7	-0.117969477048197	0.522474167221044		ANGPTL7	0	1
	UBIAD1	-0.0557254918139218	0.712430348065521		UBIAD1	-0.491778785723969	0.00692717327293019
	PTCHD2	-0.386695920152302	0.275625750066924		PTCHD2	-0.128368036711535	0.611797700624064
	FBXO2	0.0358271490671753	0.873163188409687		FBXO2	1.35246612197706	5.34560590603587e-05
	FBXO44	0.262843525427522	0.165440398204134		FBXO44	0.598237476431264	0.00767100156249524
	FBXO6	0.112801413551688	0.559110754573921		FBXO6	0.827768391707246	0.000703296502782114
	MAD2L2	-0.0812585296937516	0.523554102184155		MAD2L2	0.458507660562126	0.00344361052330095
	DRAXIN	-2.28427404162726	3.56541579044219e-07		DRAXIN	0.206369808169775	0.824429702759416
	AGTRAP	-0.146096242629265	0.384847782253439		AGTRAP	0.953302441916668	1.14087349581814e-06
	C1orf167	-1.04671194431618	0.0256056992022898		C1orf167	-0.0764072908565865	0.741620675845548
	RP11-56N19.5	0	1		RP11-56N19.5	0	1
	MTHFR	-0.0458226965900457	0.802292815511896		MTHFR	0.18569323256145	0.416547509372794
	CLCN6	0.0815808450241893	0.711719131171951		CLCN6	0.206987198965094	0.608163180378181
	NPPA-AS1	-1.04420903831263	0.0570597251922238		NPPA-AS1	-0.363025045221861	0.369009396695111
	NPPA	-0.103944159151854	0.585379594163449		NPPA	0	1
	KIAA2013	-0.176849904883042	0.306850656147682		KIAA2013	0.120501830308246	0.584403299069891
	PLOD1	-1.11705226253027	0.01825298902923		PLOD1	0.190580098892143	0.910546152561693
	MFN2	-0.253650247184259	0.181718194206379		MFN2	0.274328691697159	0.238663855788345
	MIIP	0.297975183857544	0.0199976638592984		MIIP	0.243262112466281	0.121362708110492
	TNFRSF8	-0.587244423356496	0.0587904992657436		TNFRSF8	0.117331765138345	0.948216316047579
	TNFRSF1B	0.0860167690479601	0.671449956418419		TNFRSF1B	0.649109850809422	0.00539097033291064
	VPS13D	0.0859190798438208	0.516303198063068		VPS13D	0.0156957778316854	0.929208081202651
	RP5-888M10.2	0	1		RP5-888M10.2	-0.0154521409310897	0.893573806121603
	DHRS3	0.0154649228871957	0.957010373568258		DHRS3	0.740105177739327	8.17931758120398e-05
	RP11-474O21.5	-0.708944423514104	0.0984942681027509		RP11-474O21.5	-0.0785788605511491	0.702308218958911
	C1orf158	0	1		C1orf158	-0.0111332868420508	0.916280071503916
	HNRNPCL1	-0.0993872619127778	0.585379594165158		HNRNPCL1	0	1
	PDPN	-0.11024148509378	0.542878273268246		PDPN	-0.0158618329800458	0.887896564655453
	PRDM2	-0.051226017786813	0.643063929692864		PRDM2	-0.0464124939906913	0.69728559139098
	KAZN	-1.3386361800658	0.00562075710548024		KAZN	0.602695970885528	0.244272724897546
	TMEM51	-0.0907996570869989	0.659483220772894		TMEM51	0	1
	FHAD1	-2.00555062723406	0.000158733229074678		FHAD1	0.257349718578387	0.82639485360367
	RP3-467K16.2	-0.498538474083816	0.125340042272754		RP3-467K16.2	-0.0209426377092342	0.80017141542545
	RP3-467K16.7	-0.113304346530467	0.537980012822283		RP3-467K16.7	0	1
	RP3-467K16.4	-1.61864785846409	0.000376040841553437		RP3-467K16.4	0.268244842809744	0.863119656917432
	EFHD2	-0.928520346296132	0.000576850147400668		EFHD2	0.990452815150094	0.00147652872578548
	CTRC	-1.21606146763541	0.0115543466964736		CTRC	0.0504953511868367	0.939221749823191
	CELA2A	-0.0996613837189732	0.582093336009669		CELA2A	-0.0131225941269208	0.900831828442183
	CASP9	-0.258676746096074	0.219421497553771		CASP9	-0.118753842480812	0.558531748359401
	DNAJC16	-0.14092739730038	0.311154622136429		DNAJC16	-0.216812794949992	0.19534343503435
	RP4-680D5.8	-0.363806484977067	0.247304450626589		RP4-680D5.8	-0.025573328643472	0.897861708483531
	AGMAT	0.348029026762947	0.277074170460156		AGMAT	-0.292032146100942	0.415832844786624
	RP4-680D5.2	-1.18458367413813	0.0218214864436152		RP4-680D5.2	-0.0613593556022801	0.833920712462777
	DDI2	-0.0377170079127811	0.841276754472406		DDI2	-0.0244115762958147	0.887734382259271
	RP4-680D5.9	0	1		RP4-680D5.9	0	1
	PLEKHM2	0.169768666924129	0.228816589820806		PLEKHM2	0.285793544587797	0.079441468411115
	RP11-288I21.1	-0.0968892843577219	0.614266868564819		RP11-288I21.1	-0.00989557747238924	0.91471443946782
	SLC25A34	-0.616449484152177	0.310254731470816		SLC25A34	-0.0611274098813761	0.860967801633104
	TMEM82	0	1		TMEM82	0	1
	FBLIM1	-0.201625639422104	0.524608551384357		FBLIM1	-0.0572110658590253	0.831455141007052
	UQCRHL	-0.52044684524908	0.206119201817203		UQCRHL	0.55584411517492	0.255886715246613
	FLJ37453	-0.20682967488824	0.370237677143241		FLJ37453	0.011311356235916	0.999100221184493
	SPEN	0.0804556062438529	0.486011231504051		SPEN	0.0102214530743431	0.955036884935456
	ZBTB17	0.16728869099567	0.286350377530879		ZBTB17	-0.0126880574724218	0.929763131915968
	C1orf64	0	1		C1orf64	0	1
	CLCNKA	0	1		CLCNKA	0	1
	FAM131C	-0.820409132674865	0.052995301613733		FAM131C	1.19497593900773	0.0321125340014651
	EPHA2	0	1		EPHA2	0.000697034329135595	0.996576504780274
	RP11-276H7.2	0	1		RP11-276H7.2	-0.00476070981219088	0.954991995397632
	RP11-276H7.3	-0.0979481593308328	0.585380259472078		RP11-276H7.3	-0.016455269167363	0.885673262761932
	ARHGEF19	0.0364293725165411	0.861963191643776		ARHGEF19	-0.278283987019892	0.280292565329933
	RSG1	-0.93480695678694	0.0115469511088176		RSG1	0.114178883898607	0.849567570537177
	FBXO42	0.0645070879281199	0.726301685559489		FBXO42	0.192414215675523	0.406797788672367
	SZRD1	0.0647038114522187	0.487919447351745		SZRD1	0.270263886277799	0.0148184735561398
	SPATA21	-1.47238036123091	0.00458119498559142		SPATA21	-0.151164601607927	0.728661612831208
	NECAP2	0.150144649302119	0.0625429091978673		NECAP2	-0.097551649275492	0.27639243101449
	RP4-798A10.2	-0.6702660683466	0.0707764223436336		RP4-798A10.2	-0.55221586146016	0.192304021138594
	RP4-798A10.7	-0.520212245642619	0.114687040985707		RP4-798A10.7	0.763083585283906	0.0761374360652399
	RP4-798A10.4	0	1		RP4-798A10.4	0	1
	RP5-875O13.1	-0.791993825344799	0.118628752324312		RP5-875O13.1	-0.415753414501091	0.263618318874506
	NBPF1	-0.326689655866469	0.229931457826924		NBPF1	-0.305802521490875	0.31514756436351
	RP5-1182A14.5	-0.104680381149897	0.582188661078806		RP5-1182A14.5	0	1
	RP1-163M9.7	0	1		RP1-163M9.7	-0.0139914298475542	0.900833236527416
	RP5-1182A14.7	-0.110161961296459	0.546171097875103		RP5-1182A14.7	0	1
	CROCC	0.0370046482616836	0.84010510183283		CROCC	0.310203146197034	0.181084568723102
	RP11-108M9.3	-0.54818622511167	0.154070233850397		RP11-108M9.3	-0.0854264817549022	0.719914444064114
	RP11-108M9.4	-0.487334158706644	0.0782751849929345		RP11-108M9.4	-0.594558439520564	0.0506490508688065
	RP11-108M9.6	-0.103416913788817	0.782307538035575		RP11-108M9.6	0.106386667932863	0.825752247869913
	MFAP2	-0.475722247446812	0.245014230189415		MFAP2	-0.00387575088180372	0.934065370953305
	RP1-37C10.3	0	1		RP1-37C10.3	-0.0114159922112851	0.913541452886872
	ATP13A2	-0.222975039438723	0.244452598692416		ATP13A2	0.355543019824516	0.112946725225955
	SDHB	0.0266773254629792	0.813545439482486		SDHB	-0.0106343589881942	0.926598185307337
	PADI2	-0.0886895248704694	0.662953244931803		PADI2	0	1
	RP11-380J14.4	0	1		RP11-380J14.4	-0.0124180235390404	0.90835215250406
	PADI4	-1.51865209113105	0.00725463610884066		PADI4	-1.06699651753125	0.00624468463426308
	AC004824.2	-0.104808786713165	0.577048378924075		AC004824.2	0	1
	PADI6	-0.405750230337043	0.227757832722692		PADI6	-0.0182837316696519	0.841769538817379
	RP1-20B21.4	-0.11373562491295	0.533224385948096		RP1-20B21.4	-0.00300302046292239	0.966708371089047
	RCC2	0.0353335283247977	0.819036323321617		RCC2	-0.0896756502858067	0.600072678055624
	ARHGEF10L	-0.106709146966727	0.54030779538621		ARHGEF10L	-0.011317355149769	0.908350571124439
	ALDH4A1	-0.582305627123711	0.231536191481118		ALDH4A1	-0.283148845465234	0.464737131373932
	IFFO2	-0.28880363041889	0.18916156426031		IFFO2	0.148861548045077	0.582169289563352
	UBR4	0.061471543594805	0.659759831681953		UBR4	0.228086977818304	0.168228665733235
	RP1-43E13.2	-0.330510121929753	0.283147213245941		RP1-43E13.2	0.365958234376326	0.31881382843197
	EMC1	0.0869812719939013	0.639663857189167		EMC1	-0.0586548280170054	0.771719721749808
	MRTO4	-0.274860528127315	0.0530480062966248		MRTO4	-0.415790151520936	0.0110542910584882
	AKR7A3	-0.376823750785367	0.367005709533754		AKR7A3	-0.0920495822697717	0.731426067945521
	AKR7A2	-0.113703812488164	0.35704777204828		AKR7A2	0.180321753232488	0.222919925765237
	PQLC2	-0.111632442044991	0.714694740509883		PQLC2	0.213913225533785	0.681012764418988
	CAPZB	0.0808005625834956	0.312720885968653		CAPZB	0.254135451073321	0.00416425420452309
	RP5-1056L3.1	-0.100280072071806	0.606119488685365		RP5-1056L3.1	-0.0015635070468774	0.966704123498261
	MINOS1	-0.22468769521711	0.0624760720283092		MINOS1	-0.0214389849993308	0.881574813630074
	NBL1	-1.67593771057635	1.04908395375468e-05		NBL1	0.392762860666575	0.240254743543289
	HTR6	-0.148930309725146	0.522385616715758		HTR6	-0.030171268384017	0.835911392668996
	TMCO4	-0.261029212921418	0.106976406476528		TMCO4	0.0666867760121087	0.737736847313309
	RP11-91K11.2	0	1		RP11-91K11.2	0	1
	OTUD3	0.0266357127407075	0.864763335058361		OTUD3	0.447047087854599	0.0422376683295431
	PLA2G2D	-0.112768854952359	0.539137544605885		PLA2G2D	-0.00411714087990588	0.969280001401903
	PLA2G2F	0	1		PLA2G2F	-0.0028249878957874	0.966708760302464
	PLA2G2C	-1.14792184748568	0.00399913488716153		PLA2G2C	0.59330258399099	0.258761137569962
	UBXN10-AS1	-1.51735466061385	5.74900980696587e-05		UBXN10-AS1	0.948895768199973	0.0138596757170087
	UBXN10	-1.37999380731259	0.00830239805958471		UBXN10	-0.210966957071782	0.576044369462958
	VWA5B1	-0.0965757926248421	0.582189356043801		VWA5B1	-0.00937542921824161	0.927940506506387
	RP4-745E8.2	-0.68710312770838	0.131971476957412		RP4-745E8.2	-0.0899660005120201	0.773118819901996
	CAMK2N1	-0.651026490168133	0.00518860612901144		CAMK2N1	0.372464802646216	0.131674796902943
	MUL1	0.0485574546768172	0.803262430456709		MUL1	0.0780052310075503	0.788242036181872
	CDA	-0.163879932105001	0.49418091151587		CDA	-0.0328863993295603	0.820640965407785
	PINK1	-0.441915625584807	0.0125901571561824		PINK1	0.142401123716605	0.526994442440276
	PINK1-AS	-1.0282846690314	0.00923971356095478		PINK1-AS	0.229557664879498	0.6732200543875
	DDOST	-0.154157339017915	0.176392393576728		DDOST	0.192204887013334	0.142071274905607
	KIF17	-0.102335253180644	0.585379594152146		KIF17	0	1
	SH2D5	0	1		SH2D5	-0.0114542747223795	0.913541705139964
	RP5-930J4.2	-0.0990699268446165	0.585379594164692		RP5-930J4.2	-0.00251641144976784	0.966707978938379
	HP1BP3	0.0662443232281733	0.444253656184365		HP1BP3	0.0108715707017401	0.91835681368651
	EIF4G3	0.018938962374675	0.905903078266715		EIF4G3	1.00214991916556	1.49342048343333e-07
	ECE1	-0.0285353138252233	0.875775674441347		ECE1	-0.332103451000194	0.110900702983908
	RP3-329E20.2	-0.099646895437378	0.585379594163449		RP3-329E20.2	0	1
	RP5-1071N3.1	-1.35124678812779	0.00874490757786425		RP5-1071N3.1	-0.657442045514323	0.265600385927222
	NBPF3	-0.149056662851861	0.750598750783166		NBPF3	-0.098511689669367	0.719754331675941
	ALPL	0	1		ALPL	0	1
	RAP1GAP	-0.0901727804386214	0.625067598337556		RAP1GAP	0	1
	USP48	0.122616963339333	0.131530103758312		USP48	0.180230915249621	0.0666274733820732
	LDLRAD2	-0.647330912381276	0.0924404334905275		LDLRAD2	0	1
	HSPG2	-0.234462821438487	0.352320738899915		HSPG2	-0.0735125322643018	0.710135836053264
	RP1-224A6.3	-0.937034539134196	0.100426909656934		RP1-224A6.3	-0.106033207334447	0.623142124634815
	LINC00339	-0.28704747466167	0.140219781643282		LINC00339	0.157915639698208	0.504756108579578
	CDC42	0.0331415886967181	0.685709306680636		CDC42	0.171672443961812	0.0534843875821164
	RP1-224A6.9	-0.957209338022571	0.0689841343250963		RP1-224A6.9	0.00589114525875221	0.917322595331428
	WNT4	-0.0867872098094697	0.621781034851684		WNT4	-0.00367940406566793	0.956170198544369
	ZBTB40	-0.0466423825202359	0.808444278467693		ZBTB40	0.0138198252674966	0.960065864474035
	EPHA8	-0.112666994831039	0.537067762101178		EPHA8	0	1
	C1QA	0.312335393173233	0.317368763799313		C1QA	0.247584760218628	0.759079345836244
	C1QC	0.0101509303526737	0.780604676164455		C1QC	0.298483354270333	0.598803676891556
	C1QB	0.52039495859862	0.189769240917802		C1QB	0.536325051843733	0.407008052681622
	EPHB2	-0.309808054211778	0.413190630694399		EPHB2	-0.0743097920885338	0.731916700542423
	C1orf234	0	1		C1orf234	-0.00443062298609009	0.970310817319688
	KDM1A	0.0368272068544644	0.746053786055748		KDM1A	0.0914398757441277	0.538557749293961
	RP1-184J9.2	0	1		RP1-184J9.2	-0.0112278083203913	0.914717655832909
	LUZP1	-0.0260614734729209	0.861713720316365		LUZP1	0.80576895970173	1.34243439280003e-05
	HTR1D	0	1		HTR1D	0	1
	LINC01355	-0.296832331884882	0.384232069620906		LINC01355	-0.126934244038284	0.723367442549158
	HNRNPR	0.0367956593508734	0.672060457414054		HNRNPR	0.27361024953062	0.00486419030016905
	ZNF436	-0.259596288085738	0.402244390113595		ZNF436	-0.871914302042388	0.0189488096591472
	ZNF436-AS1	-0.952857821661252	0.0186043097094634		ZNF436-AS1	-0.134538592613832	0.709403305016584
	RP5-1057J7.7	-0.211663667910273	0.436107405683535		RP5-1057J7.7	-0.0422022703406046	0.804249874998725
	TCEA3	-1.69010530797205	3.77189569577163e-05		TCEA3	-2.098693239715	1.02574125009801e-05
	ASAP3	-0.183854685944892	0.441950387262493		ASAP3	-0.0360339163574714	0.838658180391783
	E2F2	-1.36006085595057	0.00755582945198501		E2F2	-0.917100412861771	0.115468700633939
	RP1-150O5.3	-0.413803509584096	0.180799730682078		RP1-150O5.3	0.00189203384099183	0.949041788478793
	ID3	0.587313914596948	0.122066817813994		ID3	-0.774211500214722	0.0525701576730828
	MDS2	-1.31745233377178	0.00206791388033183		MDS2	-1.58058882790425	0.00490866982284925
	RPL11	-0.16623766002232	0.142136630000163		RPL11	-0.639776712226094	2.36718741224132e-07
	TCEB3	0.135382823062514	0.440262319309192		TCEB3	0.252317677507634	0.213622214949608
	TCEB3-AS1	0.320442939416438	0.149248066576675		TCEB3-AS1	0.14824761249373	0.61156644564415
	PITHD1	0.180692469813384	0.0643405713710083		PITHD1	-0.0450498694529882	0.685489976518806
	LYPLA2	-0.0667227366573283	0.537060475956529		LYPLA2	-0.00187655540359321	0.978150250486025
	GALE	-0.521406452816547	0.00765219825842631		GALE	0.0341244532795777	0.965895275285674
	HMGCL	-0.137965530422065	0.3570629173229		HMGCL	-0.0572992302130066	0.724225939965237
	FUCA1	-0.297548103031322	0.131290545530194		FUCA1	0.0713641080421701	0.802083721167853
	CNR2	0.728915019231405	0.0260590885721176		CNR2	0.211181166791399	0.470472962035298
	RP11-4M23.3	-0.103569545238787	0.585379594152146		RP11-4M23.3	0	1
	PNRC2	0.0512728575921535	0.480767663993453		PNRC2	0.20383217257085	0.0155279334635809
	SRSF10	-0.0165031434110494	0.803666666861877		SRSF10	-0.0385865637788281	0.613846361777479
	MYOM3	-0.106340774374852	0.546645021330455		MYOM3	0	1
	IL22RA1	-0.111137069728395	0.546989255702005		IL22RA1	0	1
	IFNLR1	-0.109052327195784	0.952497391091851		IFNLR1	-0.0742767136154443	0.697488179979625
	STPG1	0.18699856012684	0.499842308301474		STPG1	-0.112162593302165	0.780689080266621
	NIPAL3	-0.264976234406113	0.0564218169751056		NIPAL3	-0.188837312191653	0.231518592939039
	RCAN3	-0.514006524793548	0.0897397077407032		RCAN3	-0.427880184312292	0.249898444433882
	RP4-594I10.3	-0.648216763879488	0.0615003502094242		RP4-594I10.3	-0.638016772555942	0.122641836036382
	NCMAP	-0.221463354882145	0.4374485018647		NCMAP	0	1
	SRRM1	0.0634340037407674	0.466878127559873		SRRM1	0.0815403432536963	0.405198988380813
	CLIC4	-1.54382256295311	0.00144330248351273		CLIC4	-0.323615230377378	0.498736924392224
	RUNX3	0.0919510142556947	0.510722503724132		RUNX3	0.786487910705193	8.95192687248927e-06
	RP11-84D1.1	-0.108961176495566	0.571003610376511		RP11-84D1.1	0	1
	RP11-84D1.2	-0.116810096315764	0.560896506977094		RP11-84D1.2	0	1
	RP4-799D16.1	0.408804454677342	0.213931325358329		RP4-799D16.1	0.163546478626996	0.794644105112961
	RP4-706G24.1	-0.813716154914339	0.099428009508911		RP4-706G24.1	-0.259939259683997	0.492480886342382
	SYF2	-0.000236543270995505	0.997484056189715		SYF2	-0.110529387712545	0.233747812054541
	RSRP1	-0.0333948437141223	0.797665565741493		RSRP1	0.131122521072026	0.355443203233788
	RP3-465N24.6	-1.26426466846934	0.0111784616741563		RP3-465N24.6	-0.125263987214089	0.762779077059382
	RHD	-0.491127684706952	0.323650917196514		RHD	0.269942420757505	0.736975186237379
	TMEM50A	0.112183529287472	0.295413263286767		TMEM50A	0.393222235693936	0.00105711531409409
	RHCE	-0.210790569813694	0.672249854481147		RHCE	-0.159643289369244	0.607035426367452
	TMEM57	-0.195401217267075	0.129367616909822		TMEM57	0.164330117696395	0.277859117720481
	LDLRAP1	-0.729411843481714	0.000686316965945211		LDLRAP1	-1.06359569072601	6.4506384334629e-06
	RP11-70P17.1	-0.786171778897142	0.0830777440789648		RP11-70P17.1	-0.896124392366304	0.075814434475525
	MAN1C1	0.15096699686805	0.588883459496351		MAN1C1	-0.591948843289194	0.0817287594249011
	RP1-187B23.1	-0.860304265135191	0.0591137787070189		RP1-187B23.1	-0.776499827999172	0.126399306186422
	SEPN1	0.220238875602883	0.488765442165151		SEPN1	0.282344632786813	0.359388585384267
	RP1-317E23.3	-0.110753673082145	0.742790011678385		RP1-317E23.3	-0.157025650707831	0.707036192799384
	MTFR1L	-0.338840969423406	0.0558202485311339		MTFR1L	0.114750727391275	0.614297508781398
	AUNIP	-0.275602445076016	0.295626163140094		AUNIP	-0.0390077849077378	0.830169503451457
	RP1-125I3.2	-0.366139104451776	0.519305888451076		RP1-125I3.2	0.236263288945754	0.6304766754678
	PAQR7	-0.409237103871258	0.234619221647964		PAQR7	0.308961524537715	0.508703473588569
	STMN1	-0.0323100167833746	0.911089553286967		STMN1	-0.496800359316132	0.0215200132127472
	PAFAH2	-0.248528501781543	0.271791658885098		PAFAH2	0.645604185899636	0.0254216298882761
	EXTL1	-0.162860455526575	0.431913421549511		EXTL1	0.0231539766511876	0.890458862691187
	SLC30A2	-0.957259585906461	0.0422898986388487		SLC30A2	-0.0882260028876329	0.792367314414399
	PDIK1L	-0.127978419436737	0.498660563034639		PDIK1L	-0.235381253985527	0.289036316737967
	FAM110D	-0.16767491304282	0.490136685808973		FAM110D	-0.00368468949311594	0.968159636629775
	RP11-96L14.7	-0.0987565325340312	0.618299814327698		RP11-96L14.7	0	1
	ZNF593	-0.176865401759229	0.278810560318801		ZNF593	-0.650041821916925	0.00060673888198417
	CNKSR1	-0.550435071946318	0.254365781803264		CNKSR1	-0.79257510701499	0.150084840462815
	CEP85	-0.0599618499689897	0.871137001665776		CEP85	-0.315191411633275	0.339454099343144
	SH3BGRL3	-0.0995881134726	0.515429127605633		SH3BGRL3	0.293274030601473	0.0678308354882641
	UBXN11	-0.735450485979939	0.000398087885254712		UBXN11	-0.488937872684792	0.0305419964466486
	CD52	-0.83824297148846	8.1233722963471e-06		CD52	-0.296609299685094	0.161764907768601
	AIM1L	-1.61091417729163	0.00078012511534671		AIM1L	-0.663767752246216	0.257386843950604
	ZNF683	-3.31108448783446	1.7986449589289e-12		ZNF683	-0.00101878261323497	0.827683387762389
	LIN28A	-0.274862445795339	0.32221051442683		LIN28A	-0.0480044034502915	0.789690788571332
	DHDDS	-0.182659835090553	0.299941894704863		DHDDS	0.167733758684465	0.4274196627372
	RP3-476K8.3	-0.108781879734355	0.533649404473267		RP3-476K8.3	0	1
	HMGN2	0.0597955548745302	0.522332677582771		HMGN2	0.142305506873637	0.166827107366215
	RPS6KA1	-0.382834728929698	0.0269311371548808		RPS6KA1	0.31574999145868	0.117159988119302
	RP5-968P14.2	-0.96068451068225	0.073566304855386		RP5-968P14.2	0.0876801311022363	0.960395206112405
	ARID1A	-0.040192679733773	0.735210520638774		ARID1A	0.224751347164641	0.110457457991059
	PIGV	-0.315437659890983	0.0783470396119535		PIGV	0.449371553376419	0.0304336797654048
	ZDHHC18	0.117381463772902	0.343153295638154		ZDHHC18	0.340381024700292	0.0192527880197864
	SFN	-0.146396743843123	0.453044556506445		SFN	-0.0140650853953846	0.916622851689979
	GPN2	0.0196456205866827	0.926333567199253		GPN2	-0.0382202627826853	0.856004323142999
	RP1-50O24.6	-0.0961762412414921	0.585379835924094		RP1-50O24.6	-0.00337902558729268	0.956169837417609
	GPATCH3	-0.0541041641941992	0.819664860777609		GPATCH3	0.0297320229819211	0.976284948678725
	NUDC	0.0373958118987185	0.535743667746654		NUDC	0.0862321304135235	0.24009010030052
	NR0B2	0	1		NR0B2	-0.0130951160608353	0.905596634985213
	KDF1	-0.576194681161766	0.210788614868078		KDF1	-1.00813277496649	0.0416291924138738
	TRNP1	-0.465530681049562	0.248008184821292		TRNP1	-0.0497790669291677	0.857360667561804
	FAM46B	0	1		FAM46B	0	1
	AL137860.1	-0.100952592310181	0.585379594152146		AL137860.1	0	1
	SLC9A1	0.195776279822703	0.384234133654134		SLC9A1	0.554259010107001	0.0375288517848473
	WDTC1	-0.0757445297533047	0.668522165120799		WDTC1	0.237922877913034	0.273786630932005
	TMEM222	0.0575852946218995	0.771275437163558		TMEM222	0.226367312890694	0.332392343683938
	SYTL1	-0.276828664523406	0.0366383480528994		SYTL1	-0.0301902743554122	0.831023262473618
	MAP3K6	0.0321971546512158	0.905608993009183		MAP3K6	0.524105830082098	0.108513282889219
	FCN3	-0.213160488590083	0.592096553107288		FCN3	-0.0294080373910872	0.811640826358309
	CD164L2	0	1		CD164L2	-0.011447962313497	0.913541452886872
	GPR3	-0.142517538464173	0.493814629397334		GPR3	-0.0380316309432383	0.806756947802643
	WASF2	-0.176496099484974	0.10871227601112		WASF2	-0.0858277287491521	0.479121162939064
	RP4-752I6.1	-0.149082506360644	0.451270029838932		RP4-752I6.1	0	1
	RP1-159A19.4	-1.05006780590131	0.0203438385050365		RP1-159A19.4	-0.962174510884401	0.0696824491577225
	AHDC1	-0.233006048147684	0.301119617563278		AHDC1	0.185125913054451	0.505756694315861
	FGR	-0.218746987433403	0.667154252739561		FGR	0.881661667238709	0.0799360900458154
	RP11-288L9.1	-0.914723561075388	0.0568105964870107		RP11-288L9.1	-0.250902481014666	0.515885244522624
	IFI6	-0.0595684079822585	0.68062663104251		IFI6	0.0874592388535906	0.600554531377333
	RP11-288L9.4	-0.107695463668865	0.597692607903119		RP11-288L9.4	0	1
	FAM76A	-0.0114697702646576	0.925111851036945		FAM76A	0.134282492295792	0.330759983378017
	STX12	0.112753052630293	0.499518947785301		STX12	0.33762864621158	0.0777629086011979
	PPP1R8	0.13249975299344	0.36785712244272		PPP1R8	-0.0479232807351959	0.761637752716195
	THEMIS2	-0.378876272049438	0.155556600788025		THEMIS2	0.121313840603098	0.79817379312015
	RPA2	-0.0106104718318425	0.91379970749599		RPA2	0.170787737183215	0.140460812018772
	SMPDL3B	-1.09524218636669	0.00582354165644959		SMPDL3B	0.11688760530789	0.897104690892308
	RP11-460I13.2	-0.125645861956424	0.527969191910189		RP11-460I13.2	0	1
	XKR8	-0.00529386602608938	0.974023266412524		XKR8	-0.0265428548495557	0.863659781368703
	EYA3	-0.149179038010665	0.36661046759592		EYA3	0.126277468627341	0.545095841715332
	PTAFR	-0.66632674255904	0.213861108570416		PTAFR	-0.134770445416566	0.695031438506972
	DNAJC8	0.0814604170530916	0.349671542843674		DNAJC8	0.145517464576441	0.141168372800941
	ATPIF1	0.280037170956316	0.000359412408711155		ATPIF1	0.33006897969143	0.000168058578781142
	RP5-1092A3.4	0.183771975987318	0.364382234582555		RP5-1092A3.4	0.10967631657903	0.77034223208153
	RP5-1092A3.5	-0.727117867031515	0.137969401522548		RP5-1092A3.5	-0.397864071149535	0.264338579174838
	SESN2	0.1754862189335	0.450092311816748		SESN2	0.887810683903568	0.00208628953916842
	MED18	-0.292241787219729	0.128363824012338		MED18	0.20419096392643	0.408299326528617
	PHACTR4	-0.00636466936955278	0.971386309107019		PHACTR4	-0.0404373897149806	0.795709449716332
	RCC1	-0.0683181843121475	0.734559774939268		RCC1	-0.223970354974451	0.34227328374252
	TRNAU1AP	0.0982790545636335	0.377880970297203		TRNAU1AP	0.236445494169738	0.080736384905638
	SNHG12	0.105111700869201	0.586389385150111		SNHG12	0.0795374864978472	0.717186017208791
	TAF12	0.0215733242858189	0.855296642904882		TAF12	0.250093235887127	0.0608471208124189
	RAB42	-0.581902638090344	0.193945875172443		RAB42	-0.0169862434910445	0.932592464929748
	RP11-442N24--B.1	-0.901076638013195	0.102876935543288		RP11-442N24--B.1	-0.230272077353725	0.462079470031856
	RNU11	0.349794836532677	0.352240670021284		RNU11	1.20189918313001	0.00252096284936364
	GMEB1	0.0697014751599444	0.674556977747959		GMEB1	-0.0932125593694745	0.611010514275451
	YTHDF2	0.0602091139792314	0.473856735996411		YTHDF2	-0.0243108843309967	0.796896443178929
	OPRD1	-0.380760245541996	0.383579695322972		OPRD1	-0.0323499725081712	0.860626555590586
	RP1-212P9.3	-0.271805945734431	0.409606960610572		RP1-212P9.3	-0.0373861398912638	0.821915929778818
	EPB41	-0.029512394384171	0.84263567359223		EPB41	-0.4387741648841	0.00636629244880037
	TMEM200B	-0.249877099011314	0.655049539055009		TMEM200B	0.143935549232105	0.777179914880734
	RP11-242O24.3	-0.109335437635992	0.546989573176577		RP11-242O24.3	-0.0133114169445482	0.903115443281496
	SRSF4	-0.11377764767062	0.17991439798282		SRSF4	0.165026325368863	0.0936490244029476
	MECR	-0.218279525686592	0.378905638748654		MECR	-0.015178994274849	0.887465710704431
	PTPRU	-0.10068966263507	0.578193637310463		PTPRU	-0.00187413274399899	0.966706924404719
	MATN1	-0.67602267295149	0.213729783672555		MATN1	-0.125925983342554	0.639897748523895
	MATN1-AS1	-0.130103515111322	0.569042457142405		MATN1-AS1	0.178595035543712	0.478358491018817
	LAPTM5	-0.0716122071812077	0.421476750516339		LAPTM5	0.266852838593324	0.00631659781298322
	SDC3	-0.267332518065541	0.3807177841144		SDC3	0.0412639865339808	0.870166403966336
	PUM1	0.0613884913902662	0.505928757931374		PUM1	0.128008875027133	0.247464786710608
	SNRNP40	0.0439066089052389	0.714520479931111		SNRNP40	0.170672293182946	0.225283730535881
	ZCCHC17	-0.0919591869701986	0.548748259381045		ZCCHC17	0.198846195764456	0.264141769685948
	RP11-266K22.2	-0.109113451648606	0.529830694780865		RP11-266K22.2	-0.01186749461461	0.90397501702248
	FABP3	-0.372329815332607	0.279488825479288		FABP3	-0.0302027564268337	0.86338657153828
	SERINC2	-0.443257941561771	0.249662725331343		SERINC2	-0.0249998995740488	0.861804441540966
	LINC01226	0	1		LINC01226	0	1
	TINAGL1	0	1		TINAGL1	0	1
	PEF1	-0.0966277166507908	0.427186604685811		PEF1	0.277690354294102	0.0538049432622843
	RP11-73M7.6	-0.712982548353112	0.115764687322727		RP11-73M7.6	-0.0506752367529823	0.811858295778235
	RP11-73M7.9	-0.830641784583909	0.09811475506002		RP11-73M7.9	-0.0635771579035437	0.802846947774258
	COL16A1	-0.357780281222828	0.350324084765968		COL16A1	-0.0492282594374983	0.766526776493768
	ADGRB2	-1.19089901302535	0.0278280829264155		ADGRB2	-0.490119670615291	0.212747366172594
	SPOCD1	-0.103930475076939	0.585379594163449		SPOCD1	0	1
	RP11-84A19.2	-0.303367294211277	0.325751529923643		RP11-84A19.2	-0.0746670780196375	0.723304506983946
	RP11-84A19.4	-0.358135642467063	0.404592105790563		RP11-84A19.4	0.440708802924214	0.348790260495176
	PTP4A2	0.347511514624506	0.00131195113541434		PTP4A2	0.570504030659309	2.85248173476843e-06
	RP4-534N18.2	-0.020889961185803	0.792291813010047		RP4-534N18.2	0.152695676551651	0.852266520760314
	KHDRBS1	0.199626458598009	0.000764528391262023		KHDRBS1	-0.0268092263858522	0.693650608091788
	RP11-277A4.4	0.15440632099055	0.632022654118284		RP11-277A4.4	0.126865961072171	0.788625367826005
	TMEM39B	-0.259301009490691	0.17916760672592		TMEM39B	-0.014491687161556	0.959079463295569
	KPNA6	-0.0106576298183995	0.945123453996129		KPNA6	-0.0586387000493135	0.694354856080577
	TXLNA	0.0394644775853825	0.810906551457682		TXLNA	0.190107628642883	0.343389870116711
	CCDC28B	-0.524328830143275	0.0276689874071415		CCDC28B	-0.118783173558005	0.57633541030923
	RP4-622L5.7	-1.47197205974757	0.0019551404201107		RP4-622L5.7	-0.161335004629314	0.716577592738645
	IQCC	-0.520862554761223	0.244422623208546		IQCC	-0.198920034663904	0.569106872837694
	DCDC2B	-0.515595506719198	0.213037391378208		DCDC2B	0.00821638438433001	0.972741188640169
	TMEM234	-0.131179990516332	0.489625196299918		TMEM234	0.515644376671932	0.0358723904710636
	EIF3I	-0.121367797510685	0.135306449776116		EIF3I	-0.048007653219434	0.59736467892414
	FAM167B	-0.611771006092061	0.114156069180855		FAM167B	0.0639386108936441	0.819677311600433
	LCK	0.172741595703876	0.012952651203277		LCK	0.305625560534887	0.000111281504256726
	HDAC1	0.262637559905914	0.00337908992858718		HDAC1	0.00743993583773766	0.954654909021188
	MARCKSL1	0.39961870248986	0.0394431225864905		MARCKSL1	-0.247877813168378	0.267910405887247
	RP4-811H24.9	0	1		RP4-811H24.9	-0.0116196363995179	0.913542294755659
	TSSK3	-0.726968543173195	0.147832666319845		TSSK3	0.158327627487288	0.811566094828803
	FAM229A	-0.58998345425392	0.0631108277825128		FAM229A	-0.199230843703861	0.566493197848262
	BSDC1	-0.0209566182784428	0.90938725804831		BSDC1	0.00586861808284328	0.981740493070554
	ZBTB8B	-1.00569861559549	0.0642241304839328		ZBTB8B	0.0358213885544561	0.969762179040237
	ZBTB8A	-0.590934109196357	0.249396934982692		ZBTB8A	0.284063512185354	0.684913874645623
	ZBTB8OS	-0.00297654230617565	0.974130825259253		ZBTB8OS	0.14436009134381	0.151300583943659
	RBBP4	-0.0790316578652094	0.394858699187981		RBBP4	0.30137071969772	0.00496563372034158
	SYNC	-0.0249866948655388	0.911440357024405		SYNC	0.141828559562057	0.537101170520804
	RP11-114B7.6	-0.110931140548377	0.547361603315733		RP11-114B7.6	0	1
	KIAA1522	-0.434790758435201	0.510000065844704		KIAA1522	0.137677030236006	0.789441344039163
	YARS	0.493764088166018	0.000120506527038635		YARS	0.834452556534601	3.96957238893975e-08
	S100PBP	0.165185016681205	0.229792851623732		S100PBP	0.856136813556428	1.07129110722555e-07
	FNDC5	-0.984587697407719	0.0670347264538814		FNDC5	-0.00866456061647695	0.792543523028542
	HPCA	-0.0987803688981785	0.585379594165553		HPCA	0	1
	TMEM54	-0.111708024381807	0.561746016438575		TMEM54	0	1
	RNF19B	0.246566188667598	0.171118278737485		RNF19B	0.114291806530137	0.609746389919154
	RP1-117O3.2	-0.50868553182159	0.17540456882459		RP1-117O3.2	-0.0326975015031858	0.837071109262335
	AK2	0.099295750170027	0.449600079088163		AK2	0.403695451113731	0.0071049083017474
	AZIN2	-0.963114233908541	0.000969611496840161		AZIN2	0.121347615239136	0.762309506328594
	TRIM62	0.188046612454888	0.403810216943695		TRIM62	0.379154520670525	0.190799565865159
	ZNF362	0.231981935085326	0.287590825851843		ZNF362	0.430888340022033	0.0927004176462541
	RP11-415J8.7	-0.178726276527451	0.432702672626593		RP11-415J8.7	-0.0376705645712479	0.812460124668289
	RP11-415J8.3	-1.29923796631864	0.0132610683537069		RP11-415J8.3	-0.246480094364125	0.486969021782912
	PHC2	0.0593859216121688	0.647591078477338		PHC2	0.263509288176229	0.0950940408226233
	RP11-415J8.5	0	1		RP11-415J8.5	-0.00707231629821282	0.949639850132119
	ZSCAN20	-0.889472650123102	0.0580082291010767		ZSCAN20	-0.436974207994767	0.324966815671234
	CSMD2	-0.106050502931293	0.542918254530714		CSMD2	-0.0162379769232756	0.883913339987051
	SMIM12	-0.188777108214525	0.0673946342400316		SMIM12	0.075121880698482	0.555424204552632
	RP5-997D16.2	-0.103569545238787	0.585379594152146		RP5-997D16.2	0	1
	DLGAP3	-0.47192477602104	0.167932927567259		DLGAP3	0.529590986545638	0.174598867999385
	RP11-244H3.4	-0.429020381813564	0.218041483153695		RP11-244H3.4	0.162647943995668	0.745524612548188
	ZMYM6NB	-1.26523074276817	0.011649635402534		ZMYM6NB	0.153542108643529	0.831867083302038
	ZMYM6	-0.238216380296562	0.184844775844613		ZMYM6	-0.0148378139353243	0.923875227881288
	ZMYM1	0.0671796279489925	0.652437546808117		ZMYM1	-0.260031231883708	0.157383017261979
	SFPQ	0.203178705374936	0.0325389616916898		SFPQ	0.107662780634195	0.312120785874574
	ZMYM4	-0.145218975673627	0.220553261697868		ZMYM4	0.123554398491727	0.391233889025472
	ZMYM4-AS1	-1.06534501827734	0.0678034213729922		ZMYM4-AS1	0.0614019359281353	0.944704284448656
	KIAA0319L	-0.0876317316764552	0.51769356193323		KIAA0319L	0.478732503941712	0.00185404277910747
	NCDN	0.401447983079327	0.142209979541124		NCDN	0.544078849566106	0.0515663433258552
	RP4-728D4.2	-0.0228631574338194	0.97193782854549		RP4-728D4.2	0.496579949501672	0.0879736877036299
	TFAP2E	-1.1383198968604	0.0212984362372426		TFAP2E	-0.0484054044345179	0.801334976563155
	PSMB2	0.137645834491232	0.190591945414364		PSMB2	0.490204930506595	3.32065388672784e-05
	C1orf216	0.135873944430827	0.52543716985301		C1orf216	0.911311636065209	0.000344082008928925
	CLSPN	-0.179290467942622	0.636449676753772		CLSPN	0.118513431710642	0.89436095136961
	RP11-435D7.3	-0.0938483144764753	0.625067598339835		RP11-435D7.3	-0.00404753976915192	0.96927700015155
	AGO4	-0.424757330088347	0.109333746667262		AGO4	0.502799698275095	0.0880350439124923
	AGO1	-0.153297388788228	0.391701969226936		AGO1	-0.0348617180327494	0.842059424995333
	RP4-789D17.5	-0.722248602040111	0.175510884959651		RP4-789D17.5	0.191322592602914	0.915063509649832
	AGO3	-0.195277659018752	0.207715302119132		AGO3	0.0395742290606559	0.836708704204375
	RP4-665N4.8	-0.1119312265259	0.535891804706527		RP4-665N4.8	0	1
	TEKT2	0	1		TEKT2	0	1
	ADPRHL2	-0.0157290491206052	0.91688175705129		ADPRHL2	0.107212519182646	0.550661973512557
	COL8A2	-0.105536971522378	0.572286863834568		COL8A2	-0.014333254133144	0.893571597229949
	TRAPPC3	0.0319123538246018	0.751127880514778		TRAPPC3	0.159684496647706	0.166784828121492
	MAP7D1	-0.109931676973164	0.355763324755501		MAP7D1	0.088328992350676	0.523779459794481
	THRAP3	0.0150516994755247	0.861864579669494		THRAP3	0.139268300612276	0.15984219826378
	SH3D21	-0.654138560950483	0.191138577255386		SH3D21	-0.0119747520000917	0.786970797802772
	EVA1B	0.252166298230245	0.320265777471147		EVA1B	0.708040883574083	0.00722270570187384
	RP11-268J15.5	-0.383648341674353	0.322659931196866		RP11-268J15.5	0.00717658804566916	0.997711855278779
	STK40	-0.20888566145899	0.297373012499733		STK40	0.460502183205962	0.0593465775140988
	LSM10	0.0438848455324019	0.673580493491857		LSM10	0.284331511768729	0.0189562519818101
	OSCP1	-1.34722361297464	0.00581659813831167		OSCP1	-0.184235650426383	0.493755330437567
	MRPS15	-0.00749704392269932	0.934004585701636		MRPS15	0.0873551956010647	0.444620638794888
	CSF3R	-0.368604340252019	0.607770500400166		CSF3R	-0.152805986633002	0.780802405810127
	LINC01137	-0.117503710932964	0.591013409453939		LINC01137	0.259242948550555	0.332666974015514
	ZC3H12A	0.0945360672432828	0.697094082619108		ZC3H12A	0.747481410519742	0.0014307489007064
	MEAF6	0.0641437948093469	0.479481733411496		MEAF6	0.185946176660535	0.0763164763131595
	SNIP1	0.0377019469624041	0.767833808745236		SNIP1	0.126469245316583	0.42441740926665
	DNALI1	-0.186300455954869	0.399060548865403		DNALI1	-0.0157784998778201	0.910807423371559
	GNL2	0.0633376626540255	0.62346599231988		GNL2	0.100974918673432	0.509919254362201
	C1orf109	-0.238730714590503	0.177178906139203		C1orf109	-0.130432221374932	0.517789179961895
	CDCA8	-0.23587756570924	0.690938631566712		CDCA8	0.11729826024631	0.931570667996763
	EPHA10	-0.100933358686509	0.585292060342178		EPHA10	0	1
	MANEAL	-0.572496924101289	0.138085187381982		MANEAL	0.182638490896715	0.753116227585599
	RP11-109P14.9	-0.109993682654004	0.546624394268283		RP11-109P14.9	-0.0123029470397942	0.90835283887775
	YRDC	0.197048081474504	0.110865556936386		YRDC	-0.0782220812001795	0.593070258525452
	C1orf122	-0.0794887507554236	0.492220236347814		C1orf122	0.119788089637051	0.400444936411776
	MTF1	-0.0855902291820909	0.600548256286093		MTF1	0.192520717212612	0.318631904460857
	INPP5B	-0.194943427467422	0.190948684237883		INPP5B	0.485673109440992	0.00897538577835332
	RP11-109P14.10	-1.33202524395822	0.0120793421555839		RP11-109P14.10	-0.570376569543146	0.179344462872654
	SF3A3	-0.137127747574903	0.186618822268074		SF3A3	-0.0196381673120315	0.863276548091764
	FHL3	0.38284195345288	0.19759156344193		FHL3	0.950265563043726	0.00535519095995351
	UTP11L	0.132229210230734	0.328466307436423		UTP11L	-0.155443808932203	0.321308513225487
	POU3F1	0.885727288771583	0.0330915768958841		POU3F1	0.636645985797424	0.179324206317497
	RP5-884C9.2	-0.100268379647022	0.613376350688395		RP5-884C9.2	-0.00256663740825218	0.966707365687802
	RP11-329N22.1	-0.101270589456309	0.585379594163449		RP11-329N22.1	0	1
	RRAGC	0.0753400568611956	0.572687512333313		RRAGC	0.172049303711319	0.291529735269564
	RP5-864K19.4	-0.59556659715707	0.108137406727686		RP5-864K19.4	0.0222083436747854	0.97268307904942
	MYCBP	-0.335121726664918	0.0152802105546315		MYCBP	0.0317346994239754	0.850668563813002
	RP5-864K19.6	-0.412008758238966	0.25516009592255		RP5-864K19.6	-0.0573165383600917	0.817203413770089
	RHBDL2	-0.904560414637389	0.110979168639584		RHBDL2	0.0476901830669153	0.958463696316089
	AKIRIN1	0.169813712796825	0.0944557072528356		AKIRIN1	0.249055933600316	0.026533734511946
	NDUFS5	0.08636830369449	0.353640663891555		NDUFS5	0.0624987799549477	0.534784675992481
	MACF1	-0.254870860600148	0.167923588572557		MACF1	0.409456759727043	0.0452175220771498
	RP11-420K8.1	-0.109700673190592	0.547454682736829		RP11-420K8.1	0	1
	BMP8A	-0.0983981067119116	0.585379594165553		BMP8A	0	1
	RP11-69E11.4	0.204192823131648	0.468251281278387		RP11-69E11.4	0.157602101316617	0.668678667276608
	PABPC4	-0.172183103272035	0.30003001163055		PABPC4	-0.383665179537312	0.0402896474307607
	RP11-69E11.8	-0.0914328722818466	0.585380144100544		RP11-69E11.8	-0.0143143376460663	0.893571232526915
	HEYL	-0.0957020280730169	0.625067506565453		HEYL	0	1
	HPCAL4	-1.75676884807426	0.000405771463303506		HPCAL4	-2.16814343498033	0.000417593681915578
	PPIE	-0.0958525619529497	0.32520295792501		PPIE	0.145317737204373	0.224234383530117
	BMP8B	-0.820197291132651	0.0661817203639431		BMP8B	0.137595478868704	0.912450373936485
	OXCT2	-0.510414796182308	0.21772402309159		OXCT2	-0.0655559395224025	0.716052508119077
	RP1-118J21.25	-1.06286420584202	0.0578856282459484		RP1-118J21.25	0.290322819422164	0.694718830719532
	TRIT1	-0.37203315952102	0.221514126508034		TRIT1	-0.35640474335976	0.282365368048056
	MYCL	-0.17296412352468	0.523476614045651		MYCL	-0.0394486988971476	0.806914029143355
	MFSD2A	-0.960180813735968	0.0682384013260112		MFSD2A	0.169159515671694	0.79534526075331
	CAP1	0.104678970675097	0.32578119589344		CAP1	0.40661760762159	0.0005687955011674
	PPT1	-0.138418938814184	0.326055675357283		PPT1	-0.151215328163447	0.345765425777938
	RLF	0.260832091171179	0.106285757125683		RLF	0.253490318104408	0.169571343555347
	TMCO2	-0.124907485191686	0.553016800341227		TMCO2	-0.0220648304787428	0.873354465715726
	RP1-39G22.7	-0.0382154500911473	0.876549455493353		RP1-39G22.7	-0.0126077116556271	0.948539829509065
	ZMPSTE24	0.000681184165802494	0.994587409673676		ZMPSTE24	0.202065206785562	0.233200026124465
	COL9A2	-0.730442966130639	0.0571747271471268		COL9A2	-0.206034638386194	0.637752689067212
	SMAP2	-0.120114996204997	0.401467492751724		SMAP2	0.00971203788343234	0.947310928852829
	ZFP69B	-0.252280750676819	0.358711616753592		ZFP69B	0.0424819596786472	0.967317408079758
	ZFP69	-1.17382241142009	0.00351473283195656		ZFP69	-0.653371058776712	0.116992436211192
	RP11-656D10.3	-0.336311636647719	0.409330504872341		RP11-656D10.3	0.344211231255168	0.494141229685913
	EXO5	0.0374005116314596	0.847667883930239		EXO5	0.0799153969196124	0.874350001709952
	RP11-656D10.5	-0.102328763535752	0.585292060334397		RP11-656D10.5	-0.00255380179823021	0.966707352634447
	RP11-656D10.6	-0.0944295350749791	0.585379683277962		RP11-656D10.6	0	1
	ZNF684	-0.305236744433579	0.16702440998984		ZNF684	0.40890836179426	0.148719398875931
	RIMS3	-0.317038431576268	0.534274109212064		RIMS3	1.08039873508557	0.0252083876209172
	NFYC-AS1	-0.110322919115358	0.641877456567108		NFYC-AS1	-0.0534502518244028	0.818089357828081
	NFYC	0.1897727488713	0.182901438773085		NFYC	0.22838351017294	0.154697787774016
	KCNQ4	-0.470113519501266	0.211065286094388		KCNQ4	-0.0554218625231501	0.817349509761839
	CITED4	-0.402122425266239	0.226842211226979		CITED4	-0.804213936772511	0.0279748070295393
	RP5-1066H13.4	0	1		RP5-1066H13.4	0	1
	CTPS1	0.0903306018106356	0.574544388253212		CTPS1	-0.243976516893847	0.207768008929705
	SLFNL1-AS1	-0.812983129156572	0.082040526827509		SLFNL1-AS1	-0.39145879116405	0.377779482557047
	SLFNL1	-0.841030533104082	0.0697382737913817		SLFNL1	-0.214285257238785	0.528511756329347
	SCMH1	0.0349068964068934	0.87734811978978		SCMH1	0.57825329853166	0.0690163488494354
	RP11-399E6.1	-0.126640225731387	0.527854535029181		RP11-399E6.1	-0.0154126421721493	0.887465385674611
	FOXO6	-0.18338461761835	0.453962653057191		FOXO6	0	1
	RP11-399E6.4	0	1		RP11-399E6.4	-0.00677638465664549	0.949638925676825
	EDN2	-0.109367643732922	0.546733184480937		EDN2	0	1
	HIVEP3	-0.370463933484967	0.0735272799902999		HIVEP3	-0.0182402817364772	0.902840675197464
	GUCA2A	0	1		GUCA2A	-0.00282498789578738	0.966708760302464
	FOXJ3	-0.0838055789575069	0.354670153886787		FOXJ3	-0.0435281876371066	0.680802142538786
	RIMKLA	-1.24010925903519	0.0100688838567071		RIMKLA	-0.229351306911082	0.492759198017302
	ZMYND12	-0.630099108637522	0.197325459450601		ZMYND12	-0.099382519807172	0.761729748314385
	PPCS	-0.0928493317561299	0.224952903989695		PPCS	0.21074636609767	0.0181686035082289
	CCDC30	-0.217117144140606	0.375271668883045		CCDC30	0.191121661332446	0.580286437501032
	PPIH	0.0377285569928862	0.775599625398317		PPIH	-0.130462442533156	0.384456489806366
	RP5-994D16.3	-0.781311930424816	0.135424663235371		RP5-994D16.3	-0.104842947097097	0.683609986305609
	YBX1	-0.0313151812819768	0.687088910000251		YBX1	-0.263450043337923	0.00243060449285528
	CLDN19	-0.0955127645206156	0.585379683285779		CLDN19	-0.00263963826430486	0.96670408026515
	P3H1	-0.0117652488305329	0.953515643761976		P3H1	-0.10275660494615	0.609028298720097
	C1orf50	0.0921793253564523	0.483329967764673		C1orf50	0.349635705214224	0.0245192388028647
	RP5-994D16.9	-0.107161860367103	0.540806520035337		RP5-994D16.9	-0.0130907688857342	0.89952666450161
	RP5-994D16.11	-0.112666994831039	0.5428994869377		RP5-994D16.11	0	1
	SVBP	0.1850810920644	0.0762558986099891		SVBP	-0.00179180677726701	0.987452190823493
	ERMAP	-0.317847299517792	0.423177249008486		ERMAP	0.098818689181506	0.809796998845675
	RP11-342M1.3	-1.17059738365155	0.0245475892265716		RP11-342M1.3	-0.886196748792378	0.0551498084545908
	ZNF691	-0.490249775453935	0.0560429487837662		ZNF691	-0.251978307539715	0.386062608643443
	SLC2A1	-0.131375523728084	0.504335183494236		SLC2A1	0.126111226798808	0.629876555341519
	SLC2A1-AS1	-0.468562853427472	0.224350937389733		SLC2A1-AS1	-0.143307477489368	0.686640385043791
	FAM183A	-0.0933969200352839	0.625067506578873		FAM183A	0	1
	EBNA1BP2	0.0149654690992331	0.943694327585967		EBNA1BP2	0.15915501211203	0.410480163757102
	CFAP57	-0.108201828148107	0.543086505391825		CFAP57	-0.0151002663262247	0.889758944481161
	TMEM125	-0.423366287292614	0.227737177405472		TMEM125	-0.0565522497365064	0.770065293823973
	C1orf210	-0.1007174674837	0.585379683237162		C1orf210	0	1
	TIE1	-1.52266279828794	0.000168108365626451		TIE1	0.00211648461299733	0.555475830441537
	MPL	-0.112666994831039	0.533649257617353		MPL	0	1
	RP1-92O14.3	-0.045350609054544	0.955245499114009		RP1-92O14.3	0.432672827569851	0.391171074030197
	CDC20	-0.519709034556185	0.218523508009519		CDC20	0.0533395122242883	0.864105281373104
	ELOVL1	-0.20649620258943	0.0731827533966015		ELOVL1	0.375478494537379	0.00579838398935155
	MED8	0.170193631926744	0.161750662092891		MED8	0.114953784980082	0.456459331868548
	RP1-92O14.6	-0.103652203032646	0.538053017293695		RP1-92O14.6	-0.00611088053212264	0.936395052179491
	SZT2	-0.184030384400626	0.30567589457646		SZT2	-0.037832483532949	0.839146141717663
	SZT2-AS1	-0.105546142897339	0.54698942903546		SZT2-AS1	-0.00225019922473563	0.966706710415631
	HYI	-1.0114446208728	3.09725918820951e-06		HYI	0.515032464335944	0.0122001516466599
	HYI-AS1	-0.838218112090565	0.159248463959732		HYI-AS1	-0.388352818383187	0.350908721848748
	PTPRF	-0.414272945154848	0.332144408107084		PTPRF	-0.0697776893010492	0.847986259531042
	KDM4A	-0.0477014485872808	0.777143969346915		KDM4A	0.29666706705652	0.155808150771449
	KDM4A-AS1	-0.571701531395392	0.130771051037929		KDM4A-AS1	-0.0865736662025242	0.806883605208685
	ST3GAL3	-0.126560651262811	0.645711106218095		ST3GAL3	0.40539465724548	0.193871779792988
	RP11-184I16.4	-0.156427003306269	0.484355629631142		RP11-184I16.4	0	1
	ARTN	-0.10058764680717	0.582092976812623		ARTN	0	1
	RP11-7O11.3	-0.810594761270252	0.08426412848924		RP11-7O11.3	-0.0626841871784512	0.861533027864322
	IPO13	-0.0836011623534801	0.746897727792181		IPO13	0.284217742119339	0.400714088832102
	DPH2	-0.145420045052812	0.490885962243065		DPH2	-0.0518264034852119	0.816949352047885
	ATP6V0B	-0.0649726438950007	0.478548056869127		ATP6V0B	0.196833811201003	0.0620942513059645
	B4GALT2	-0.984301871354269	0.0118067973680854		B4GALT2	0.402539190630937	0.419847038231802
	CCDC24	-1.24729150400623	0.00756264822100919		CCDC24	-0.284799819418876	0.39554224354934
	SLC6A9	-0.110355027110395	0.529173649413149		SLC6A9	0.000582858345373883	0.982501624164656
	RP5-1198O20.4	-1.14486522639561	0.0339662300836438		RP5-1198O20.4	-0.285361481412707	0.564068299680584
	DMAP1	-0.11128769240973	0.507429261000178		DMAP1	0.0642470295900263	0.744683779703655
	ERI3	-0.112479296247842	0.361454439415829		ERI3	0.0286946455628616	0.860469487120947
	RNF220	-0.027300109009041	0.779171930369687		RNF220	0.132662070899702	0.274704730381843
	TMEM53	-0.349629609258952	0.237098793548435		TMEM53	0.283568205760644	0.405528513087175
	C1orf228	-1.25640852793205	0.000585545062628069		C1orf228	-1.54395851921996	0.000134721963819311
	KIF2C	-0.892042292535296	0.0722257495272196		KIF2C	-0.245687765259356	0.677130381169001
	RP11-269F19.2	-0.890564804413326	0.0980543694301701		RP11-269F19.2	-0.215079667317739	0.545250629693167
	RPS8	-0.194960544621341	0.187408145803313		RPS8	-0.801247528017249	9.06198271843701e-07
	BEST4	-0.85187202563858	0.0523980100731714		BEST4	-0.224485754859174	0.514703189970791
	PLK3	0.132839593128673	0.598175426120931		PLK3	0.0254407055998194	0.865305098986425
	TCTEX1D4	-0.9302742148667	0.100572553445028		TCTEX1D4	-0.170567485352237	0.848005884307001
	BTBD19	-0.165190515002605	0.655728921755866		BTBD19	-0.819459207550764	0.101383760850643
	PTCH2	0.198461461394904	0.6286518652175		PTCH2	1.41057895889034	0.00117015040624198
	EIF2B3	-0.16179394039765	0.230017420858707		EIF2B3	0.234436536883236	0.154394422651407
	HECTD3	0.10418454730781	0.63314078175323		HECTD3	0.42649066611516	0.126342262147679
	UROD	-0.0952221378011446	0.475118223005011		UROD	-0.169938362445428	0.281457678600547
	ZSWIM5	-0.488795597883285	0.294178371524233		ZSWIM5	0.680624737002068	0.163301678065016
	LINC01144	-1.40923390522655	0.00852880871170662		LINC01144	-0.146779869035531	0.639853220596375
	HPDL	0.0142985317509522	0.691274513323686		HPDL	0.123597445342827	0.829819156355807
	MUTYH	0.155353382874853	0.370025356825107		MUTYH	0.210258221811086	0.298628439500607
	TOE1	0.161649963065693	0.356463263676387		TOE1	0.102157051675359	0.648592998714773
	TESK2	-0.1053174495041	0.651238064837215		TESK2	-0.27998611468028	0.295031610208545
	CCDC163P	-0.410275328055028	0.36496154342319		CCDC163P	0.311899776147864	0.528122588418073
	MMACHC	-0.481023842741755	0.172586678875599		MMACHC	-0.337373098673133	0.365675715032031
	PRDX1	0.0771806207796772	0.487981317780322		PRDX1	0.028968748994462	0.800345007447879
	AKR1A1	-0.0230713291910252	0.789375250230991		AKR1A1	-0.0127572347960545	0.897363998628414
	NASP	0.0584299382075769	0.64268598185985		NASP	0.0747822776980442	0.59823320770238
	CCDC17	-0.574614806396788	0.268498950511567		CCDC17	0.0863547264048031	0.887054675390846
	GPBP1L1	-0.0736911129495345	0.600735661404356		GPBP1L1	0.269999865369372	0.092076091126128
	TMEM69	-0.0556283246872243	0.668135754973414		TMEM69	-0.102014381383118	0.504947688997868
	IPP	-0.139988992654833	0.598766014867132		IPP	0.01069304126156	0.987936142858593
	MAST2	-0.095868996475661	0.744301670383409		MAST2	0.278218067468625	0.481282337874952
	PIK3R3	0.0996425706398712	0.725933387607509		PIK3R3	1.11266016238049	0.00618962156563082
	RP4-533D7.4	-0.372061083368622	0.22066151674127		RP4-533D7.4	0.00519137194884986	0.977896511186608
	RP4-533D7.5	-0.911685177295635	0.0848651830670164		RP4-533D7.5	0.126363368572584	0.893291150888997
	TSPAN1	-0.117726365586919	0.5680956219574		TSPAN1	-0.0115644956772785	0.917955934625875
	POMGNT1	-0.074646745040901	0.613000932418637		POMGNT1	0.217019046561105	0.261508024919695
	LURAP1	-0.6773073653903	0.15395405054726		LURAP1	-0.00727163149005891	0.963038720219863
	RAD54L	-0.466147172740359	0.259455855895186		RAD54L	-0.0688665027295515	0.792309411901081
	LRRC41	-0.175420993402846	0.257398646382943		LRRC41	0.248678799297682	0.187677747328056
	UQCRH	-0.0400881224569537	0.693071058099507		UQCRH	-0.187829740024737	0.0986733123674415
	NSUN4	0.156398253543951	0.399604831859857		NSUN4	0.0933609764876527	0.698750444087457
	FAAH	-0.114946035263481	0.765032356360798		FAAH	0.43345608368198	0.418677216384454
	RP11-49P4.7	-0.0916555509538375	0.618300183706385		RP11-49P4.7	-0.0109828429363925	0.908347980146408
	MKNK1-AS1	-0.252909645508859	0.386482703049093		MKNK1-AS1	-0.0296660562203111	0.840273415586585
	KNCN	0	1		KNCN	0	1
	MKNK1	-0.559574169480349	0.00213196390985839		MKNK1	0.608568411206656	0.00270826844909056
	MOB3C	-0.256432542119076	0.16555013446682		MOB3C	0.458293815685424	0.0340123028411206
	ATPAF1	-0.100057170487549	0.435587364061088		ATPAF1	0.354558517106089	0.0156190169630266
	TEX38	-0.562517177251396	0.12704873986837		TEX38	-0.00917824508399892	0.896539135904535
	EFCAB14-AS1	-0.275646083441338	0.344058852815319		EFCAB14-AS1	-0.0472752212596157	0.793766394696068
	EFCAB14	-0.0913910647494764	0.35175398457207		EFCAB14	0.189269405521967	0.0988995261382095
	CYP4B1	0	1		CYP4B1	-0.168367282777543	0.542554350568863
	CYP4A11	0	1		CYP4A11	0	1
	CYP4A22-AS1	0	1		CYP4A22-AS1	0	1
	CYP4A22	0	1		CYP4A22	0	1
	LINC00853	0	1		LINC00853	0	1
	TAL1	0	1		TAL1	0	1
	STIL	-0.7017447739934	0.107749862301382		STIL	0.351466273443996	0.492026162357584
	CMPK1	-0.0998119415515272	0.379588539867422		CMPK1	-0.179917630380582	0.152550442181376
	LINC01389	-0.580856110687175	0.149480685420847		LINC01389	-0.0261177122630546	0.910940961451108
	FOXD2-AS1	0.189715504969608	0.549165921295103		FOXD2-AS1	-0.198452696391609	0.593314258229528
	FOXD2	0.127453264755927	0.583527532137221		FOXD2	0.192887747283167	0.687343355267244
	SLC5A9	0	1		SLC5A9	-0.0114758729490004	0.913541563412931
	RP5-1024N4.4	0	1		RP5-1024N4.4	0	1
	SPATA6	-1.47488793572265	8.2150128643662e-05		SPATA6	-1.23572361017406	0.00258228558268764
	AGBL4	-0.0966072693204519	0.585380148325844		AGBL4	-0.0141212465380146	0.893281591740754
	BEND5	-1.18655987035064	0.0228967771306555		BEND5	-1.05232112583159	0.0313739539834913
	ELAVL4	-0.355755379519408	0.322211860221612		ELAVL4	0.0351635100733875	0.914043106195219
	DMRTA2	0	1		DMRTA2	0	1
	FAF1	0.0156789664838821	0.890576088318496		FAF1	0.163024755131815	0.214970394571584
	RP5-850O15.3	-0.104706506141085	0.575981629082755		RP5-850O15.3	-0.0101748030751734	0.916277787418766
	CDKN2C	-0.0240113707934535	0.862576350826335		CDKN2C	0.222904115317496	0.386903317570967
	LINC01562	-0.98608004618154	0.0980005784902327		LINC01562	0.0464780667532482	0.95689369746508
	RNF11	-0.0160408316875327	0.885170029559943		RNF11	0.107902497862446	0.428990676892696
	RP11-296A18.6	-1.08941947784272	0.034151647113227		RP11-296A18.6	-0.0322148317121745	0.899885709841257
	TTC39A	-1.08096738799152	0.0440294057669365		TTC39A	0.204548153758521	0.721091987284052
	TTC39A-AS1	-0.463860526866753	0.375571407652713		TTC39A-AS1	-0.189712137864536	0.533541387336643
	EPS15	0.225490342716523	0.105495482107401		EPS15	0.862832757897686	4.98032038045407e-08
	RP11-253A20.1	-1.17310055464444	0.0480776192020895		RP11-253A20.1	0.190944723833576	0.773011497755658
	RP11-191G24.1	-0.728877005579291	0.197445565105185		RP11-191G24.1	0.351393665416077	0.489940062139965
	OSBPL9	-0.0955928429541457	0.364851798462953		OSBPL9	0.0243655322436881	0.849391634839983
	NRDC	-0.0132585148972416	0.912182300493915		NRDC	0.272875091756225	0.049406152920225
	RP4-657D16.3	-0.593957040308028	0.180430040423646		RP4-657D16.3	-0.284899598982135	0.483381145991345
	RP4-657D16.6	-0.622292021225337	0.12012370038292		RP4-657D16.6	-0.207699526830016	0.528273669272066
	RAB3B	-1.08164577467366	0.0410746167272658		RAB3B	-0.340261791205181	0.435981785717662
	TXNDC12	-0.111434315421882	0.205873660521395		TXNDC12	0.321139195898073	0.00141215753350228
	KTI12	-0.00382982957796318	0.994037996185258		KTI12	-0.491730777444685	0.0555259317783058
	RP11-91A18.4	-0.207483572059959	0.368030029082666		RP11-91A18.4	-0.0246575770971143	0.857456783209942
	BTF3L4	-0.0657458367529703	0.514117375316805		BTF3L4	-0.036629386780146	0.750169970540173
	ZFYVE9	-0.417026316160951	0.218838509691982		ZFYVE9	-0.614159645317183	0.112366292126619
	CC2D1B	-0.00767501165333445	0.961005540639097		CC2D1B	0.281614989271195	0.119956593446682
	RP11-155O18.6	0	1		RP11-155O18.6	-0.0156832664331648	0.89094184597637
	ORC1	-1.05252283833499	0.0582626031272957		ORC1	-0.169628696187117	0.583477182684468
	PRPF38A	0.0371218096335753	0.708888068143534		PRPF38A	-0.0925293534789327	0.419963664883475
	ZCCHC11	-0.105256962817477	0.418708408948006		ZCCHC11	-0.132285946316395	0.351288506835071
	RP11-25O10.2	-0.0893375582905204	0.662041421136503		RP11-25O10.2	-0.00571361173602929	0.949635591140058
	GPX7	0.216898379063299	0.150618121772023		GPX7	0.0911405525315038	0.582545545157329
	FAM159A	0.27854460415236	0.0048679558647772		FAM159A	-0.355640568752192	0.00211895943839903
	COA7	-0.314797939286194	0.301302845167704		COA7	-0.530862480377083	0.13179123498607
	ZYG11B	-0.614002864739683	0.000133396536396938		ZYG11B	0.0203631367519513	0.878993066003403
	ZYG11A	-0.470294659907015	0.392314547360749		ZYG11A	0.0622994934494417	0.903165390821355
	RP4-631H13.2	0	1		RP4-631H13.2	0	1
	ECHDC2	-0.0719694421506379	0.57661664184842		ECHDC2	0.288013128135194	0.0580418154355536
	SCP2	-0.19926554185982	0.0835877824712691		SCP2	0.232965528837866	0.0766359829078391
	PODN	-1.02797485409554	0.0164138133004328		PODN	0.0201192121301062	0.822451944999437
	RP11-334A14.5	-0.110931140548377	0.547361603315733		RP11-334A14.5	0	1
	SLC1A7	-2.05372241045889	0.000415522219124334		SLC1A7	0.528404250678913	0.638874743539766
	CPT2	0.0751085690423665	0.707450645284608		CPT2	0.193885787385072	0.424048159089881
	RP5-1024G6.2	-0.873930175752797	0.167719877876678		RP5-1024G6.2	-0.233379645431271	0.63984756428262
	C1orf123	-0.182539887265941	0.0940582031825496		C1orf123	-0.0163699824499287	0.891380037683435
	RP5-1024G6.7	0.0319056709244377	0.864769055027187		RP5-1024G6.7	0.52130250756121	0.231626020259366
	MAGOH	0.134251497241396	0.177939573253515		MAGOH	0.01503365731673	0.90727887962569
	RP5-1024G6.5	-1.05586192678484	0.049240570484744		RP5-1024G6.5	-0.322032895876682	0.491937536742993
	LRP8	-0.100540575398937	0.691617154964566		LRP8	0.676435574541482	0.0302434485737739
	RP4-784A16.5	0.373558093268651	0.290289788409393		RP4-784A16.5	0.657442441216746	0.105323992203118
	RP11-117D22.2	0.536174097710098	0.160446001497185		RP11-117D22.2	-0.771937229844903	0.14404388338683
	GLIS1	-0.578772972346641	0.464387379050597		GLIS1	0.0473948165958949	0.938698995660435
	NDC1	-0.19045998544376	0.466140741582115		NDC1	-0.661291418288098	0.0363484999415625
	YIPF1	0.0351268013065045	0.889544603989304		YIPF1	0.306068206985453	0.369644824539376
	HSPB11	0.420437564463429	0.000844311682888635		HSPB11	0.408164089790423	0.00530509310352927
	LRRC42	0.321618126428354	0.0990881991012167		LRRC42	-0.153665894551634	0.513250217562829
	TMEM59	0.138769837455495	0.0507696559553249		TMEM59	0.255639791621855	0.00141103816787305
	TCEANC2	-0.0266530877847721	0.862101640346394		TCEANC2	-0.152933809985744	0.397236031976162
	CDCP2	0	1		CDCP2	-0.0114093030034763	0.914718391577945
	RP11-446E24.4	-0.10579879837431	0.546171207081898		RP11-446E24.4	-0.00218259060220171	0.966707102742471
	CYB5RL	-0.540159353102436	0.226154164582448		CYB5RL	0.095754646519848	0.952383336949994
	MRPL37	0.17670859585063	0.201719437588538		MRPL37	0.0553424467262585	0.745990352101682
	SSBP3	-1.434076381016	6.24173061326707e-10		SSBP3	-0.368333225454141	0.142895543266906
	SSBP3-AS1	-0.662132954009544	0.187178605621861		SSBP3-AS1	0.038810346393561	0.993548760144117
	RP5-997D24.3	-0.113390201162462	0.535683117944951		RP5-997D24.3	-0.0148794957931765	0.893574309831201
	ACOT11	-0.84066196563495	0.085530245054474		ACOT11	0.407932688474312	0.400296507892168
	MROH7	0	1		MROH7	-0.00781849275929968	0.934634994579841
	MROH7-TTC4	0	1		MROH7-TTC4	0	1
	TTC4	-0.181477655987298	0.317833533748491		TTC4	-0.0951482972237814	0.648787302435261
	PARS2	-0.93202103730308	0.0343734290670122		PARS2	-0.754179460262263	0.0909458203701887
	TTC22	-0.545285752238283	0.0262870591689649		TTC22	-0.0363036649676552	0.828572152778813
	LEXM	-2.07888098998131	0.000215366170212503		LEXM	-0.149811829650063	0.307213361179098
	DHCR24	-0.632605555583437	0.0889757726961955		DHCR24	0.383138982633019	0.295366156657114
	RP11-67L3.5	0	1		RP11-67L3.5	0	1
	RP11-67L3.4	-0.11094673086619	0.534922619303195		RP11-67L3.4	-0.0115879584296365	0.905594167992869
	TMEM61	0	1		TMEM61	0	1
	BSND	0	1		BSND	0	1
	PCSK9	0	1		PCSK9	-0.00252611880732157	0.966707834845025
	USP24	0.225681657667071	0.0674241905879052		USP24	0.197372633898547	0.210516346324816
	RP11-101C11.1	-0.101711933217111	0.585379724085456		RP11-101C11.1	-0.0108192683345847	0.916279328813409
	RP11-90C4.1	-0.105968038612874	0.58529197126136		RP11-90C4.1	0	1
	PLPP3	0	1		PLPP3	0	1
	PRKAA2	-0.103569545238787	0.585379594152146		PRKAA2	0	1
	C8A	0	1		C8A	0	1
	C8B	-0.110953961580551	0.539573381913863		C8B	0	1
	DAB1	-0.386839839375627	0.212068518400322		DAB1	-1.33277151765683	0.00443363982320043
	DAB1-AS1	-0.101205148655366	0.576993743773829		DAB1-AS1	0	1
	OMA1	0.00648798417597766	0.962203423103488		OMA1	-0.0395789887808112	0.802774980716498
	TACSTD2	-0.0966190452175464	0.614151762933523		TACSTD2	-0.0102024801712439	0.914716066488198
	MYSM1	0.0568428140355313	0.641470904928551		MYSM1	0.267877238227587	0.0682197252230613
	JUN	0.183030449268634	0.36475425890369		JUN	0.978695371767873	9.80141428369243e-06
	LINC01135	-1.06367701530048	0.0481970602833055		LINC01135	0.50895638033348	0.384523074540478
	RP11-63G10.3	-0.103328476119108	0.577766607361971		RP11-63G10.3	-0.00166598548628056	0.966705998625912
	RP11-63G10.2	-0.103417816883416	0.585379594152147		RP11-63G10.2	0	1
	RP4-794H19.1	-0.679024428951752	0.136197070879196		RP4-794H19.1	0.222210306254005	0.902474734329595
	LINC01358	-0.35001830817645	0.371597120004346		LINC01358	0.104285596763352	0.994109158505968
	RP11-145M4.2	-0.110804144479541	0.540307450895294		RP11-145M4.2	0	1
	RP11-467C18.1	-0.104397487793511	0.542899568079483		RP11-467C18.1	0	1
	FGGY	-0.310246176936405	0.24215393124793		FGGY	0.990110591188294	0.00199541807318872
	HOOK1	-0.678696914163301	0.0145540447941973		HOOK1	-0.547530475958623	0.0799377848131811
	CYP2J2	-0.119731449646685	0.534965270627154		CYP2J2	-0.0244980366412366	0.848504143224688
	RP11-776H12.1	-0.105133958142388	0.582101476973519		RP11-776H12.1	-0.0104982890948196	0.916278410670326
	RP11-436K8.1	-0.102335253180644	0.585379594152146		RP11-436K8.1	0	1
	NFIA	-0.680266209290894	0.000447771242317628		NFIA	-0.266726140170932	0.254091197442926
	TM2D1	-0.0568055747247106	0.616771731728003		TM2D1	0.0891624139914699	0.508325964997994
	RP11-430G17.3	-0.570127571998538	0.117228520535452		RP11-430G17.3	-0.0359799773473847	0.788427314970312
	INADL	-0.218110558661951	0.344289249255599		INADL	0.116998128218306	0.61437905099091
	L1TD1	-0.181475228531829	0.609117995401892		L1TD1	0.404203987715114	0.368291188483434
	USP1	0.0550509202174093	0.583748436937398		USP1	0.0708021098597016	0.545277193623185
	DOCK7	0.33003143901769	0.188927169126885		DOCK7	0.505824166702108	0.0912329529340142
	ANGPTL3	-0.666129858391964	0.154283428172873		ANGPTL3	-0.0395029227550319	0.862207987609726
	RP11-230B22.1	-0.306096590626181	0.298578855558993		RP11-230B22.1	0	1
	ATG4C	-0.244907017759468	0.129157792192108		ATG4C	-0.308035251674542	0.127300768891523
	RP4-771M4.3	0	1		RP4-771M4.3	0.00566717995499179	0.975550587045886
	RP11-335E6.2	0	1		RP11-335E6.2	-0.0114542747223795	0.913541705139964
	RP11-335E6.3	-0.100952592310181	0.585379594152146		RP11-335E6.3	0	1
	FOXD3-AS1	0	1		FOXD3-AS1	-0.00707231629821282	0.949639850132119
	FOXD3	0	1		FOXD3	0	1
	ALG6	-0.185423154287089	0.187283541143744		ALG6	0.221786290964039	0.202620261584852
	ITGB3BP	-0.200451974289939	0.271785102202983		ITGB3BP	-0.175366913826384	0.379382097068072
	EFCAB7	-0.188109931494774	0.338946746898787		EFCAB7	-0.281631377385619	0.239172018362293
	PGM1	-0.191906654962863	0.223527109950361		PGM1	0.0783622653871163	0.71201416240157
	ROR1	-0.107992616540883	0.54745478819979		ROR1	-0.0106049220805161	0.916279124981819
	CACHD1	-0.171488279891132	0.416016318814219		CACHD1	-0.0433758659362336	0.761358101770792
	RAVER2	-0.743806312281017	0.0554353344712249		RAVER2	0.215984207259794	0.66754524594454
	JAK1	0.0184613209761903	0.829726865967517		JAK1	0.285276668194742	0.00155314028716727
	RP4-535B20.4	-0.676906756177007	0.141724397013141		RP4-535B20.4	0.057656583030859	0.910046825327064
	RP4-535B20.1	-0.619355416226123	0.274724841355113		RP4-535B20.1	-0.120558071875038	0.753757236246311
	AK4	-0.248516269977611	0.681694277361938		AK4	0.0372498366488899	0.901990568553287
	DNAJC6	-0.696857856219187	0.209544605047671		DNAJC6	-0.422706694325493	0.384561081817988
	LEPROT	-0.202956155313068	0.0552987237112019		LEPROT	0.238420595889051	0.0513053999479281
	LEPR	-0.615408782060532	0.107124406859731		LEPR	0.248233692220175	0.571102878169516
	PDE4B	-0.0832149389972296	0.688038889774589		PDE4B	0.356520560641073	0.13639239211027
	RP4-598P13.1	-0.308374436414699	0.367522166812734		RP4-598P13.1	-0.0684199565610035	0.745693204170717
	WDR78	-0.0486787442004147	0.920315478467192		WDR78	-0.491462691016651	0.286617070122642
	MIER1	0.0477646462524846	0.553112075871278		MIER1	0.322629695150435	0.000340009689752509
	SLC35D1	-0.167294085443041	0.265402118757922		SLC35D1	0.527997765686078	0.00336202334292118
	C1orf141	0	1		C1orf141	0	1
	IL23R	-0.680624380992972	0.0154035449058467		IL23R	1.41227824923349	0.00217541363844798
	IL12RB2	-0.8699425866076	0.0114034511662609		IL12RB2	2.15932661099193	6.8274582929525e-07
	SERBP1	-0.0486233969763125	0.47986772156584		SERBP1	-0.0257977755500425	0.733262446093938
	GADD45A	0.0422318103202018	0.892292506754405		GADD45A	0.146603552750608	0.597993861968567
	GNG12	-0.131900372782102	0.523711837546202		GNG12	0.00937993585858368	0.970736099705261
	DIRAS3	-0.0912446794057849	0.526789068394623		DIRAS3	-0.00241828094061023	0.949632670438519
	DEPDC1	-0.212431900885039	0.473958312051858		DEPDC1	-0.026680765838398	0.857209959456189
	LRRC7	-0.131582826894248	0.653838784338198		LRRC7	0.144790958722883	0.694790957860457
	LRRC40	-0.210635031824273	0.154014924368449		LRRC40	0.101056313179776	0.585154014017318
	SRSF11	0.0338868651557158	0.704471381213996		SRSF11	0.0913805374136364	0.367585520547026
	RP4-677H15.4	-0.38386930243154	0.23460455387415		RP4-677H15.4	-0.0697196762658015	0.776687160547727
	ANKRD13C	-0.0135433023430964	0.929994538966379		ANKRD13C	0.298174082950116	0.0683068453351175
	HHLA3	-0.246517359871038	0.229339409761517		HHLA3	-0.491141540891938	0.0444143011656197
	RP11-180O5.2	-0.104513943258235	0.585291971270151		RP11-180O5.2	0	1
	CTH	-0.117987497312173	0.801021592286848		CTH	-0.387722415976627	0.331922266054657
	RP11-42O15.3	-0.298497858560866	0.350231337176614		RP11-42O15.3	-0.0250567073897863	0.874601893144082
	PTGER3	-0.103547214379269	0.570287251814897		PTGER3	0	1
	ZRANB2-AS1	-0.665120722539924	0.273909434396359		ZRANB2-AS1	0.628763678529977	0.240492212556481
	ZRANB2	-0.0148479884988053	0.918290006299751		ZRANB2	0.119933751000174	0.430314698131437
	NEGR1	-0.0951008878346042	0.57795219283572		NEGR1	-0.00866280506421125	0.916275235418626
	LRRIQ3	-0.306012465599301	0.426932418787724		LRRIQ3	0.612709509478	0.130203120921716
	FPGT	-0.414017497933138	0.0531899816840846		FPGT	-0.198000755236071	0.407553726265695
	FPGT-TNNI3K	-0.786733519756327	0.0775185276322075		FPGT-TNNI3K	-0.40676580514205	0.368889157491307
	TNNI3K	-0.101761084310278	0.567962047528928		TNNI3K	0	1
	RP11-439H8.4	-0.109620182109385	0.546624300254187		RP11-439H8.4	-0.0107307810895252	0.916279244938806
	LRRC53	-0.111527272280161	0.546283543804227		LRRC53	0	1
	ERICH3	-0.579813293248083	0.0991326337473905		ERICH3	0	1
	RP11-17E13.2	-1.01576763384054	0.0675708237173082		RP11-17E13.2	-0.245913366165488	0.478592065817248
	CRYZ	-0.130919862121746	0.571996950304477		CRYZ	0.266427094293954	0.331775452772993
	TYW3	-0.149425149859791	0.48205945857993		TYW3	-0.0611114831277091	0.792612762760239
	SLC44A5	-0.650121776643314	0.073790759078643		SLC44A5	-0.126778775153578	0.651444589387182
	RP4-682C21.5	-0.153550811914062	0.47994983614345		RP4-682C21.5	-0.0167769133219102	0.895214903207196
	ACADM	-0.0202333988838851	0.846985458353922		ACADM	0.101215647904998	0.430910908297816
	RABGGTB	0.159671180039485	0.163173304946849		RABGGTB	-0.054093036907488	0.681586489225822
	MSH4	-0.480833137115255	0.253465844072402		MSH4	-0.0375966188470085	0.861118951036161
	RP11-550H2.1	-0.110879689162471	0.547454624360592		RP11-550H2.1	0	1
	ST6GALNAC3	-0.54491223806956	0.445190310252245		ST6GALNAC3	0.0941991914676175	0.806950433768154
	RP5-1102E8.3	-0.0984341611998881	0.614151647499523		RP5-1102E8.3	0	1
	ST6GALNAC5	-0.0990927194872571	0.58538005499671		ST6GALNAC5	-0.0153025528493567	0.893573805050166
	PIGK	-0.197440852340972	0.192749295923039		PIGK	-0.414055318649456	0.0200845216907225
	AK5	-2.09535712694815	5.04311663657465e-06		AK5	-3.31719406058442	2.23312097838378e-09
	RP11-375A5.1	0	1		RP11-375A5.1	-0.0152217816126975	0.893572962366899
	ZZZ3	0.00564869725651055	0.962461113596503		ZZZ3	-0.0913077180930646	0.511437287932474
	USP33	-0.0356615084307258	0.701907344874738		USP33	0.172214280476821	0.124136968536848
	FAM73A	0.0225043886048406	0.862972098487264		FAM73A	-0.052921549494125	0.745074100571463
	NEXN-AS1	-0.473868558342118	0.42436842728679		NEXN-AS1	-0.0541863846342801	0.785334100260707
	NEXN	-0.305938104884192	0.350802653325902		NEXN	-0.866808972459316	0.0225559610024583
	FUBP1	0.213951330053197	0.0294987332618216		FUBP1	0.284392097109484	0.0124885488852505
	DNAJB4	0.208609772545138	0.529966639939394		DNAJB4	0.0929595539107014	0.831739283889576
	GIPC2	-0.727963536107613	0.122840259135351		GIPC2	-0.065854686459252	0.793779288182441
	RP11-386I14.4	0.554893263881416	0.2078734487208		RP11-386I14.4	0.85489050982034	0.0512657519912349
	IFI44L	-0.776829402726136	0.0128164557038218		IFI44L	-0.23978256876618	0.59905145352097
	IFI44	-0.446913093642057	0.0255312838298973		IFI44	0.745546820818595	0.00037199985405379
	ADGRL4	0	1		ADGRL4	0	1
	RP5-887A10.1	-0.585130336188191	0.0983115553917561		RP5-887A10.1	-0.0549692831218094	0.814439505187168
	ADGRL2	0	1		ADGRL2	0	1
	LINC01362	-0.109331631681677	0.541430005131342		LINC01362	-0.0165375278848972	0.885026611056265
	RP11-475O6.1	-0.927079754927616	0.091099948759219		RP11-475O6.1	-0.591384407976668	0.243378645351436
	TTLL7	-1.7339377895851	0.0016224875962344		TTLL7	0.349534077518569	0.564630216972637
	RP11-486G15.2	0.113147252193465	0.607555451090518		RP11-486G15.2	0.0984800650267958	0.904101003456098
	PRKACB	0.174723680413985	0.124423873618372		PRKACB	0.220595550613561	0.101343547698037
	SAMD13	-0.674408426659993	0.0812506405797364		SAMD13	0	1
	DNASE2B	0	1		DNASE2B	0	1
	RPF1	-0.0674956896767577	0.521273033320812		RPF1	-0.094426655890923	0.445214106601272
	GNG5	0.0885251652464628	0.490204916910215		GNG5	0.189236857734818	0.180932107940919
	CTBS	-0.181833664329979	0.0586593407651975		CTBS	0.115750656471884	0.284042068961206
	SSX2IP	-0.950249533860148	0.000882754586971798		SSX2IP	-0.278510426915342	0.332783780233907
	LPAR3	-1.13299066791434	0.0351355731584389		LPAR3	-0.235510446635441	0.804593935982217
	MCOLN2	0.267473873910224	0.254663407861589		MCOLN2	0.609217716199727	0.0781329526219747
	WDR63	-0.469108965112251	0.610230966048948		WDR63	0.208514692354132	0.879541942403925
	MCOLN3	-1.02279528594473	0.073380062887474		MCOLN3	-1.93781178177531	0.00110561550287232
	SYDE2	-0.190137980981664	0.752706497619819		SYDE2	-2.18087121588842	2.6375223265533e-06
	C1orf52	0.00170638504299487	0.990424172600038		C1orf52	-0.0291518039253302	0.854029614004974
	BCL10	0.130088499414901	0.26803048869886		BCL10	-0.040535759087091	0.754053715377571
	RP11-131L23.1	-1.08895857822902	0.0344573527936237		RP11-131L23.1	-0.13303807454414	0.701382653765194
	RP4-621F18.2	0	1		RP4-621F18.2	-0.0114093030034763	0.914718391577945
	RP11-290M5.4	-0.108636713983565	0.574825212238776		RP11-290M5.4	0	1
	ZNHIT6	-0.116389146198961	0.338617297792404		ZNHIT6	-0.134650575524705	0.335571882703157
	COL24A1	-0.122698330918482	0.524949703667269		COL24A1	-0.0116143916703702	0.912795424538633
	ODF2L	-0.704093563479748	3.48885442898476e-05		ODF2L	0.244830597132695	0.183547520174856
	RP4-651E10.4	-0.122716891479655	0.536813691305621		RP4-651E10.4	-0.00390455779129304	0.946919840709415
	RP4-612B15.3	-0.412734912602254	0.209535947080051		RP4-612B15.3	0.44544207008851	0.279925824395843
	SH3GLB1	-0.0542265212858615	0.609992890487933		SH3GLB1	0.350579351868665	0.00391015866748941
	SEP15	0.0180489618811893	0.775020318107747		SEP15	0.0755884522185563	0.297383885311523
	HS2ST1	-0.19982934472331	0.235792588479564		HS2ST1	0.391841485937853	0.0470123058892838
	RP4-604K5.3	-0.294920959646578	0.34867780658799		RP4-604K5.3	-0.0962035791791875	0.679416629805084
	RP5-1052I5.2	-0.112666994831039	0.533649257617353		RP5-1052I5.2	0	1
	LINC01140	-0.0958109434465247	0.614930883679115		LINC01140	-0.0148870208492883	0.886464513229243
	LMO4	0.185140102800514	0.374569602088948		LMO4	0.579619986968554	0.0100366995717264
	LINC01364	-0.148098507500463	0.45421667445623		LINC01364	-0.00521366117298362	0.954669452208322
	PKN2-AS1	-0.137017274509769	0.476933615178101		PKN2-AS1	-0.0145516956477444	0.904139527744814
	PKN2	0.133693470780886	0.180895950397692		PKN2	0.180373049189745	0.126018582248516
	GTF2B	0.188178025742015	0.138141602479523		GTF2B	0.286565149856769	0.0445936939698889
	CCBL2	-0.0517803157728354	0.650414942083611		CCBL2	-0.0603583549155746	0.651956835011979
	RBMXL1	0.175778221256195	0.25218826712184		RBMXL1	0.410508340096543	0.0237945660482335
	GBP3	0.0538094639246268	0.74148902711345		GBP3	0.351277370119561	0.083384560099948
	GBP1	0.192403891674296	0.320544932558999		GBP1	-0.0611074551728614	0.80946126412311
	GBP2	0.0860731284564136	0.499518000167772		GBP2	-0.0411074369198189	0.75284622726721
	GBP7	-0.208224126502175	0.710755539793478		GBP7	-0.265125908785513	0.590953554968011
	GBP4	0.271802322890582	0.10992727731219		GBP4	0.434308894590243	0.0187577601031899
	GBP5	0.0645058558333608	0.769692212505131		GBP5	0.921667207492588	9.31940000762881e-05
	RP4-620F22.2	-0.337284172014177	0.285503141020276		RP4-620F22.2	-0.0472087386789344	0.790945486883051
	GBP6	-0.592428939971682	0.421970826552463		GBP6	-0.260823326533907	0.552832238486132
	LRRC8B	0.293151247724226	0.178049793239914		LRRC8B	-0.355539969932278	0.164044977693838
	FLJ27354	-0.272951139470424	0.307308909671949		FLJ27354	-0.855682768895234	0.00436182750430666
	LRRC8C	-0.40509654126913	0.0362026928483141		LRRC8C	-0.599550327196069	0.00487941739990043
	RP5-943J3.2	-0.990851524353609	0.0207980166683618		RP5-943J3.2	-0.76311409065766	0.0644681304916025
	LRRC8D	-0.177502416891037	0.401749292638788		LRRC8D	-0.179288315387938	0.471636980606586
	RP11-302M6.5	-0.106248763850462	0.547454929053068		RP11-302M6.5	-0.0106219282288282	0.91471693829191
	ZNF326	-0.120603314045931	0.304983173515857		ZNF326	0.0188685490987783	0.900192789706944
	RP4-665J23.1	-1.31235174040199	0.00429136961182822		RP4-665J23.1	0.219185784149384	0.696505700172586
	RP4-665J23.2	-0.108406280178083	0.54736166118105		RP4-665J23.2	-0.00330902422261929	0.966708688413713
	RP4-665J23.4	0	1		RP4-665J23.4	-0.0069152240522812	0.949639070679639
	ZNF644	0.126928551554381	0.139851649401748		ZNF644	0.0800010951646528	0.430246900472212
	HFM1	0	1		HFM1	0	1
	CDC7	-0.0475806786469417	0.912803464415742		CDC7	0.0915559704238454	0.805354317064235
	TGFBR3	-0.531208067459584	0.0583732342539459		TGFBR3	0.620410460061817	0.0511520048134065
	BRDT	-1.04691564601354	0.0444562135080542		BRDT	0.526122831471984	0.311063584757409
	EPHX4	-1.89134091385366	0.000835996220959258		EPHX4	1.06974067090166	0.0401133259990796
	SETSIP	-0.111569168982376	0.524613722655497		SETSIP	-0.0200543223460313	0.864146544677254
	BTBD8	-0.626891412782816	0.0321803713479396		BTBD8	0.299214021683753	0.373144368329532
	KIAA1107	-1.13632042847358	0.000208034839245421		KIAA1107	-0.447390614078995	0.191247048253228
	RP4-621B10.8	-0.984160501780396	0.0218644850834771		RP4-621B10.8	-0.280074525364663	0.505748906909937
	C1orf146	0	1		C1orf146	0	1
	GLMN	0.135440722013508	0.361313066966116		GLMN	0.526703175064461	0.00327884086757371
	RPAP2	0.0241343146088032	0.835916577367983		RPAP2	0.297158364464351	0.0265909711904698
	GFI1	0.339211389785841	0.122560949621919		GFI1	2.10135137424793	2.91170510931267e-15
	EVI5	0.401141228781066	0.224878645255378		EVI5	0.407850431442024	0.402346207479266
	RPL5	-0.213568726906537	0.0885867082143599		RPL5	-0.745251438049649	5.92496019985387e-08
	FAM69A	-0.570768924624954	0.00855998679290565		FAM69A	0.515423683268468	0.0341627611779441
	MTF2	-0.0163933656978943	0.863232205484841		MTF2	0.23620798488882	0.0365636933487821
	TMED5	0.0261637577335071	0.804796977220838		TMED5	0.259955650387153	0.0360556543221969
	CCDC18	0.0325867199915394	0.839700421598454		CCDC18	0.0457511569368372	0.831431067423429
	DR1	0.092119105212399	0.46935095234025		DR1	0.290288832004163	0.0489184309289826
	FNBP1L	-1.60441510325563	0.000655218932426676		FNBP1L	-1.78849984365124	0.00342059753260016
	BCAR3	-0.986112817124107	0.0604192081773666		BCAR3	-0.107359575952348	0.86594552753447
	RP5-1033H22.2	0	1		RP5-1033H22.2	0	1
	RP4-561L24.3	-0.864841199364529	0.088619310032713		RP4-561L24.3	-0.167525760049293	0.527797512876106
	DNTTIP2	0.104570464391194	0.32068179282843		DNTTIP2	-0.0116727508564607	0.911407824980775
	GCLM	0.0922208375905457	0.447590745992702		GCLM	0.436477528453843	0.00351495574960564
	ABCA4	0	1		ABCA4	0	1
	ARHGAP29	-0.197455248732446	0.373637463280691		ARHGAP29	0.00900446665000223	0.987264122091343
	ABCD3	-0.419720828583617	0.00334166340328623		ABCD3	-0.236449746745111	0.17087622023624
	F3	-0.228841370233622	0.349905442765848		F3	-0.0430135945772921	0.782049040302838
	RP11-86H7.6	-0.112666994831039	0.540307387391495		RP11-86H7.6	0	1
	SLC44A3	-1.28922485353821	0.00360662801090203		SLC44A3	-0.0979194426755148	0.918981317411341
	CNN3	-1.6400988475009	0.000471054117378347		CNN3	-0.970276633352695	0.0744474484225911
	RP4-639F20.1	-0.676196110039199	0.126728444740657		RP4-639F20.1	-0.200617801193282	0.578319232969125
	ALG14	0.0325693650836523	0.868964120553532		ALG14	-0.62593587595739	0.0160432262196909
	TMEM56	-0.820412940064655	0.0680245877747355		TMEM56	-0.174317168432382	0.615367417983569
	TMEM56-RWDD3	-0.682303104387016	0.151719577732001		TMEM56-RWDD3	-0.581800979131066	0.215913031236369
	RP11-57H12.3	-0.32279749247954	0.321034943779671		RP11-57H12.3	-0.0547046164568449	0.765407638789967
	RWDD3	-0.0581965796288181	0.839394986107933		RWDD3	-0.110909096270237	0.685085603813946
	RP11-57H12.5	-0.0975082132451209	0.581355277538925		RP11-57H12.5	-0.0133938580202393	0.894856331039647
	FLJ31662	0	1		FLJ31662	0	1
	PTBP2	0.182332640260756	0.188009247803952		PTBP2	0.362484763980771	0.0333324858353137
	DPYD	0.0162721749461702	0.8944247095167		DPYD	0.14357020947279	0.282404688636789
	DPYD-AS1	-1.18401245645395	0.0228719699626259		DPYD-AS1	-0.0553541454793507	0.906073314053619
	DPYD-AS2	-0.983459726455931	0.0352913309905185		DPYD-AS2	-0.0556657236300104	0.821766528595685
	SNX7	-0.375752796738791	0.309221320329192		SNX7	-0.208709289413796	0.492133545063461
	PLPPR5	0	1		PLPPR5	-0.0116196363995179	0.913542294755659
	PALMD	0	1		PALMD	-0.00707231629821282	0.949639850132119
	FRRS1	-0.720429707259575	0.223205559597442		FRRS1	0.16377003771451	0.948524269827743
	AGL	0.103564079701532	0.339269785823477		AGL	0.157981170932205	0.243899316721334
	RP5-884G6.2	-0.931440097538623	0.0245507973152484		RP5-884G6.2	-0.702352752156238	0.0634841016209539
	SLC35A3	-0.00523690609916242	0.964684560175368		SLC35A3	0.307372674659802	0.0228808151564452
	MFSD14A	0.0385947052646871	0.775156507211465		MFSD14A	0.0755528638021845	0.64781497443293
	RP4-714D9.2	-0.105735018985677	0.546733499084224		RP4-714D9.2	-0.0116170036529556	0.908350785121992
	SASS6	0.284457757665783	0.107519435657884		SASS6	0.372715886715182	0.101259959774252
	TRMT13	0.0544485895596018	0.729360256166452		TRMT13	0.0364352068670561	0.858449769150601
	LRRC39	-0.887987039727089	0.102764143491064		LRRC39	0.183028105244031	0.747848842909072
	DBT	-0.164449786346199	0.270460283512518		DBT	-0.0204590844501262	0.901638505683838
	RTCA-AS1	-0.324702962235548	0.526935353200193		RTCA-AS1	0.16205261005764	0.883942111167413
	RTCA	-0.0438447571950302	0.712721669394298		RTCA	0.247963678361093	0.0765651868808449
	RP5-837M10.2	-0.105968038612874	0.58529197126136		RP5-837M10.2	0	1
	CDC14A	-0.607352046306107	0.00284874599284364		CDC14A	-0.114918401969438	0.648293816458238
	RP5-837M10.4	-0.227085918302059	0.388848308678495		RP5-837M10.4	-0.0123468006523252	0.932860455142234
	GPR88	-0.100268614015662	0.568458143197642		GPR88	0	1
	VCAM1	2.14816126245277	2.5753361387724e-06		VCAM1	0.126659203748335	0.632623183498956
	EXTL2	0.104559113335195	0.614947210330953		EXTL2	0.481629872042089	0.122601066242539
	RP4-549L20.3	0.00742837396274795	0.996377224923281		RP4-549L20.3	0.594430014963996	0.220224661827262
	SLC30A7	0.0203708806733898	0.861874156226383		SLC30A7	0.062464514412154	0.678060562040306
	DPH5	-0.395511443104967	0.00869192410277163		DPH5	-0.686946182753133	7.26086632526852e-05
	RP11-421L21.2	-0.180037439848453	0.713936670519231		RP11-421L21.2	-0.552928531163032	0.220381897036328
	RP11-421L21.3	-0.610213979630216	0.059158842252809		RP11-421L21.3	-1.75733311679065	2.3431622341181e-06
	RP4-575N6.4	-0.90141439568626	0.0264306761311638		RP4-575N6.4	-2.08483246671448	6.0121042464644e-06
	S1PR1	-1.07908829736747	0.00159395351036621		S1PR1	-1.72249761310625	2.60694910442647e-06
	LINC01307	-0.388720040614735	0.182809577911279		LINC01307	-0.0295195445459687	0.823254752940724
	RP11-411H5.1	-0.0971109119204318	0.625067732309119		RP11-411H5.1	-0.0106045215841814	0.91627850632698
	RNPC3	-0.221327539532824	0.236575809348318		RNPC3	-0.184694663566035	0.364295281819544
	AMY2B	-0.431214973505013	0.322350429107389		AMY2B	-0.401039611303168	0.320047136493344
	AMY2A	0	1		AMY2A	-0.0150886540958396	0.895037515894199
	RP5-947P14.1	-0.355247376559177	0.266459818273642		RP5-947P14.1	-0.0653558408590187	0.783973644167147
	PRMT6	-0.816410338202681	0.00554170559881642		PRMT6	0.12034187473917	0.751741924980401
	NTNG1	-0.140049005600127	0.496728373240587		NTNG1	0.008327284952698	0.989638641390459
	VAV3	-0.0428743861055053	0.802255225788494		VAV3	1.38788991656992	2.59351121514317e-13
	VAV3-AS1	-1.10031402967047	0.0368232615904916		VAV3-AS1	0.12460118326801	0.979531403636548
	RP11-356N1.2	-0.126906173818242	0.479115852682702		RP11-356N1.2	-0.0112308718268496	0.903144942007254
	SLC25A24	-0.0552035976952765	0.788642432417334		SLC25A24	0.237301780317561	0.239040064776287
	RP11-483I13.5	-0.730237659715789	0.128065419478606		RP11-483I13.5	-0.0173612042011994	0.852410306340373
	FAM102B	-0.029805177020271	0.925051852087458		FAM102B	0.22603256527745	0.482763444166959
	HENMT1	-0.011233795012627	0.959290451375218		HENMT1	0.190053329246599	0.35214202107645
	PRPF38B	0.189913425591231	0.0274880280952793		PRPF38B	0.178510282279547	0.0672311580333688
	FNDC7	-0.662475171749097	0.163227442299546		FNDC7	-0.0552661168609161	0.775669125032882
	STXBP3	-0.0658990895149308	0.556797012445133		STXBP3	0.200206555884298	0.124233088349581
	RP11-475E11.9	-0.655982512124891	0.183742969661746		RP11-475E11.9	-0.282060704758497	0.439039184334338
	GPSM2	0.0397644999156699	0.830519224484607		GPSM2	0.251673831692686	0.286745914213029
	CLCC1	-0.118152469092189	0.593072877052675		CLCC1	-0.0967499450043311	0.695751640557663
	WDR47	-0.0119912136586497	0.968371634227491		WDR47	0.162329170279999	0.545031623466348
	TAF13	0.148944970611053	0.492996798536608		TAF13	0.233152487095507	0.418869293977423
	RP5-1065J22.8	-0.269305241633294	0.35599549996402		RP5-1065J22.8	-0.0989323608959525	0.705885499276232
	TMEM167B	-0.0537273985987868	0.766985237589539		TMEM167B	0.124606080258895	0.557333341117481
	SCARNA2	-0.0571417914290401	0.875034723809223		SCARNA2	0.00582448887255837	0.999538746452215
	C1orf194	-0.387038414424852	0.208434774511115		C1orf194	-0.0840419334545667	0.734909406230747
	KIAA1324	-0.176538133898147	0.606168207442101		KIAA1324	-0.289099910382268	0.489210440738042
	SARS	-0.0539308425917162	0.559213025732134		SARS	-0.0110814339625357	0.910684148048056
	CELSR2	-0.989400717090255	0.0410430477091707		CELSR2	-0.816528649393049	0.0714980152203842
	PSRC1	-0.0894845968344535	0.909416249772571		PSRC1	0.484641876002094	0.362205899996898
	SORT1	-0.88713570097155	0.04522193097079		SORT1	-0.0276606528854311	0.810383640851627
	PSMA5	0.134659015240276	0.147479826692583		PSMA5	0.251193597322937	0.016510426567492
	ATXN7L2	-0.449633999773432	0.207405092812338		ATXN7L2	-0.740662373398489	0.072017326996981
	CYB561D1	-0.386627701567771	0.0664802033974812		CYB561D1	-0.0354180130579061	0.889467514072261
	AMIGO1	-1.00075526834012	0.000534891792169665		AMIGO1	-0.989595504607495	0.0040497735792879
	GPR61	-0.374776830916126	0.264082668741946		GPR61	-0.0503366123583896	0.79511217957302
	RP5-1160K1.8	0	1		RP5-1160K1.8	0	1
	GNAI3	0.0256173591063795	0.787215172427826		GNAI3	0.127343346414502	0.252654934226182
	GNAT2	-0.104566251640029	0.581333726872782		GNAT2	-0.0152273398222044	0.893573717214572
	AMPD2	-0.151662596956821	0.422794928891962		AMPD2	-0.414512143439437	0.0575652302413866
	RP5-1160K1.6	-0.101959770679652	0.585379968718535		RP5-1160K1.6	-0.0127977021111554	0.905595931442261
	GSTM4	0.133696074244102	0.530455311939198		GSTM4	0.294821924320065	0.320366046231914
	GSTM2	-1.38695796515405	9.65718080327726e-05		GSTM2	-0.0367534851986918	0.846423740572086
	GSTM1	-0.5178644312774	0.364262638564976		GSTM1	0.314939442922655	0.573795306825371
	AC000032.2	-1.30364648738187	0.00509345815470801		AC000032.2	-0.320771047649038	0.419521819230274
	GSTM5	-0.0954247301725914	0.581333376393862		GSTM5	0	1
	GSTM3	-0.0380528981685944	0.930819663688591		GSTM3	-0.0707194294674738	0.854120738685076
	RP11-195M16.3	0	1		RP11-195M16.3	0	1
	CSF1	0.660768448537003	0.0755389347325467		CSF1	1.1385884755601	0.0065289945862083
	AHCYL1	-0.112349022217227	0.380254032808988		AHCYL1	0.0406487413098678	0.794372596074074
	STRIP1	0.0611939253593471	0.719232062489892		STRIP1	0.117435734379725	0.612860237296499
	RP4-773N10.4	-0.205611866492148	0.680013220224775		RP4-773N10.4	-0.43428388014672	0.299703993999046
	ALX3	-1.00955397886564	0.0796235673481612		ALX3	-0.0324612126274124	0.842425296736277
	KCNC4-AS1	-0.905068902514516	0.0441593591350208		KCNC4-AS1	-0.216320040563951	0.570979191506221
	KCNC4	-0.713605847965174	0.0383370194102634		KCNC4	-0.491442502150376	0.22026899889725
	RP5-1074L1.1	-0.967055969564181	0.0564313461965478		RP5-1074L1.1	0.30255531090322	0.529240536617699
	RBM15	0.067899740068596	0.652720187933792		RBM15	0.217389713932355	0.280753607024312
	SLC16A4	-0.0760981047453533	0.816806490020729		SLC16A4	0.374085570688249	0.273134539417005
	RP5-1074L1.4	-0.577046481557964	0.0579395854220108		RP5-1074L1.4	0.364945901231726	0.40932253585764
	LAMTOR5	0.0650201892130668	0.469318315755482		LAMTOR5	0.131269899234863	0.205475790063761
	KCNA2	-0.452374650314011	0.343280328220697		KCNA2	0.526394282292408	0.204565534440455
	RP11-284N8.3	-0.0991068741081075	0.623591513645345		RP11-284N8.3	0.355734637822737	0.0654201520117638
	KCNA3	0.13367265454122	0.300381009652818		KCNA3	0.362183133844132	0.0147552549468205
	CD53	-0.0886700543865406	0.371058983219854		CD53	0.389995514223361	0.000373744042368318
	RP11-96K19.2	-0.683442481655088	0.103542037443847		RP11-96K19.2	-0.111975523353687	0.743703776209089
	LRIF1	-0.118042415444186	0.426450153530532		LRIF1	0.126099369943685	0.492600237830685
	RP11-96K19.5	-0.362740793947195	0.405974776332751		RP11-96K19.5	0.300739226108906	0.577301014360175
	DRAM2	0.0226260244437027	0.872957029839875		DRAM2	-0.0335452110414292	0.838542316937907
	CEPT1	0.0378534094397963	0.84030238598215		CEPT1	-0.0212603691423985	0.914755718061971
	RP5-1180E21.4	-0.474626847275481	0.239651652041952		RP5-1180E21.4	-0.217356292386609	0.505795365669684
	RP5-1180E21.5	0.0188025864933949	0.898199918536845		RP5-1180E21.5	0.136096787921027	0.601236469656811
	DENND2D	0.47847685629536	7.45820362161385e-06		DENND2D	0.159369052384637	0.208956824767804
	CHI3L2	1.037403149126	0.00114927705485286		CHI3L2	-0.878587224152122	0.0117127944431087
	PIFO	-0.672020839336935	0.182119822486315		PIFO	-0.142314187628306	0.714672988798522
	OVGP1	-1.23855234018397	0.0202075940733828		OVGP1	0.114289059275497	0.763039737195315
	WDR77	-0.199440304859144	0.181455634043325		WDR77	-0.166219796612865	0.330715658508104
	ATP5F1	-0.136911769850938	0.288518892643296		ATP5F1	-0.164824407885419	0.250612330270175
	C1orf162	-1.21351263425324	2.67628235997451e-09		C1orf162	-0.983683112503844	1.04662184647196e-05
	TMIGD3	-0.104818297770054	0.577515111994896		TMIGD3	-0.0122975772696493	0.90419586613131
	ADORA3	-0.0924027850777617	0.659467907032645		ADORA3	0.000753897985041381	0.98682699662095
	RAP1A	0.174009495747114	0.00486903427059994		RAP1A	0.42927148667691	7.68029429109078e-10
	LINC01160	-0.472515112300087	0.210396767622201		LINC01160	0.0852413413642389	0.847882459814759
	FAM212B	-0.227464597664557	0.590020299825277		FAM212B	0.138869671823991	0.723198503913463
	FAM212B-AS1	0	1		FAM212B-AS1	0.00117375589045881	0.984909627063703
	DDX20	0.00341069511545752	0.973041035314115		DDX20	0.0466993841809092	0.827461424382763
	KCND3	-0.971892790230381	0.0461543401369398		KCND3	0.0667403462084902	0.982856125949256
	RP11-88H9.2	0	1		RP11-88H9.2	-0.0116196363995179	0.913542294755659
	CTTNBP2NL	-0.343373307494178	0.484303594771978		CTTNBP2NL	0.524610211082987	0.424670635395656
	WNT2B	0.176942339327362	0.504440504472576		WNT2B	0.20144463510635	0.537891246207892
	RP4-671G15.2	-0.25890493813701	0.3890630046034		RP4-671G15.2	-0.0388635554599613	0.811068434801082
	ST7L	0.18028369757177	0.213805912729082		ST7L	0.261101560097096	0.125651698788259
	CAPZA1	0.165619922908014	0.08186054234224		CAPZA1	0.269784403988512	0.0119191136442819
	MOV10	-0.281158891264001	0.265493078488363		MOV10	0.0545162661881759	0.85774799433305
	RP11-426L16.3	-0.907112553630256	0.0769617033030745		RP11-426L16.3	0.142580484717949	0.874635125572037
	RHOC	0.223278503513033	0.345290821502047		RHOC	1.56972725561708	5.11500092254092e-10
	PPM1J	-0.941048018108391	0.0489669249721192		PPM1J	-0.121231881489506	0.650355699743465
	RP11-426L16.9	-0.287025702035243	0.348692255994987		RP11-426L16.9	-0.0505187465684549	0.78089044821716
	RP3-522D1.1	-0.103569545238787	0.585379594152146		RP3-522D1.1	0	1
	SLC16A1	0.62895703860119	0.00129921369415091		SLC16A1	0.219329579531655	0.334933069941099
	SLC16A1-AS1	0.315316448220498	0.0539795709215505		SLC16A1-AS1	-0.00543105451863354	0.973514866252573
	RP11-31F15.2	0.382386548495753	0.29242731952088		RP11-31F15.2	0.356133610118061	0.360604791714925
	LRIG2	-0.0141531653830162	0.93973295342636		LRIG2	-0.0696043411311177	0.687171648049933
	MAGI3	-0.94928364340575	0.00836136537642282		MAGI3	-1.19536881830751	0.002872576439913
	PHTF1	0.183297848076054	0.333848306387395		PHTF1	0.439749363502226	0.0391002549089699
	RSBN1	0.26096427277088	0.0327499720007028		RSBN1	0.283466245925553	0.0369306921146778
	RP5-1073O3.2	-0.726556283468759	0.114858502137596		RP5-1073O3.2	0.295195398866937	0.751118478676149
	PTPN22	-0.140071164130125	0.524558763127203		PTPN22	1.30412393282321	2.7269346876108e-08
	AP4B1-AS1	-0.0780835570981272	0.884974351669554		AP4B1-AS1	0.0851240151552241	0.887417948511522
	BCL2L15	-0.126355473211405	0.753841167134595		BCL2L15	-1.03364518209696	0.0273909717446836
	AP4B1	-0.128946868343351	0.459675418687852		AP4B1	0.114856055395369	0.624005580889823
	DCLRE1B	0.0661150686439586	0.800953416446113		DCLRE1B	0.154583979970929	0.683049641977877
	HIPK1-AS1	-0.115782810135885	0.634319515002241		HIPK1-AS1	0.628232209689023	0.0454015235700433
	HIPK1	-0.211945838292383	0.0932247699140954		HIPK1	0.517013029916474	0.000312435721883408
	OLFML3	-0.636994860004611	0.219683525817818		OLFML3	0.315127840835201	0.648299621402838
	SYT6	-0.106758661411069	0.537412947377578		SYT6	0.00813368909321019	0.958149518913332
	RP4-543J13.1	-0.0992196736912607	0.581355189093562		RP4-543J13.1	-0.00400660013744846	0.962318161761894
	TRIM33	0.0336387971128234	0.728874671761025		TRIM33	0.170404857223093	0.161311030837609
	BCAS2	0.239215740814534	0.0957345182033678		BCAS2	-0.00334193386140062	0.974226917266843
	DENND2C	-1.24779177768027	0.00423856271921864		DENND2C	-0.0912837064902083	0.722287701919412
	AMPD1	0	1		AMPD1	-0.0028249878957874	0.966708760302465
	NRAS	0.190166130332282	0.187299742232724		NRAS	0.314624405285488	0.0795310629677553
	CSDE1	-0.0206134695714525	0.749848170578564		CSDE1	-0.0238638481707123	0.744972568259901
	SIKE1	0.0553807668063887	0.554029410755738		SIKE1	0.077709039458447	0.508290977340054
	TSPAN2	-1.73145526598037	4.69592403143596e-06		TSPAN2	-1.41340699425183	0.000536283835301917
	RP4-666F24.3	-0.719230490262157	0.158826628120066		RP4-666F24.3	-1.33261669806728	0.00857791045928038
	VANGL1	0.299332029361661	0.396314447033015		VANGL1	1.08788863842487	0.0103748553682662
	SLC22A15	-0.966849287460276	0.0218719763174791		SLC22A15	0.828682645200818	0.127010202872863
	RP11-159M11.2	-0.102154368370208	0.582101387564744		RP11-159M11.2	0	1
	MAB21L3	-0.138842915884877	0.477193811651282		MAB21L3	-0.0197528077329484	0.867708577128835
	ATP1A1	-0.145928501771177	0.203909566575131		ATP1A1	-0.406564886497481	0.00144429895626143
	RP4-655J12.4	-0.680140784704722	0.137946068177633		RP4-655J12.4	-0.0461901914870034	0.889607949325134
	RP5-1086K13.1	-0.421245331174229	0.465452245583304		RP5-1086K13.1	-0.328016537101784	0.381374231841255
	CD58	-0.0523043184903476	0.756023930173097		CD58	0.564494529326728	0.00536059798299766
	IGSF3	-0.10558956081475	0.540806062290402		IGSF3	-0.00601927626830582	0.949637051633755
	CD2	0.22041148430515	0.111967428215723		CD2	0.936875389853668	9.55093187884881e-10
	RP4-753F5.1	0	1		RP4-753F5.1	-0.0566295094030279	0.793642532540162
	PTGFRN	-1.10828151366608	0.00696655268048232		PTGFRN	0.423944738568685	0.424773428665725
	CD101	-0.566692504076164	0.32420725716738		CD101	0.996337674470679	0.0532981335351024
	RP11-27K13.3	-0.819753082675549	0.0585966607202149		RP11-27K13.3	0.0608139277034388	0.916967153021874
	TTF2	0.22072231057048	0.214957661250253		TTF2	0.103414857251271	0.63835301802489
	TRIM45	-0.773709290558357	0.156451350627554		TRIM45	-0.278094991261227	0.528518498138367
	RP11-188D8.1	-0.177027448715026	0.750701035575657		RP11-188D8.1	0.139484342089998	0.779462295325541
	MAN1A2	-0.080547492552575	0.470694230453376		MAN1A2	0.0889264870623021	0.512778364552327
	AL157902.3	-0.574147746062334	0.152175783456836		AL157902.3	-0.166054526505048	0.628167435007719
	FAM46C	0.326624267025717	0.262925877283444		FAM46C	0.917280484280831	0.00410270927503666
	GDAP2	-0.0160756436645577	0.919678653008294		GDAP2	0.273117898912116	0.130656750846023
	WDR3	-0.0483288697321661	0.775137124287992		WDR3	-0.114884531975263	0.552782593480162
	SPAG17	-0.400410506672858	0.21941489690245		SPAG17	-0.0119705626633086	0.911825682748175
	WARS2	0.146134548811689	0.405447883665622		WARS2	0.163529552787504	0.438437409181768
	WARS2-IT1	-0.409998028048143	0.260486357671396		WARS2-IT1	-0.0116933524099039	0.908048104072039
	RP11-418J17.1	-0.29734638615853	0.311138948273343		RP11-418J17.1	-0.113260614175464	0.709143205801536
	HAO2	-0.116134029701625	0.531203697107762		HAO2	0	1
	ZNF697	0	1		ZNF697	0	1
	PHGDH	-1.28933685489796	0.0249208038601814		PHGDH	-0.97988233385457	0.0211575556201565
	HMGCS2	-0.107200716198149	0.567961945654646		HMGCS2	0	1
	REG4	-0.936035076252346	0.037370387258055		REG4	-0.189748787840093	0.339419077237432
	ADAM30	-0.108888309063856	0.54745497081728		ADAM30	-0.0137607201103006	0.900833169704919
	NOTCH2	-0.0244690512622851	0.881181104634033		NOTCH2	0.197861059363153	0.287324910263574
	RP11-114O18.1	-0.340979284892133	0.262023065081003		RP11-114O18.1	-0.01190588822481	0.942884100997626
	SEC22B	0.0512484380132086	0.652987234017968		SEC22B	0.181773055253499	0.177577465464252
	AC253572.1	-0.477060200282169	0.201888343305457		AC253572.1	0.190996355181546	0.598588438214803
	NBPF26	-0.56008088680098	0.122473167197335		NBPF26	0.382914342363391	0.338441700436006
	PPIAL4A	-0.0984205910119848	0.585379594164692		PPIAL4A	-0.0024891990042464	0.966707978938379
	AC241377.2	-0.828050887046653	0.0916243577356796		AC241377.2	0.212984861218806	0.825640954240195
	LINC00623	0.249611827954085	0.171455212044097		LINC00623	0.533348993977623	0.0168331292956229
	CH17-118O6.3	0	1		CH17-118O6.3	0	1
	FCGR1B	-0.0954069768993033	0.585380038199389		FCGR1B	-0.00614033577006456	0.94222087461912
	RP11-439A17.9	0	1		RP11-439A17.9	-0.014302285850861	0.895035172369915
	FAM72B	-0.886123979668538	0.128145036717041		FAM72B	0.172257339567592	0.725637669668944
	SRGAP2C	0.266961028743735	0.265725350998608		SRGAP2C	0.735480845287711	0.00446051277853012
	SRGAP2-AS1	-0.102563155715243	0.585379594165158		SRGAP2-AS1	0	1
	CH17-437K3.1	-0.0970100519269646	0.571556825666441		CH17-437K3.1	-0.0221255378963425	0.895035498080368
	RP11-343N15.2	-0.110653140836262	0.546171097875321		RP11-343N15.2	0	1
	RP11-344P13.4	-0.427319882784499	0.236424822019707		RP11-344P13.4	-0.0428085665658758	0.828645832618475
	RP11-344P13.6	0.651930037325417	0.00531022268570024		RP11-344P13.6	0.45323962539538	0.0742118014604329
	RP11-344P13.1	-0.113410158390938	0.534944358348765		RP11-344P13.1	0	1
	RP11-763B22.6	-0.1004876109393	0.585379594163449		RP11-763B22.6	0	1
	RP11-403I13.5	-0.519754673917823	0.403278271049073		RP11-403I13.5	0.111040610799454	0.927637622061222
	RP11-403I13.7	-0.198908542759506	0.531516178355289		RP11-403I13.7	0.616214460301524	0.10631660068979
	RP5-998N21.4	0	1		RP5-998N21.4	-0.013757580210648	0.900832383219146
	FAM72C	0	1		FAM72C	-0.0105475773389807	0.916278974017379
	RP11-14N7.2	-0.601631007901692	0.137592859473496		RP11-14N7.2	0.303178051604972	0.544504203440496
	RP11-763B22.4	0.0823646121108126	0.71345489590088		RP11-763B22.4	0.0604466721214781	0.833072897530428
	NBPF15	-0.159134981100385	0.529854316932671		NBPF15	-0.899415784365891	0.00223325226264888
	CH17-125A10.2	0	1		CH17-125A10.2	-0.0233295153778429	0.855301025485859
	RP11-289H16.1	-0.101095241548496	0.547361782626601		RP11-289H16.1	-0.00263065900379896	0.966704598262298
	SRGAP2B	-0.168157314402259	0.419314457224673		SRGAP2B	0.447158401213646	0.0511513567606281
	FAM72D	-0.350846545744184	0.234579042544875		FAM72D	-0.0304286832325362	0.845525216004242
	AC241585.2	0.174722022533804	0.582928516190306		AC241585.2	-0.241458343530517	0.519065270036347
	CH17-373J23.1	0.289054301392146	0.416149800185796		CH17-373J23.1	1.1632775893179	0.000465657547390387
	RP11-89F3.2	0.376369717316563	0.187460700039373		RP11-89F3.2	-0.132550460115958	0.700430422282616
	NBPF20	-0.230310140310766	0.516056097561404		NBPF20	0.121357409182779	0.770433439321895
	GPR89A	0.134651296404519	0.581068316035332		GPR89A	0.373919599448588	0.197853825794323
	PDZK1	-0.46697389880547	0.248728798530568		PDZK1	0.0729099778071277	0.669472648584672
	CD160	0.267457197351752	0.390604147324132		CD160	1.54230441699123	0.000150500862426136
	RNF115	0.0144139553488317	0.924405443143083		RNF115	0.841997569830891	9.12124157681971e-07
	POLR3C	0.0517724021968591	0.776547124730602		POLR3C	0.65283278011981	0.00207944316338861
	NUDT17	-0.153420507420639	0.605928108631063		NUDT17	0.0076473518791067	0.981782326139753
	PIAS3	0.0459797515253264	0.773629432079734		PIAS3	0.374642756718599	0.0876112795892859
	ANKRD35	0.128598508011664	0.594346707548397		ANKRD35	1.80067171647399	9.50583583952264e-07
	ITGA10	-0.610875776513571	0.123236337774059		ITGA10	0.186975072859079	0.655439807849729
	PEX11B	-0.160654157335783	0.296827404093445		PEX11B	0.368028490506173	0.0526794474648358
	RBM8A	0.255622705654304	0.00274852053628958		RBM8A	0.20336332469316	0.035566182442235
	RP11-315I20.1	0.277585884391492	0.228951860894895		RP11-315I20.1	0.641000678018261	0.0157809705482072
	LIX1L	0.184418258462845	0.0248301461722491		LIX1L	0.266875260774111	0.00517936948981112
	ANKRD34A	-0.0598350892067699	0.877315171340691		ANKRD34A	0.197457127943592	0.576356957839348
	CH17-270A2.1	-0.156273872351749	0.512881130273051		CH17-270A2.1	-0.0395691516573026	0.802955131364949
	POLR3GL	-0.0148896559615211	0.845403678497038		POLR3GL	0.229820875502778	0.00902608939826418
	TXNIP	-0.355517234345093	6.4793735956503e-05		TXNIP	0.109684214928676	0.253273615169504
	HFE2	0	1		HFE2	-0.0139914298475542	0.900833236527416
	RP11-458D21.1	-0.233381307728436	0.453809832779034		RP11-458D21.1	0	1
	NBPF10	-0.274337992470802	0.479653232574406		NBPF10	0.145352911130362	0.77656388888696
	NOTCH2NL	-0.656269729668325	0.0162469046703081		NOTCH2NL	-0.13005337013039	0.668951354256462
	CH17-353B19.1	-0.831376776129927	0.0638252995556482		CH17-353B19.1	-0.237602152288739	0.534147131028261
	AC243756.1	-1.13017537375781	0.0204402710755471		AC243756.1	0.0107607009718386	0.900805008793021
	NBPF12	0.0188625970533205	0.919369311257566		NBPF12	0.351437169786368	0.259534229786698
	RP4-704D21.2	0	1		RP4-704D21.2	-0.0126166053330529	0.908114828545212
	PRKAB2	-0.0770559650537374	0.687683053030446		PRKAB2	0.129228376448119	0.567497677848279
	RP11-337C18.8	-0.0742164766608057	0.795973213547456		RP11-337C18.8	0.059297240981129	0.907387336544648
	FMO5	-0.670685206362616	0.0664802159675791		FMO5	0.10481049494897	0.874812105841983
	CHD1L	-0.154956861774676	0.328192461834817		CHD1L	0.164588217603441	0.419008429586694
	LINC00624	-0.604100455026921	0.174692576479556		LINC00624	-0.230666742954377	0.570372282437835
	BCL9	-0.744580307498976	0.0146976757143036		BCL9	0.195430412626682	0.472433479670365
	ACP6	0.296020962671185	0.25885638056985		ACP6	1.36488030948315	2.53379983851135e-08
	GPR89B	0.177212997150549	0.325687116809074		GPR89B	-0.0925616552881212	0.629666351290405
	RP6-74O6.2	-0.492429579299986	0.118669198957737		RP6-74O6.2	-0.055195621381104	0.750281069221906
	XXyac-YX155B6.7	-1.12649381522595	0.02684592848517		XXyac-YX155B6.7	-0.158445004423033	0.628866244331277
	RP11-94I2.4	-0.704228060502679	0.166018704973977		RP11-94I2.4	0.485805155011371	0.441238916107842
	NBPF11	-0.167894665308694	0.503599930232397		NBPF11	0.418579000178699	0.170964139803787
	RP4-565E6.1	-0.108907400749304	0.540806189691849		RP4-565E6.1	-0.0105289852445071	0.914716371054195
	XXyac-YX155B6.5	-0.285774438068422	0.33412738923316		XXyac-YX155B6.5	0	1
	RP6-74O6.6	-0.456178576775249	0.231316462834985		RP6-74O6.6	-0.0683783804931299	0.752888986272941
	LINC01138	-0.158307565949215	0.448904925045694		LINC01138	0.739772252520774	0.00145728515418557
	RP11-495P10.1	-0.486425071477693	0.102061321483777		RP11-495P10.1	-0.466021786071142	0.171804947338326
	AC245100.1	0.19262855370619	0.294063480281665		AC245100.1	-0.166785852104472	0.413377084219155
	PPIAL4G	-0.0699425961293175	0.913258996868963		PPIAL4G	0.0726113669169619	0.918409016880254
	NBPF14	-0.0175154248649105	0.935473518075797		NBPF14	0.272164501756481	0.297242905939344
	PDE4DIP	-0.0782503655393726	0.712198855975306		PDE4DIP	-0.443192911644668	0.0778387110189669
	RP4-791M13.4	-0.697546194131377	0.143809494118445		RP4-791M13.4	-0.251298296017942	0.548841936379795
	RP4-791M13.3	-0.80385967583435	0.110146575569117		RP4-791M13.3	-0.11057801673957	0.837006135141985
	NBPF9	-0.195406841983173	0.385731125071237		NBPF9	-0.423353778944159	0.108387433776352
	CH17-189H20.1	-0.0357102202617027	0.857063455607573		CH17-189H20.1	0.484261205638081	0.0112580513793528
	RP11-326G21.1	-0.23607089541961	0.342029414297336		RP11-326G21.1	0.515812268831456	0.115717489366778
	NBPF19	-0.112814469221092	0.603533998163076		NBPF19	0.235875292836615	0.3038506761717
	LINC00869	-0.0373612252538986	0.756591618044873		LINC00869	0.283388286613265	0.0279107280101356
	RP11-353N4.6	-1.30410910225494	0.00394880392059818		RP11-353N4.6	0.381164698553811	0.446279829586156
	RP11-353N4.5	-0.225258270778342	0.392671618737354		RP11-353N4.5	-0.0228752265696188	0.863408028636355
	FAM231D	-0.128164702034143	0.668912775436493		FAM231D	0.469031675142835	0.188695363404467
	FCGR1A	-0.231343842681342	0.368726129915237		FCGR1A	-0.00616218431156895	0.933026478978591
	HIST2H2BF	0.454108281138144	0.126823982291698		HIST2H2BF	0.910858917625024	0.0111004387710402
	RP11-196G18.3	-0.0934573844362267	0.603726878031031		RP11-196G18.3	0	1
	HIST2H3D	-1.31802506818539	0.0166220157240008		HIST2H3D	0.061526225869581	0.967276432382612
	HIST2H4A	-0.277284877710669	0.65556311343412		HIST2H4A	-0.0474343889815565	0.851261080289675
	HIST2H2AA3	-0.465086613595197	0.198522703483302		HIST2H2AA3	-0.0264119142450453	0.841739281519501
	HIST2H2BE	0.0371788701749855	0.905435405169471		HIST2H2BE	0.911636767901768	0.0106970189537193
	RP11-196G18.24	-0.0751597411217417	0.888068809361758		RP11-196G18.24	0.256756271734539	0.712511943134325
	HIST2H2AA4	-0.338752160449306	0.769727695031962		HIST2H2AA4	0.0278779407833435	0.704038879995844
	HIST2H4B	-0.499755863806217	0.264630119849705		HIST2H4B	0.274299069297642	0.567155439317364
	RP11-196G18.23	0.0355847216426127	0.830294869194866		RP11-196G18.23	0.277865681388238	0.587433799214586
	HIST2H2AC	0.0640327507200083	0.717670669159013		HIST2H2AC	0.35235629132441	0.0839635892113846
	HIST2H2AB	-0.211078152307339	0.577277029883878		HIST2H2AB	0.758723487740015	0.0674338274311019
	BOLA1	-0.670693773206473	0.000220160194240355		BOLA1	-0.50093499270246	0.020191639734421
	SV2A	-0.646602750207268	0.0785275559745602		SV2A	0.030740165240175	0.95507581978597
	SF3B4	-0.0184910997415641	0.83174657543402		SF3B4	0.0334805790841596	0.768454580938822
	MTMR11	-1.02087175867813	0.041475413933394		MTMR11	-0.0565233962267555	0.795564063668647
	OTUD7B	-0.139163681966572	0.492676073388494		OTUD7B	0.484653392939976	0.0583512524612496
	VPS45	-0.0875757532528013	0.623309470900223		VPS45	0.290542077906616	0.148645732228977
	PLEKHO1	0.165548695648091	0.267770482962008		PLEKHO1	0.448784490181761	0.00678868360703261
	ANP32E	-0.0645644812900671	0.440115086443176		ANP32E	0.233371358385987	0.0141514203275297
	RP4-790G17.7	-0.0997279114671201	0.615385089705428		RP4-790G17.7	-0.0111699816750004	0.908349802055172
	CA14	-0.27478393140696	0.291791647239874		CA14	-0.034424539455068	0.85384162515862
	APH1A	0.0288373371104316	0.729029922693918		APH1A	0.141057755597327	0.152826175256142
	C1orf54	0.140466632969331	0.6664678637403		C1orf54	-0.836240800908391	0.0423300680822051
	CIART	-1.5943008701898	0.000884307117677809		CIART	-0.867150081707402	0.137522752111197
	MRPS21	-0.109029270202197	0.262965155116301		MRPS21	-0.158431300267386	0.143900836749985
	PRPF3	0.148493536630311	0.167998173820927		PRPF3	0.172924637627401	0.207091067930532
	RPRD2	0.0574636112550273	0.57571158006783		RPRD2	-0.0256261241893095	0.825172971868141
	TARS2	-0.166138081128804	0.292108581978094		TARS2	0.00812204935261394	0.994121168866679
	ECM1	-1.01704174491352	0.0603374085481035		ECM1	-0.220853868165149	0.623947003997382
	FALEC	-0.477902797292404	0.281906512608835		FALEC	-0.114385427697162	0.663335801624152
	RP11-54A4.2	-0.33723127101492	0.330202851285958		RP11-54A4.2	0.00403123239143299	0.992961907046655
	ADAMTSL4	-0.568274830073178	0.139193820656427		ADAMTSL4	0.673342074479308	0.119913602052596
	MCL1	-0.0781532298795678	0.601358546074435		MCL1	0.763168580063521	5.4522409183333e-06
	ENSA	-0.00738356853142411	0.898048528461904		ENSA	0.204276763971068	0.00318722902351361
	GOLPH3L	-0.117523614608827	0.436880421601138		GOLPH3L	0.0962995164878563	0.614584168032919
	HORMAD1	-0.273242624736714	0.436464922481664		HORMAD1	0	1
	CTSS	0.0761421636490638	0.42059111893392		CTSS	0.132026451027318	0.220187991691545
	CTSK	-0.497486396449363	0.324220313454588		CTSK	-0.446670911243063	0.357065610613235
	ARNT	-0.014106314028904	0.94041348493815		ARNT	0.37565540499864	0.0647698131170677
	SETDB1	-0.134334953979287	0.401256888338901		SETDB1	-0.206626509718739	0.286168581032661
	CERS2	-0.0636794849104031	0.51202274891331		CERS2	0.152713734409531	0.181372229513831
	RP11-316M1.12	-0.386820632961251	0.20111017484733		RP11-316M1.12	-0.0599692537816877	0.790674768552196
	RP11-316M1.3	-0.528382141898797	0.373913951252728		RP11-316M1.3	-0.110515351810761	0.664164419081875
	ANXA9	-0.623743577404512	0.144800399119566		ANXA9	0.0433739483733851	0.895501398860297
	FAM63A	-0.73245304679781	0.0458719915105743		FAM63A	-1.2618538202326	0.00513592513867317
	PRUNE	-0.0978880120344188	0.605001201408095		PRUNE	-0.00836947792564812	0.952389889202188
	BNIPL	-0.209450447909623	0.632268564695167		BNIPL	-0.306776155682788	0.422804794417988
	C1orf56	-0.164697496204167	0.417214203999608		C1orf56	-0.350573242526579	0.0958672550950211
	CDC42SE1	-0.165779170812244	0.303783933511832		CDC42SE1	-0.329613286162934	0.0567570983347249
	MLLT11	-0.292049274145023	0.142499817088062		MLLT11	-0.356528594442976	0.123026481268469
	GABPB2	0.002399028150252	0.956636774916231		GABPB2	-0.187606385296551	0.336422509769065
	SEMA6C	-1.40031246698612	0.00346599297249003		SEMA6C	-0.373910387423138	0.48499000049707
	TNFAIP8L2	-0.616260124299312	0.00798364710822605		TNFAIP8L2	-0.466374924776254	0.0720109307218545
	SCNM1	-0.135615921235496	0.29154020661394		SCNM1	0.113999137061367	0.453669270652359
	LYSMD1	-0.928618547176714	0.0230221328019713		LYSMD1	0.0312608341117273	0.834981705468753
	TMOD4	-0.100581956843427	0.544471292423976		TMOD4	0.00449016423484545	0.991695476158482
	VPS72	0.0389160997353086	0.740241170678189		VPS72	-0.109825211425329	0.4355192130389
	PIP5K1A	-0.0870603828659843	0.606647587802102		PIP5K1A	-0.0262100880608774	0.883150299273768
	PSMD4	0.0589130912625785	0.541359292638044		PSMD4	-0.024603258296436	0.810802424138307
	RP11-126K1.2	-0.627863843485989	0.161180009165519		RP11-126K1.2	0.2627988603368	0.759929467690217
	ZNF687	0.039168077244517	0.851568929726592		ZNF687	-0.321328409695938	0.227438918913326
	PI4KB	-0.0661740702243882	0.612406258017546		PI4KB	0.124185988280006	0.429533203056748
	RP11-126K1.9	0	1		RP11-126K1.9	-0.0103302263699201	0.916276730671837
	RFX5	0.120117541929847	0.45894097038763		RFX5	0.406045325333946	0.045641066369787
	RP11-126K1.8	-0.771465973979096	0.109460635514794		RP11-126K1.8	-0.00679809283588391	0.928080589553644
	RP11-126K1.6	-0.163317151812598	0.597708659103029		RP11-126K1.6	0.125887947545156	0.760951591194087
	SELENBP1	-0.103200074539863	0.585292060335038		SELENBP1	0	1
	PSMB4	-0.0850519539267139	0.315241208052163		PSMB4	-0.142761758724923	0.137209394924921
	POGZ	-0.033203751499051	0.812910575131556		POGZ	-0.0382960640973543	0.795813767357144
	CGN	-0.657792683646462	0.105773569602787		CGN	-0.328262124394229	0.396238366519604
	TUFT1	-1.40593286730884	0.00933236816862925		TUFT1	-0.50091371824276	0.285921095354106
	RP11-404E16.1	-0.672205452259984	0.121008435933564		RP11-404E16.1	-0.0668698250350134	0.809583828126369
	SNX27	-0.166470467074265	0.324314251507678		SNX27	0.0962798603798178	0.639532924465307
	RP11-98D18.1	-0.108329946736319	0.546989311558566		RP11-98D18.1	-0.00262494219883658	0.966708679915277
	RP11-98D18.15	-0.0940556249053174	0.621682174314126		RP11-98D18.15	0	1
	MRPL9	-0.175428142646303	0.0409074536085947		MRPL9	-0.0745694720021955	0.456271366971516
	OAZ3	-1.67826976588263	0.000585989428173034		OAZ3	0.0246531569765768	0.85340254029934
	RP11-98D18.3	-0.247700823336217	0.44670445683205		RP11-98D18.3	-0.0538146098374171	0.778002756617429
	RP11-98D18.16	-0.782608941686177	0.133975709837123		RP11-98D18.16	-0.14582157739291	0.62691922468854
	TDRKH	-0.516810073779862	0.0417442655485453		TDRKH	0.478529469258225	0.0708259953223768
	RP11-98D18.9	-0.611908493934385	0.0429069992608784		RP11-98D18.9	0.470323297250432	0.196204630595573
	RP11-98D18.17	-0.279380353948052	0.306756352289753		RP11-98D18.17	-0.013152816038963	0.90957196630387
	LINGO4	-0.770143644887834	0.0380345587749489		LINGO4	-0.0292812617360458	0.998441677297637
	RORC	-1.32169975056751	0.000512196021766665		RORC	-0.0470576453928995	0.997624520761792
	C2CD4D	-0.486039373322717	0.134308942549647		C2CD4D	0.00307475518218274	0.933059714091748
	AL450992.2	-1.17104394401908	0.0156655924890059		AL450992.2	0.565374470667309	0.288431340168806
	THEM5	-0.107527291922685	0.547361949390101		THEM5	-0.0134974711705469	0.900832426408809
	THEM4	-1.02943834930322	1.72203774800459e-09		THEM4	-0.532051296270953	0.00337696383568465
	S100A10	-0.353224423929138	0.0197742889718118		S100A10	-0.172003510078045	0.297164366707402
	AL591893.1	-0.288597046551309	0.34479290403267		AL591893.1	-0.019765342702454	0.710919216289728
	S100A11	-0.436395949756946	0.000992967467567623		S100A11	0.0739039545844719	0.575579264087644
	TCHH	-0.267920350697275	0.299194762809214		TCHH	-0.0429184642882917	0.848038599919994
	FLG-AS1	-0.337472232145202	0.341068125535113		FLG-AS1	-0.0195279684027949	0.902699047427369
	RP11-107M16.2	0	1		RP11-107M16.2	0	1
	HRNR	-0.102850107804422	0.546645135258454		HRNR	0	1
	FLG2	-0.104768535615519	0.543690641131372		FLG2	0	1
	CRCT1	-0.105968038612874	0.58529197126136		CRCT1	0	1
	IVL	-0.11849970559004	0.555109023659783		IVL	0	1
	LINC01527	-0.0863968883358771	0.644442582704482		LINC01527	0.00115480141407107	0.982469102492423
	LOR	0	1		LOR	-0.0187221031874276	0.875463805631813
	S100A9	0.976470259698188	0.0265534070918007		S100A9	-0.41443159162949	0.382811903287548
	S100A12	-0.333596899808542	0.705422198713257		S100A12	-0.0369159505705834	0.751734733326499
	S100A8	1.05133626028008	0.0191594764841307		S100A8	-0.0897574027692377	0.593686864585524
	BX470102.3	-0.10706167431853	0.530796711232032		BX470102.3	-0.00261757572054224	0.966706358773423
	S100A6	-0.243866723551975	0.10500517826256		S100A6	-0.0602682317709204	0.718527616769334
	S100A5	-0.93005295225938	0.0186407590972748		S100A5	-0.322622886175788	0.526869998763124
	S100A4	-0.501629648583059	0.0105517569030438		S100A4	0.144463611249905	0.48231833026771
	S100A3	0	1		S100A3	-0.0111332868420508	0.916280071503916
	S100A2	-1.4101617103574	0.004016219579081		S100A2	-0.188226793855479	0.74681796764679
	S100A16	-0.098052050659676	0.58537968325425		S100A16	0	1
	S100A14	0	1		S100A14	-0.00707231629821282	0.949639850132119
	S100A13	-0.884899810352197	0.0156333855861475		S100A13	-0.357858224724206	0.343944778502417
	S100A1	0	1		S100A1	0	1
	RP1-178F15.4	-0.625692009504183	0.135792680177847		RP1-178F15.4	0.0359728412260869	0.952247466021516
	CHTOP	0.0167569721427619	0.85929816847543		CHTOP	0.0450888759190326	0.695771735164981
	SNAPIN	-0.0933176762296384	0.471759906143737		SNAPIN	-0.046639019176277	0.742239707667633
	ILF2	-0.0841720726855085	0.30236726385733		ILF2	0.0382183507758045	0.689746064164195
	INTS3	-0.00173923412352269	0.990749829288409		INTS3	-0.0693372359485376	0.700606995867144
	AL513523.2	-0.727559605691193	0.154159379674254		AL513523.2	-0.132700254192366	0.657300259999762
	SLC27A3	-0.307107890929168	0.224360838418739		SLC27A3	0.64047991713241	0.0439840428232983
	GATAD2B	0.0159636565801888	0.893267026101001		GATAD2B	0.194078377518929	0.176807154668021
	DENND4B	-0.0446041095973603	0.717194078390736		DENND4B	0.230333343482348	0.133305411264233
	CRTC2	0.13549119565262	0.407801989843896		CRTC2	0.255878481396681	0.182292073601418
	SLC39A1	0.0400778031912495	0.744150594561415		SLC39A1	0.157351183987001	0.278046621763948
	RP11-422P24.12	-0.536089446544268	0.151658451078517		RP11-422P24.12	-0.153508425506902	0.622769896353865
	RP11-422P24.10	-1.02195580922451	0.0476047297388291		RP11-422P24.10	-0.03537286488246	0.957899568476141
	CREB3L4	-0.448457391872056	0.0869901505552116		CREB3L4	-0.156214775178585	0.55472520865952
	JTB	0.0163891778380909	0.782812546188787		JTB	0.177921480155881	0.00863516082810552
	RP11-422P24.11	-0.470713800510165	0.248388664229012		RP11-422P24.11	-0.821414369646585	0.0701995079562774
	RAB13	-1.40816107214966	0.00899014142454524		RAB13	0.0479393370253986	0.96499957883087
	RPS27	0.0563799366058872	0.67875127522763		RPS27	-0.431074633627104	0.00551211667843627
	NUP210L	-0.605483028956806	0.279712982356767		NUP210L	-0.0330968919087116	0.952013856464267
	TPM3	-0.0788034811463879	0.345351553299102		TPM3	0.284197697950367	0.00215024209662772
	C1orf189	-0.0964664392452265	0.585380582897487		C1orf189	-0.0208658042927453	0.863594429995837
	C1orf43	0.0767679602461274	0.310726940129662		C1orf43	-0.00333339848999521	0.967105191171301
	UBAP2L	-0.0763021273243251	0.445180224814058		UBAP2L	-0.00675265123619387	0.941079383747518
	HAX1	0.037633709878759	0.60807061343141		HAX1	-0.154594415846737	0.0651493024177522
	AQP10	-0.575354063096052	0.253321544648549		AQP10	-0.0780611587028501	0.771204747177619
	ATP8B2	-0.450765172384267	0.000599008553398601		ATP8B2	-0.388901139511832	0.00763270505004513
	RP11-350G8.5	-0.309194903480649	0.594320801558018		RP11-350G8.5	-0.699478063606706	0.274398860976674
	IL6R	-1.2670974792788	0.000130756219948616		IL6R	-1.09034601206037	0.0058179121595718
	SHE	-0.251788617244172	0.419774877678578		SHE	-0.0204664278305829	0.887754246954858
	TDRD10	0	1		TDRD10	0	1
	UBE2Q1	-0.114991590543653	0.317275727731793		UBE2Q1	0.125448935966126	0.361254562899322
	UBE2Q1-AS1	-0.113411026847843	0.542897635985628		UBE2Q1-AS1	0	1
	CHRNB2	-0.111611120125819	0.560801311032432		CHRNB2	0	1
	RP11-61L14.6	-0.103102610436191	0.54736178261675		RP11-61L14.6	-0.00191943448571625	0.966705435752048
	ADAR	0.0253680158693778	0.814421364574929		ADAR	0.322929957058588	0.00921243725389802
	KCNN3	0	1		KCNN3	-0.00695649431540467	0.94963922172958
	PMVK	-0.031804128761592	0.75071967564002		PMVK	0.461847693597545	0.000100609339615082
	RP11-307C12.13	0.514150063262794	0.00779473478764683		RP11-307C12.13	0.484574823437208	0.0417638374854202
	PBXIP1	-0.12918954120586	0.34274599922746		PBXIP1	0.282061878851301	0.0614172248849405
	PYGO2	0.0885358689228833	0.458310689684362		PYGO2	0.171453265709476	0.239632934109096
	RP11-307C12.12	-0.186794328656884	0.316310787998363		RP11-307C12.12	-0.175432946220708	0.427122668859857
	SHC1	-0.11793205253683	0.483591251480793		SHC1	0.106033889296358	0.613949654088977
	CKS1B	-0.30565163321288	0.152537343660234		CKS1B	-0.0627608892230484	0.781387656641433
	FLAD1	-0.0308518502588718	0.808119056261603		FLAD1	0.247545360925879	0.103402618727557
	LENEP	0	1		LENEP	-0.0105940572462264	0.916278338328202
	ZBTB7B	-0.371745097941324	0.0634400576248271		ZBTB7B	0.413999078773241	0.0502518761805094
	DCST2	-0.470008022068697	0.223318720536761		DCST2	-0.0912927875343976	0.730400166171153
	DCST1	-0.105171619762266	0.544381932148377		DCST1	-0.00706594994405141	0.94222131012153
	RP11-307C12.11	-0.864723444143815	0.0824051907900391		RP11-307C12.11	0.472712772054217	0.344233369917611
	ADAM15	-0.742100050493172	0.00744346158126099		ADAM15	0.266134410018025	0.358339400946475
	EFNA4	-0.205975174183638	0.398216878168202		EFNA4	-0.108337635935701	0.684879165139815
	EFNA3	-0.446433208866123	0.289807216198627		EFNA3	0.0879743624716439	0.935430709884483
	EFNA1	-1.23795578227296	0.0143150701123956		EFNA1	-0.310721730190578	0.426616862568674
	SLC50A1	-0.344410539866945	0.00967796923919178		SLC50A1	-0.143042747040137	0.353196179009633
	DPM3	-0.0320486902202438	0.787029300595663		DPM3	0.11176897110836	0.414329622581746
	KRTCAP2	0.16192030465903	0.24993727364488		KRTCAP2	0.140365210824214	0.369253010161597
	TRIM46	-0.939301497191357	0.00862156944664618		TRIM46	-0.896522648147519	0.0246315195259441
	MUC1	-1.11750225207146	0.0206637827731834		MUC1	-1.15043238325469	0.0903996132238603
	RP11-263K19.4	-0.586336352286727	0.328082555227086		RP11-263K19.4	-0.482714797797956	0.330573419114893
	THBS3	-0.240717235802496	0.444035990159274		THBS3	-0.157347053725368	0.6718130426182
	MTX1	-0.149545887362138	0.257958441818949		MTX1	-0.202506241568311	0.190727831855127
	RP11-263K19.6	-0.1277407989809	0.49867417423056		RP11-263K19.6	-0.0144930927243969	0.891297753983416
	GBA	-0.041362103345338	0.841022784492993		GBA	0.0317730958162845	0.906259318705162
	FAM189B	-0.6692571362936	0.0062912092742063		FAM189B	-0.36956695847599	0.198211239183253
	SCAMP3	-0.0377800947831967	0.771024796728588		SCAMP3	-0.0379123397665363	0.791441347012915
	CLK2	-0.0309372968206261	0.848806007210643		CLK2	0.178133180619394	0.392610281710559
	HCN3	-0.561767937364541	0.319182994382748		HCN3	-0.0532831284855825	0.744020499920624
	FDPS	-0.0323545896401361	0.783369690124827		FDPS	0.217457575545823	0.121814970733558
	RUSC1-AS1	-1.02092450616454	0.0123011346697769		RUSC1-AS1	-0.0442560517437539	0.836870319164202
	RUSC1	-0.202031264218099	0.226824301884435		RUSC1	0.225015651069025	0.269942529421277
	ASH1L	0.0485488165246647	0.663068365302898		ASH1L	0.115315704605994	0.368784036761618
	ASH1L-AS1	-0.0361387765519457	0.860346266669892		ASH1L-AS1	-0.0760944750943566	0.736227943504214
	RP11-29H23.4	-0.105687292468838	0.533649698531779		RP11-29H23.4	-0.0127589323684575	0.899554825731597
	MSTO1	0.0249570528852469	0.898135590956111		MSTO1	-0.249917541989494	0.341717019900401
	YY1AP1	-0.0545212699235424	0.697253655432627		YY1AP1	0.138712258896573	0.422738968107535
	DAP3	0.0557002601349813	0.527305926263472		DAP3	0.0020156248154493	0.981518110126433
	RP11-243J18.2	0	1		RP11-243J18.2	0	1
	GON4L	0.159838945439911	0.082248913589084		GON4L	0.18704806184628	0.0912117286085826
	SYT11	-0.104456328110445	0.707168607507213		SYT11	0.303105092767237	0.248569083674517
	RIT1	0.158996858027433	0.151656915623042		RIT1	0.266390596253431	0.0502578087343034
	KIAA0907	-0.0228092977714986	0.858117057479451		KIAA0907	0.20157797152731	0.167607394400992
	RXFP4	0	1		RXFP4	0	1
	ARHGEF2	-0.233305963828522	0.141328909305127		ARHGEF2	-0.019368171394588	0.900542329411317
	RP11-336K24.12	-0.650682281159375	0.114587034429159		RP11-336K24.12	-0.00376638315998798	0.929220052502227
	RP11-336K24.5	-0.104056464696366	0.607477207087876		RP11-336K24.5	0	1
	SSR2	-0.0899349051851391	0.114849957439384		SSR2	-0.0448884771172255	0.479457173630577
	UBQLN4	-0.110550775125119	0.536846970331308		UBQLN4	0.480248457607298	0.0181668779211205
	LAMTOR2	-0.198741492547477	0.0778755102877326		LAMTOR2	0.170666007779327	0.186657871832213
	RAB25	-0.824106796289149	0.062812652390939		RAB25	-0.453564208601551	0.537278703093116
	MEX3A	-1.15186509838671	0.0246091812687483		MEX3A	0.00199081572504792	0.8421572688676
	LMNA	-0.461702667410215	0.178125200254741		LMNA	-1.23795590701282	0.00143274679597544
	SEMA4A	0.958880303748343	0.00497851230393334		SEMA4A	-0.31962846273305	0.379130037705938
	SLC25A44	-0.187619405603342	0.338766173189361		SLC25A44	0.183985088234704	0.43047170073561
	PMF1-BGLAP	-0.540368157844303	0.30123256158232		PMF1-BGLAP	0.529848495002168	0.290441678519985
	PMF1	-0.00646595836696436	0.951609394588443		PMF1	0.294532840167552	0.0202594768366371
	BGLAP	-1.30033042454972	0.00996363303619181		BGLAP	0.552143962809851	0.257786258407674
	PAQR6	-0.535842034180936	0.105303635779214		PAQR6	-0.127228346123872	0.461568710805868
	SMG5	0.172709798900368	0.304740943642089		SMG5	0.246778482114099	0.245679282446602
	TMEM79	-0.229931635797086	0.572037363548295		TMEM79	0.248603505009971	0.596320048837015
	GLMP	-0.217062872271353	0.28850999730655		GLMP	0.0981030474373361	0.689975463515523
	VHLL	0	1		VHLL	-0.00459140951954763	0.957739502116949
	CCT3	-0.0829470362520217	0.291128850076715		CCT3	-0.184196016744378	0.040454332687206
	TSACC	-1.33750059709488	0.0134435087923467		TSACC	0.0038714788000695	0.868341119070479
	RP11-139I14.2	-0.103569545238787	0.585379594152146		RP11-139I14.2	0	1
	C1orf61	0.213142467852943	0.361362511275273		C1orf61	0.796307378076278	0.0198395297932881
	RP11-98G7.1	-0.872515396206765	0.0784862097448576		RP11-98G7.1	0.165828941623838	0.872731788646836
	MEF2D	0.136456929539506	0.341265180490796		MEF2D	0.392212273291687	0.0370574450473282
	RP11-284F21.8	-0.523817049868382	0.19240425323051		RP11-284F21.8	-0.0495974351244911	0.822490462525216
	IQGAP3	-0.266370409440898	0.442337464236629		IQGAP3	0.00863297163473615	0.937443688016808
	TTC24	-0.0885091688315615	0.928437971766082		TTC24	0.0511931109287128	0.553364072624177
	APOA1BP	-0.159365580875448	0.133008528846311		APOA1BP	0.044132934411061	0.738980024186848
	GPATCH4	-0.121686808915386	0.313914458842703		GPATCH4	-0.255455776525591	0.0724295976433453
	AL365181.2	-0.534441652073603	0.239891949083223		AL365181.2	-0.936545236451402	0.0327384078746948
	HAPLN2	0	1		HAPLN2	-0.0139688613146025	0.899557596389146
	RP11-284F21.9	-0.11132744941951	0.546644967262702		RP11-284F21.9	0	1
	BCAN	-0.653921212937639	0.176229013331716		BCAN	0.00583070794607121	0.948293813147956
	RP11-284F21.10	0	1		RP11-284F21.10	-0.0139914298475542	0.900833236527416
	RP11-284F21.7	0	1		RP11-284F21.7	-0.00707231629821282	0.949639850132119
	RP11-66D17.3	-0.559083244714956	0.172073377986889		RP11-66D17.3	0.0160483313234321	0.98823997470536
	CRABP2	-0.735606617112743	0.108295925817632		CRABP2	0.0603616485438891	0.930506403736165
	RP11-66D17.5	-0.588435993319292	0.114122054980736		RP11-66D17.5	-0.0232460810454441	0.894069347436382
	ISG20L2	0.152150008443332	0.248341745472291		ISG20L2	-0.0265456602914235	0.844271631157345
	RRNAD1	-0.0527181019928954	0.783737096629871		RRNAD1	0.412188734064894	0.0866186641967677
	MRPL24	-0.341551058147932	0.00365829207876459		MRPL24	-0.27598693155089	0.0451945691818468
	HDGF	-0.0290765228135832	0.745055015488638		HDGF	0.20465945526673	0.052730325171053
	PRCC	0.0548404939191102	0.650664234548796		PRCC	0.133773613168143	0.363827788570846
	SH2D2A	0.0368383930038634	0.877167400057673		SH2D2A	1.1137778683888	1.78330593288265e-06
	NTRK1	-0.768704901071252	0.178322118933109		NTRK1	0.0247948067819279	0.971869422713713
	INSRR	-0.10431316449246	0.546171207109441		INSRR	0	1
	ARHGEF11	-1.13879411039523	0.0117527003998794		ARHGEF11	-1.98408024713531	0.000147659059007548
	ETV3	0.0355155227146082	0.793773111246163		ETV3	0.52574688269578	0.000987490916242461
	FCRL5	-0.703877220190164	0.134611963295276		FCRL5	0.104048123694085	0.83594625424035
	FCRL4	0	1		FCRL4	0	1
	FCRL3	0.521700954915532	0.0764262609039241		FCRL3	0.331204604460853	0.657636061733687
	RP11-367J7.3	-0.298084930171694	0.771416980689976		RP11-367J7.3	0.26211787683058	0.886866152963383
	FCRL2	-0.984369579609718	0.0621934921390094		FCRL2	0	1
	FCRL1	-0.890577746388151	0.0771586642760925		FCRL1	-0.272457937096365	0.388243831422408
	CD5L	-0.251874557027203	0.318354757041545		CD5L	-0.0196253518838372	0.885386213845721
	CD1D	-0.629749301096435	0.258055470620634		CD1D	-0.179882673354945	0.584908108662747
	RP11-404O13.5	-0.104017556659306	0.558677112728186		RP11-404O13.5	-0.00841886207539007	0.926844748833197
	CD1C	-0.891259800547349	0.0937239667623413		CD1C	-0.346068372603435	0.408513567634537
	CD1B	0	1		CD1B	0	1
	CD1E	-0.132611118894015	0.503515839347466		CD1E	-0.00917835809433771	0.932881926851568
	MNDA	1.59680155102765	0.000743594682351185		MNDA	0.264960305568464	0.99306014907718
	PYHIN1	0.423734237317203	0.0357332993847416		PYHIN1	0.986777606712649	2.84163444658883e-05
	IFI16	0.357384489760927	0.00839133463612112		IFI16	0.754987201284671	4.26071946440681e-07
	AIM2	0.23540096077683	0.416170286538442		AIM2	-0.153864242921957	0.702035258456958
	FCER1A	-0.905623043754045	0.0752721375165679		FCER1A	-0.0792243017733936	0.759719996282063
	APCS	-0.103952591358133	0.547361782605848		APCS	0.00239044731666308	0.99645005734021
	CRP	-0.11132744941951	0.546644967262702		CRP	0	1
	DUSP23	0.0561492588674924	0.66398564493001		DUSP23	0.631349039509124	1.78720840202797e-05
	FCRL6	-0.160240841629392	0.838277918217663		FCRL6	2.17156188798883	1.45568152984174e-10
	SLAMF8	-0.8886305491424	0.0713217327240253		SLAMF8	1.57705320894465	0.00122800461351997
	C1orf204	-0.343514061496442	0.436744425165852		C1orf204	0.608739548501829	0.227367221501026
	VSIG8	-0.230470283025646	0.59835013961582		VSIG8	0.419287253224405	0.398664413103181
	RP11-190A12.8	0.00117564880904778	0.91027724400364		RP11-190A12.8	1.07842062663162	0.0305488017210439
	CFAP45	-0.927306744264598	0.097311955022965		CFAP45	-0.32840839558288	0.459802484168173
	TAGLN2	-0.36981572142851	0.000664191320642509		TAGLN2	-0.164682771865561	0.167029506808095
	IGSF9	-0.101540534018857	0.577134806595304		IGSF9	-0.00153345738914276	0.96670521540212
	LINC01133	-0.856941654245409	0.0505497155225246		LINC01133	-0.0688310714797037	0.777395106301391
	PIGM	-0.376907177406248	0.0522259035882297		PIGM	-0.114598190540999	0.60140582161613
	KCNJ10	-0.110703241752384	0.543670763058759		KCNJ10	-0.0119481519394493	0.908352009323864
	RP11-536C5.2	0	1		RP11-536C5.2	0	1
	KCNJ9	-0.100461420960764	0.546645493280631		KCNJ9	-0.0076406009092279	0.936393928019673
	IGSF8	-0.0412366717538592	0.752430636165612		IGSF8	-0.429153891737319	0.0059047331307396
	ATP1A2	-0.0998894216098151	0.585379594152147		ATP1A2	0	1
	ATP1A4	-0.54050623010707	0.0984468077590882		ATP1A4	-0.0771175032143625	0.736551715393749
	CASQ1	-0.114378453335345	0.507081244991681		CASQ1	-0.00713752865230751	0.935505241614593
	RP11-536C5.7	-1.07467040837366	0.0368333694846769		RP11-536C5.7	-0.325612315515564	0.39487745982448
	PEA15	-0.00560184752694791	0.977427628651463		PEA15	0.206082115297648	0.324164816573171
	DCAF8	-0.0677797242012841	0.625404765136271		DCAF8	-0.0157269404344295	0.90850663016938
	RP11-574F21.3	-0.863033202786999	0.0693735450791577		RP11-574F21.3	-0.213108506114002	0.630372170712261
	RP11-574F21.2	-0.441531951053501	0.307674993551775		RP11-574F21.2	0.221005830952965	0.70489231986249
	PEX19	0.092231106992007	0.518957822761271		PEX19	0.228749193560619	0.1847667263661
	COPA	-0.0422375156042998	0.724472392647493		COPA	0.254223734824999	0.0660433816671937
	NCSTN	-0.114575071420957	0.466514566768431		NCSTN	0.43056986185535	0.0217204843476546
	NHLH1	-0.655564985510195	0.248181534426036		NHLH1	-0.202633825021113	0.650248952171171
	VANGL2	-0.11384386522945	0.540060813142006		VANGL2	0	1
	SLAMF6	0.31579857749666	0.059883992081813		SLAMF6	0.44117252858934	0.0256561669730086
	RP11-528G1.2	-0.772519059361619	0.139442195772923		RP11-528G1.2	-0.343345756153307	0.461256538247894
	CD84	0.304731484046377	0.0981166864896594		CD84	-0.252391977144308	0.257668365596596
	SLAMF1	-0.33870025390848	0.184313604609262		SLAMF1	0.85955220602411	0.00149343096230965
	RP11-404F10.2	-0.124351890613485	0.743721110002286		RP11-404F10.2	0.356861417984604	0.392731652030123
	CD48	0.00394401274600517	0.944730783133848		CD48	-0.175253347783669	0.015095053130898
	SLAMF7	0.666493095551201	0.00306974050370203		SLAMF7	2.12211170054276	1.42248554379756e-13
	LY9	0.330360546886895	0.00109036297850966		LY9	-0.021021517659584	0.84854499047582
	CD244	0.132993027971249	0.506406968415449		CD244	0.486894967515893	0.279090248994555
	ITLN1	-0.465086132572214	0.242751613789038		ITLN1	-0.0694223030204322	0.744902949407347
	RP11-544M22.1	0	1		RP11-544M22.1	0	1
	F11R	-0.236753150134249	0.324575604621842		F11R	0.263128601710611	0.348262748169544
	TSTD1	0.0573354705580214	0.613185973655474		TSTD1	-0.0847902773526834	0.494717017368659
	USF1	-0.274513554057854	0.105393642582135		USF1	0.16289726410405	0.421918729433442
	ARHGAP30	-0.0472710156357612	0.742537939685163		ARHGAP30	0.293622785935652	0.0709714646534565
	AL591806.1	-0.108639220773489	0.539182048310635		AL591806.1	0	1
	PVRL4	0	1		PVRL4	0	1
	KLHDC9	-1.45774892082657	0.00546110974832086		KLHDC9	-0.542899926184912	0.226487191167349
	PFDN2	0.269487063588996	0.00672997400642329		PFDN2	0.192192110933637	0.0919151591615837
	NIT1	-0.190769526060497	0.203084906680687		NIT1	0.0502029638879259	0.796738425420943
	DEDD	0.00662110022701318	0.984028989455949		DEDD	-0.138835569987675	0.563795783451345
	UFC1	-0.230432160315284	0.00259007103339814		UFC1	-0.185571053712735	0.0315197975983632
	RP11-297K8.2	-1.44784099252807	0.00217218756370929		RP11-297K8.2	-0.177294393571358	0.550010877484412
	USP21	-0.129656315154669	0.542444127438734		USP21	-0.115636119466077	0.626677559081372
	PPOX	-0.334395503136944	0.0322476918309245		PPOX	-0.0882941753931641	0.615843624919671
	B4GALT3	0.169247954343099	0.180936119469997		B4GALT3	-0.00193148987416317	0.975564982077819
	ADAMTS4	-0.210785041182175	0.839588840037516		ADAMTS4	0.136922381184928	0.77066949166382
	NDUFS2	-0.0477459646469674	0.622428983660632		NDUFS2	-0.0979470672161512	0.385654832057622
	FCER1G	-0.927117046119101	0.00834194669101394		FCER1G	0.766266800694895	0.231870726922247
	APOA2	-0.401417496726755	0.470169858431601		APOA2	0.423661080971197	0.410841508881661
	TOMM40L	-0.562993416787243	0.0517137589960037		TOMM40L	0.375450789065474	0.318566351442501
	NR1I3	-1.14739617088898	0.0199151973541081		NR1I3	-0.456127108568827	0.333395364696283
	MPZ	-0.488481250714451	0.170579845044721		MPZ	-0.482065631870742	0.194591617289126
	SDHC	-0.120571411855217	0.193678132918785		SDHC	0.0316021856182303	0.777015711535668
	CFAP126	-0.0954716164916683	0.621287252699804		CFAP126	-0.00393379443374992	0.954990369405239
	FCGR2A	-0.66780581430972	0.252810111001262		FCGR2A	0.533165583352301	0.606529264689322
	HSPA6	-0.174136534713057	0.875566100203431		HSPA6	0.647491136075173	0.24260532125666
	FCGR3A	-1.37422327826129	0.0080419427286444		FCGR3A	0.664755427028223	0.474929431417156
	FCGR3B	0.238319033975234	0.442559920913768		FCGR3B	1.1465072872328	0.0262725554908555
	FCGR2B	-0.149253519888157	0.865211117812752		FCGR2B	0.783943140314558	0.182717294965455
	RP11-25K21.1	0	1		RP11-25K21.1	0	1
	FCRLA	-0.474829162397945	0.380942475328557		FCRLA	-0.0445085501886038	0.849957302122427
	FCRLB	-0.350945306263272	0.208941026786438		FCRLB	0.583644169310513	0.152797532517318
	DUSP12	-0.0957514562959864	0.503921642504144		DUSP12	0.280361650274207	0.110611125332871
	RP11-474I16.8	-0.350939458795189	0.464932381604939		RP11-474I16.8	0.112228734473064	0.91619157319626
	ATF6	-0.113064607638002	0.383549695809671		ATF6	-0.0818365436386548	0.580643506092977
	OLFML2B	-0.0969124250475524	0.54662593950547		OLFML2B	-0.0339775546055988	0.789193173467545
	NOS1AP	-0.132694782942674	0.501789102110517		NOS1AP	-0.00753103517920409	0.938354564960109
	RP11-565P22.2	0	1		RP11-565P22.2	0	1
	C1orf226	0	1		C1orf226	-0.0146236760751954	0.895036318016054
	C1orf111	-0.103584887550587	0.547454805175649		C1orf111	0	1
	SH2D1B	-1.197754929705	0.00108737089445119		SH2D1B	0.391686513926816	0.710016921629091
	UHMK1	-0.217201817020851	0.0276833047886669		UHMK1	0.157629990122472	0.170493446218238
	RP11-359K18.3	-0.0112254047942154	0.955111315821504		RP11-359K18.3	-0.148473506961909	0.636235052821099
	UAP1	-0.742581883842077	0.00218975601067455		UAP1	0.227594090812166	0.451365294968575
	DDR2	-1.53345816409935	0.00314544830647432		DDR2	0.116849962075528	0.884767451365667
	HSD17B7	0.297918082524168	0.0207948493337411		HSD17B7	0.15863061827877	0.339485141986061
	CCDC190	-0.0996294480693615	0.585379928564118		CCDC190	-0.011828542318797	0.908351972754967
	RGS5	-0.546712667541691	0.429274029627181		RGS5	-0.462279035375891	0.266619173616955
	RP11-267N12.1	0	1		RP11-267N12.1	-0.0113956832718836	0.91354156341293
	RGS5.1	-0.0475563151978717	0.906833078834871		RGS5.1	0.12965431126344	0.719807045940171
	NUF2	-0.0700308133256317	0.913615222063426		NUF2	0.893846420062086	0.0506903267764637
	PBX1	-0.348205962573698	0.493894080620579		PBX1	-0.726425706924672	0.123386624205063
	RXRG	0	1		RXRG	0	1
	RP11-280O1.2	0	1		RP11-280O1.2	0	1
	RP11-306I1.2	-1.1020657175415	0.0362951713791938		RP11-306I1.2	-0.0934314499128117	0.662802196493862
	MGST3	0.014629443066633	0.880880370253413		MGST3	0.0437435849038505	0.708586826473978
	ALDH9A1	0.0410252567278259	0.670701686517271		ALDH9A1	0.36178464013823	0.00133468973995952
	RP11-466F5.10	-0.70797848769404	0.13871846522257		RP11-466F5.10	-0.0192042041297119	0.908406299699052
	TMCO1	0.0662627160853876	0.575252247337062		TMCO1	0.279115119547154	0.0334111990706086
	RP11-466F5.8	-0.334401003314645	0.400794656808186		RP11-466F5.8	-0.222035346192453	0.562337755801357
	UCK2	-0.328877406935612	0.23863365507045		UCK2	0.156693889593042	0.921322766273378
	RP11-525G13.2	0	1		RP11-525G13.2	0	1
	FAM78B	-0.447488601754575	0.188438391757051		FAM78B	-0.166829241872625	0.589246740280161
	RP11-375H19.2	0	1		RP11-375H19.2	-0.0107970329370945	0.916279191851899
	RP11-276E17.2	-1.13145625501753	0.0328529712002579		RP11-276E17.2	-0.331187838175156	0.394512217520471
	POGK	-0.0209283603646475	0.869542807154094		POGK	0.0663332095650159	0.656348794709868
	TADA1	-0.00104689967138025	0.998849795427994		TADA1	0.147289028407041	0.554240157426903
	ILDR2	-0.891171431715279	0.021601276134443		ILDR2	0.135244271372465	0.800321367524286
	MAEL	-0.143264956218755	0.4576536413232		MAEL	-0.00237684902931012	0.960246229811789
	RP11-102C16.3	-0.100952592310181	0.585379594152146		RP11-102C16.3	0	1
	GPA33	-0.476952561947817	0.38805870009695		GPA33	-2.31640404721812	3.19143062916283e-06
	RP11-277B15.3	0.0689040188149694	0.782285146711968		RP11-277B15.3	0.171776283267089	0.761660797629641
	POU2F1	-0.242355392729473	0.384867859046278		POU2F1	0.00768160061653078	0.979280815646762
	CD247	-0.302169463353572	0.0380955009063397		CD247	0.173367585568814	0.318153537509618
	RP11-104L21.3	-0.190705972424752	0.542016965882849		RP11-104L21.3	0.129871986693161	0.873766474129023
	CREG1	-0.023029842304191	0.885808161195589		CREG1	0.828784479233802	0.000618285958382522
	RP3-455J7.4	-0.355945307527418	0.336572962497749		RP3-455J7.4	0.768956490906367	0.0669357435842785
	RCSD1	-0.124714015520012	0.330367465169081		RCSD1	-0.0955978304707935	0.501304410166348
	MPZL1	0.119305793311877	0.596389069435272		MPZL1	0.345897226493112	0.235868957703572
	ADCY10	-0.168409420806108	0.557451044833896		ADCY10	-0.049441137646569	0.77569876442807
	MPC2	-0.0106908538037966	0.898276524326707		MPC2	0.248989252748013	0.0110409588564744
	DCAF6	-0.212570848338886	0.105771970176274		DCAF6	0.346051135690507	0.0315207756408663
	GPR161	-0.571089028589999	0.26251379244486		GPR161	0.0922585299808248	0.9068510206307
	TIPRL	0.131307455923347	0.135599805424752		TIPRL	0.392700382285558	0.000143949241656681
	SFT2D2	-0.144181717885056	0.39645738705463		SFT2D2	0.398328911046799	0.0368422218938157
	TBX19	-0.0432992595980125	0.900236260808768		TBX19	0.318575012340818	0.37439366945095
	RP5-968D22.1	-1.33960650833277	0.0150973557410034		RP5-968D22.1	0.154868505846319	0.761297971094765
	RP5-968D22.3	-0.105186907835033	0.540307836305621		RP5-968D22.3	-0.014514160472821	0.8935717375937
	XCL2	0.544832073435342	0.0854157256275365		XCL2	1.90934191669809	3.00654004262088e-06
	XCL1	-0.307627369733774	0.498676904372525		XCL1	2.23177724285105	1.314712368682e-07
	LINC00970	-0.0971217341119322	0.585379594164692		LINC00970	-0.00243476597011376	0.966707978938378
	ATP1B1	-0.863125393631543	0.0217719364524034		ATP1B1	2.17680039258129	6.29505120357235e-08
	NME7	-0.223580382820038	0.171840860628967		NME7	0.291356740818073	0.115137604623517
	BLZF1	0.0221840944300417	0.8642918056719		BLZF1	0.436972398814492	0.00597344167794057
	CCDC181	-0.452603594644036	0.157229397389412		CCDC181	-0.0214168274478531	0.891782988581262
	SLC19A2	-0.308210943673691	0.288308735713855		SLC19A2	0.382141691064075	0.310256192522977
	RP1-206D15.6	-0.219057381840831	0.555372393921829		RP1-206D15.6	0.40232466586854	0.480698288567534
	F5	-1.08046234630158	0.00855832528681694		F5	-1.471322438565	0.0137477644887532
	SELP	-1.25389178475536	0.00709290368486034		SELP	-0.581190543472707	0.218121670425765
	C1orf112	-0.119426213452483	0.693679745254167		C1orf112	-0.0999156702540154	0.697550450439783
	SELL	-1.7454984193496	6.42697527912712e-06		SELL	-3.36405233436893	3.90813011216346e-16
	SELE	0	1		SELE	0	1
	METTL18	0.0766039186758509	0.669312816892453		METTL18	-0.0382112040493961	0.834101301354143
	SCYL3	-0.268226450607584	0.0826209231896078		SCYL3	-0.160469717527043	0.383168267379587
	KIFAP3	-0.200716518856664	0.124370902005417		KIFAP3	0.0412469210178832	0.826140066684438
	RP11-576I22.2	-0.102709761431865	0.585379594164331		RP11-576I22.2	0	1
	GORAB	0.221673393918048	0.23374673874212		GORAB	-0.312718863797414	0.176502024917822
	RP1-79C4.4	0	1		RP1-79C4.4	0	1
	FMO3	-0.0946235762774899	0.585379683255546		FMO3	0	1
	FMO1	0	1		FMO1	-0.0114093030034763	0.914718391577945
	FMO4	-0.791245422056151	0.0131362045944194		FMO4	-0.572597143324384	0.112708934648372
	PRRC2C	-0.0169213988969236	0.85435178629427		PRRC2C	0.0256936516240392	0.80556515203313
	VAMP4	-0.132849715002677	0.307071572257339		VAMP4	0.00998864124062763	0.951593131737189
	METTL13	-0.0616079530503071	0.698579783908667		METTL13	0.064991171273777	0.759897403872518
	DNM3	-1.07133577344025	0.0180950456225722		DNM3	-0.654966495061516	0.170696288958946
	DNM3OS	-0.268483655879515	0.483645283516484		DNM3OS	-0.0311343812138619	0.882241192215225
	PIGC	0.0622244020699794	0.589475340218515		PIGC	-0.0734884819777452	0.583912320214793
	SUCO	0.0834344005084945	0.614454871817881		SUCO	-0.0863679869523843	0.630681779676734
	FASLG	0.631321736702515	0.0114052769491389		FASLG	1.7331714433467	3.7412550299997e-08
	RP1-15D23.2	-1.08999657966091	0.0185895240264		RP1-15D23.2	-0.148116437875103	0.502339583408563
	RP3-471M13.2	-0.138787205452998	0.491862562548579		RP3-471M13.2	-0.0200119053199073	0.86761639808006
	TNFSF18	0	1		TNFSF18	0	1
	RP3-395P12.2	0	1		RP3-395P12.2	0	1
	TNFSF4	0.158911817909555	0.628295805476991		TNFSF4	0.517061070325513	0.242680928187332
	RP11-296O14.3	0.169206237152975	0.304332694736007		RP11-296O14.3	0.770473735188505	0.000139251778501151
	PRDX6	-0.0820001857813696	0.460296984396914		PRDX6	-0.0951103312230927	0.433401543012913
	SLC9C2	0	1		SLC9C2	0	1
	ANKRD45	-0.0884428151026271	0.662953244964977		ANKRD45	0	1
	KLHL20	-0.0486098967918967	0.660612972505209		KLHL20	0.342513346289856	0.0117497421909941
	CENPL	0.175909489427823	0.323053787829643		CENPL	-0.0306498175229771	0.850266417440497
	DARS2	-0.195486004908699	0.391212524236316		DARS2	0.348241309968664	0.210367293562107
	GAS5-AS1	-0.887408590833418	0.137241323125914		GAS5-AS1	-0.36155972863889	0.36152798762268
	ZBTB37	-0.397166051871518	0.129029011688862		ZBTB37	0.258579934839631	0.401201502420265
	SERPINC1	-0.273204719963136	0.358313463519148		SERPINC1	-0.0157642166434141	0.894303136278156
	RC3H1	0.0399506530398107	0.721299502406895		RC3H1	0.337753437904614	0.0112027127968795
	RP11-160H22.3	-0.787877347396286	0.168243769831751		RP11-160H22.3	-0.401608655371573	0.263405311482461
	RP11-160H22.5	-0.188348525339942	0.665811129775053		RP11-160H22.5	0.450484958664304	0.435540040018663
	RABGAP1L	0.307593800284263	0.0220868981040318		RABGAP1L	0.81078987846998	8.60601673987084e-08
	GPR52	-0.874720443159187	0.112839456680846		GPR52	0.149212590161836	0.932086737086377
	RP1-102G20.5	-0.640269041199685	0.147293126607159		RP1-102G20.5	-0.0491840619482481	0.841233986013785
	CACYBP	0.260613428162058	0.204538461218052		CACYBP	0.234447874959157	0.285240073801349
	MRPS14	-0.0900434402409734	0.473352005361854		MRPS14	-0.0811186882055503	0.571284141259406
	TNN	0	1		TNN	0	1
	KIAA0040	0.222261805247521	0.114170355673955		KIAA0040	0.457599146870542	0.00405775203628229
	TNR	-0.901144564912091	0.0136343974013042		TNR	-0.113786298958018	0.541975831909972
	RP11-318C24.2	-0.425851448015672	0.205413481133552		RP11-318C24.2	-0.0700748903077055	0.774616529236797
	RFWD2	-0.0275881004959723	0.828731217714358		RFWD2	0.221831378313437	0.153400190893694
	RP11-492I21.1	-0.519830678804182	0.293701953746996		RP11-492I21.1	0.224638269830137	0.614023311788388
	RP11-195C7.1	-0.46473358869018	0.370442242951016		RP11-195C7.1	0.445778738191443	0.380090957048366
	PAPPA2	-0.111338964976033	0.546624140453156		PAPPA2	0	1
	SEC16B	-0.0909695917049749	0.62506759831592		SEC16B	0	1
	RASAL2	-0.591480085694472	0.215262546421738		RASAL2	-0.11737841176938	0.668549454657318
	RP4-593C16.4	0	1		RP4-593C16.4	0	1
	TEX35	0	1		TEX35	0	1
	C1orf220	-1.04825871173279	0.0419847167653198		C1orf220	0.405039282353701	0.521425072911262
	RP5-1098D14.1	0	1		RP5-1098D14.1	0	1
	RP11-428K3.1	0	1		RP11-428K3.1	-0.0153044209745275	0.889218745666965
	RALGPS2	-1.78686233973275	7.05643722003469e-07		RALGPS2	-1.67327550835046	2.71737138622437e-05
	ANGPTL1	-0.792115351700579	0.0431904828540097		ANGPTL1	-0.168317647484275	0.57880460222213
	FAM20B	0.146202717505304	0.382370946462335		FAM20B	0.187116965114322	0.390528732573772
	TOR3A	0.0430167268170671	0.742881423747868		TOR3A	0.521065249205676	0.000649169457896267
	ABL2	-0.171312678216098	0.24737119987592		ABL2	-0.000686143228366244	0.989458290172325
[truncated: 22,335 more rows]
