# Supplementary material for: NASH limits anti-tumour surveillance in immunotherapy-treated HCC
Source: Nature. 2021 Mar 24;592(7854):450–6. doi: 10.1038/s41586-021-03362-0 (PMC8046670; doi:10.1038/s41586-021-03362-0)
Supplement: Supplementary file 18 — Source Data Extended Data Fig. 10 [file 41586_2021_3362_MOESM18_ESM.xlsx]

## Sheet: Extended Data 10
Extended Data 10a	Ensembl Gene ID	HGNC Symbol	NASH F0/F1	Nash F2	Nash F3	NASH F4
	ENSG00000108691	CCL2	0.00185261	0.354135	0.717738	1.55067
	ENSG00000277632	CCL3	-0.0578292	0.103572	0.106512	-0.370748
	ENSG00000275302	CCL4	0.161079	0.154747	0.189094	0.119735
	ENSG00000139193	CD27	-0.0170793	0.385622	0.515428	0.328927
	ENSG00000120217	CD274	0.0108206	0.0279487	-0.0518357	-0.25562
	ENSG00000010610	CD4	0.127973	-0.0914311	-0.213033	-0.4881
	ENSG00000153563	CD8A	0.19084	0.298981	0.413495	0.135845
	ENSG00000172116	CD8B	0.198126	0.269231	0.593168	0.716028
	ENSG00000169245	CXCL10	-0.203682	0.665383	1.00404	1.07225
	ENSG00000172215	CXCR6	-0.0355456	0.28424	0.19712	-0.0120608
	ENSG00000138185	ENTPD1	-0.166871	0.114392	0.401154	0.78749
	ENSG00000163508	EOMES	0.107002	0.0751036	0.0284234	-0.401713
	ENSG00000026103	FAS	0.28969	0.252191	0.353043	0.363516
	ENSG00000117560	FASLG	-0.0328402	-0.0205908	0.0721808	0.015152
	ENSG00000100453	GZMB	-0.160911	0.116863	-0.132062	-0.165493
	ENSG00000135077	HAVCR2	-0.196643	0.190572	0.121346	-0.0929342
	ENSG00000111537	IFNG	0.029726	-0.149587	-0.365159	-0.207159
	ENSG00000136634	IL10	-0.227325	0.15015	-0.212389	0.60019
	ENSG00000125538	IL1B	0.163297	0.326171	0.334948	0.456574
	ENSG00000134460	IL2RA	-0.700625	0.0787045	0.107558	0.535359
	ENSG00000100385	IL2RB	-0.128547	0.00936505	-0.213283	-0.500805
	ENSG00000083457	ITGAE	0.067028	0.0151314	0.205465	0.3464
	ENSG00000139187	KLRG1	0.151261	0.15154	0.156517	0.177184
	ENSG00000213809	KLRK1	0.337914	0.146743	0.601301	0.484306
	ENSG00000149294	NCAM1	0.0236057	0.0266004	-0.212332	0.399928
	ENSG00000188389	PDCD1	0.631228	0.0827231	0.219504	1.32762
	ENSG00000211829	TRDC	0.0463237	0.0500334	-0.0701399	-0.400918
	ENSG00000211689	TRGC1	0.334289	0.139761	0.408991	-0.38547
	ENSG00000232810	TNF	-0.354629	0.111287	0.110952	0.069022
Extended Data 10c	portal CD8							portal PD1							portal CD4
	NAFL	F0/1	F2	F3	F4			NAFL	F0/1	F2	F3	F4			NAFL	F0/1	F2	F3	F4
	40	7	36	24	94			7	0	2	5	4			14	12	16	24	11
	12	29	20	72	91			0	1	2	5	15			3	28	26	34	102
	38	14	7	44	55			3	0	0	8	3			32	31	10	26	65
	5	4	25	49	73			0	0	5	7	4			6	20	10	23	78
	18	9	19	53	98			0	1	3	4	3			5		14	37	141
	7	27	44	64	77			0	1	8	10	18			4		14	113	54
	11	7	14	25	27			0	2	3	0	6					6	15	26
	4		40	30	72			0		0	1	16					13	27	19
	4		10	12	43			0		1	4	4						11	21
			11	52	18					0	5	6						56
			6	14	64					0	4	35						23
			19	47	39					1	11	4						12
				40	38						3	2						14
				24	29						4	8						83
				52	18						16	2						26
				17	30						4	2						37
				10							9							97
				39							7
				31							5
				101							27
				19							12
Boxplots; whiskers display min. to max.		NAFL	F0/1	F2	F3	F4			NAFL	F0/1	F2	F3	F4			NAFL	F0/1	F2	F3	F4
	Number of values	9	7	12	21	16		Number of values	9	7	12	21	16		Number of values	6	4	8	17	9
	Minimum	4	4	6	10	18		Minimum	0	0	0	0	2		Minimum	3	12	6	11	11
	25% Percentile	4.5	7	10.25	21.5	29.25		25% Percentile	0	0	0	4	3		25% Percentile	3.75	14	10	19	20
	Median	11	9	19	39	49		Median	0	1	1.5	5	4		Median	5.5	24	13.5	26	54
	75% Percentile	28	27	33.25	52	76		75% Percentile	1.5	1	3	9.5	13.25		75% Percentile	18.5	30.25	15.5	46.5	90
	Maximum	40	29	44	101	98		Maximum	7	2	8	27	35		Maximum	32	31	26	113	141
	Mean	15.44	13.86	20.92	39	54.13		Mean	1.111	0.7143	2.083	7.19	8.25		Mean	10.67	22.75	13.63	38.71	57.44
	Std. Deviation	14.11	10.14	12.9	22.53	27.5		Std. Deviation	2.421	0.7559	2.429	5.904	8.836		Std. Deviation	11.17	8.539	5.902	30.65	43.89
	Std. Error of Mean	4.703	3.832	3.724	4.916	6.875		Std. Error of Mean	0.807	0.2857	0.7013	1.288	2.209		Std. Error of Mean	4.558	4.27	2.087	7.433	14.63
Extended Data 10d	PD1	Brunt fibrosis
	4	4
	7	0
	0	1
	1	0
	5	3
	0	2
	5	3
	2	2
	8	3
	0	1
	2	2
	0	2
	3	1
	7	3
	0	0
	15	4
	3	4
	0	0
	0	0
	5	2
	4	4
	4	3
	10	3
	3	4
	0	3
	0	1
	18	4
	3	2
	8	2
	1	3
	6	4
	16	4
	4	3
	3	2
	0	2
	1	1
	1	2
	5	3
	4	3
	4	4
	1	1
	6	4
	35	4
	11	3
	4	4
	3	3
	4	3
	16	3
	4	3
	2	4
	8	4
	2	4
	9	3
	7	3
	2	4
	5	3
	27	3
	0	2
	12	3
	0	2
	0	1
	0	1
	0	1
	2	1
	1	2
Extended Data 10e	Healthy	NASH	peri-tumoral NASH-HCC	peri-tumoral HCC other etiologies
	0	1.53	10	0
	0	0	7.88	0
	0	8.45	1.41	0
	0	0.3	1.67	0
		0.23	10.8	0
		0.25	3.95	0.43
		15.09	7.24	0
		3.33	0.67	0
		0.89	1.63	0.46
		0	0.16	0.87
		0.29	1	0.2
		0.38	0	0.77
		0.24	5	0
		0.59	2	0
		0.15	7.2	0
		0.68		1.09
		0.61		0
		0.48		0
		7.43		1.68
		0.64		1.54
		0		0
		0.21		0
		7.72		0.05
		5.22		0
		0.75		0
		0.5		0
				0
				0.22
				0
Boxplots; whiskers display min. to max.		Healthy	NASH	peri-tumoral NASH-HCC	peri-tumoral HCC other etiologies
	Number of values	4	26	15	29
	Minimum	0	0	0	0
	25% Percentile	0	0.2375	1	0
	Median	0	0.545	2	0
	75% Percentile	0	1.98	7.24	0.325
	Maximum	0	15.09	10.8	1.68
	Mean	0	2.152	4.041	0.2521
	Std. Deviation	0	3.678	3.699	0.4772
	Std. Error of Mean	0	0.7213	0.9552	0.08862
Extended Data 10f	PD-1						Mib1
	peri_HCV	peri_NASH	HCV tumor	NASH tumor			peri_HCV	peri_NASH	HCV tumor	NASH tumor
	1.67511	0	0	0			71.1922	25.1267	52.766	268.018
	10.0507	0.837556	3.35022	0			30.9896	10.0507	52.766	835.881
	0	2.51267	6.70045	0			30.9896	30.9896	118.933	585.452
	0	18.4262	9.21311	18.4262			49.4158	7.538	22.614	316.596
	3.35022	55.2787	0	280.581			6.70045	6.70045	1.67511	174.212
	0	5.02533	1.67511	150.76			23.4516	17.5887	0.837556	87.9434
	0	64.4918	6.70045				13.4009	18.4262	1.67511
	2.51267	27.6393	0				2.51267	18.4262	7.538
	5.86289	44.3905	1.67511				1.67511		0
	2.51267						4.18778		2.51267
	0						0
	0						7.538
	0						1.67511
	0						0
	0						0
	0						0
	PD-1						Mib1
Boxplots; whiskers display min. to max.		peri_HCV	peri_NASH	HCV tumor	NASH tumor			peri_HCV	peri_NASH	HCV tumor	NASH tumor
	Number of values	16	9	9	6		Number of values	16	8	10	6
	Minimum	0	0	0	0		Minimum	0	6.7	0	87.94
	25% Percentile	0	1.675	0	0		25% Percentile	0.4188	8.166	1.466	152.6
	Median	0	18.43	1.675	9.213		Median	5.444	18.01	5.025	292.3
	75% Percentile	2.513	49.83	6.7	183.2		75% Percentile	29.11	23.45	52.77	648.1
	Maximum	10.05	64.49	9.213	280.6		Maximum	71.19	30.99	118.9	835.9
	Mean	1.623	24.29	3.257	74.96		Mean	15.23	16.86	26.13	378
	Std. Deviation	2.827	25.03	3.465	116.7		Std. Deviation	20.94	8.535	38.68	280.8
	Std. Error of Mean	0.7068	8.343	1.155	47.64		Std. Error of Mean	5.236	3.018	12.23	114.6
